# Supplementary material for: Host-mediated selection impacts the diversity of Plasmodium falciparum antigens within infections
Source: Nat Commun. 2018 Apr 11;9:1381. doi: 10.1038/s41467-018-03807-7 (PMC5895824; doi:10.1038/s41467-018-03807-7)
Supplement: Supplementary file 4 — Supplementary Data 1 [file 41467_2018_3807_MOESM4_ESM.xlsx]

## Sheet: CSP variants
Supplementary Table 1: Nucleotide diversity and population differentiation for variants in the CSP amplicon
Transcript_position	Reference_Allele	Alternate_Allele	Number_of_alleles	Kintampo_pi	Agogo_pi	Kombewa_pi	Nanoro_pi	Siaya_pi	Variant_counts	Kintampo-Agogo_FST	Kintampo-Kombewa_FST	Kintampo-Nanoro_FST	Kintampo-Siaya_FST	Agogo-Kombewa_FST	Agogo-Nanoro_FST	Agogo-Siaya_FST	Kombewa-Nanoro_FST	Kombewa-Siaya_FST	Nanoro-Siaya_FST
880	G	A	2	0.0387957	0.0292832	0.0449847	0.0675018	0.0479243	3727;94	0	0	0.00343034	0	0.000694804	0.00568173	0.00117453	0.00168732	0	0.00132315
883	G	A	2	0.015706	0.00845658	0.00859588	0.0151836	0.0222646	3792;29	0.000340104	0.000385506	0	0	0	0	0.00162003	0.000213395	0.00207456	0.00015057
884	A	C	2	0	0	0.00287356	0	0	3820;1	NA	0.000847215	NA	NA	0.000219459	NA	NA	0.000931743	0.000988348	NA
886	A	G	2	0.0131057	0.00845658	0	0.00870499	0	3810;11	0	0.00577339	0	0.0065292	0.00393098	0	0.00487477	0.00298336	NA	0.00391577
889	G	T	2	0.00263505	0	0	0	0	3820;1	0.000371745	0.00060285	0.000789147	0.000838131	NA	NA	NA	NA	NA	NA
894	T	A,C	3	0.259291	0.229236	0.210366	0.256196	0.231017	3292;527;2	0.0020012	0.00209381	0	0.000684988	0.000540582	0.0013636	0	0.00164046	0.000133974	0.000662104
895	G	T,A	3	0.00788428	0.00423729	0	0.00870499	0.00204499	3812;8;1	0	0.00159437	0	0.0019758	0.000760816	0	0.000957878	0.00149207	9.87e-05	0.00217848
896	C	G,A	3	0.0104985	0.0168682	0.011457	0.0344549	0.0242636	3781;35;5	0.000793318	0.000126717	0.00273721	0.000974591	0	0.000484094	0.00136808	0.00202473	0.00183432	0.00120955
901	A	C,G	3	0.0104985	0.00845658	0	0.0065359	0.00408789	3810;1;10	0	0.00224089	0	0.0013234	0.001966	0	0.000631166	0.0010397	0.000198245	0.000549451
902	G	A	2	0.223228	0.27931	0.0586083	0.16319	0.0595287	309;3512	0.00647983	0.0626752	0.00672172	0.0630316	0.103762	0.0248246	0.109107	0.0266741	0	0.0296498
904	G	C	2	0.0131057	0.0126579	0	0	0	3813;8	0	0.00577339	0.00635493	0.0065292	0.00633884	0.00739657	0.00769776	NA	NA	NA
905	C	G,A,T	4	0.0183202	0.0294091	0	0.0259551	0	3795;19;2;5	0.000883663	0.00256336	0	0.0029374	0.00475204	0	0.00583543	0.0029954	NA	0.00392788
908	T	C,A,G	4	0.00263505	0	0.00287356	0.0065359	0.0122176	3810;9;2;0	0.00012398	0.000482077	5.57e-05	0.000554367	7.33e-05	0.000460501	0.000799615	0.00100175	0.00096641	0.000104275
915	T	A	2	0	0	0.00287356	0	0.00815484	3816;5	NA	0.000847215	NA	0.00284695	0.000219459	NA	0.0018589	0.000931743	0.00048122	0.00337114
928	G	T	2	0	0	0.00287356	0	0	3820;1	NA	0.000847215	NA	NA	0.000219459	NA	NA	0.000931743	0.000988348	NA
929	A	T	2	0	0	0.00287356	0	0	3820;1	NA	0.000847215	NA	NA	0.000219459	NA	NA	0.000931743	0.000988348	NA
936	T	C	2	0	0	0	0.00218341	0	3820;1	NA	NA	0.000353024	NA	NA	0	NA	0.000270721	NA	0.000582206
937	G	A	2	0	0.00423729	0	0	0	3820;1	0.00232256	NA	NA	NA	0.00152123	0.00193396	0.00204671	NA	NA	NA
940	A	C	2	0.494381	0.497094	0.490792	0.495275	0.487449	2149;1672	0	0	0	0.000597003	0.000362583	0	0.00154958	6.24e-05	0	0.00121018
949	A	G	2	0.306222	0.349023	0.281998	0.287215	0.261384	677;3144	0.00380278	0.000546831	0.000108831	0.00329154	0.0080605	0.00656985	0.0138082	0	0.000173479	0.000793699
950	A	C	2	0.0999788	0.0967289	0.157777	0.114921	0.145215	3564;257	0	0.00824509	2.73e-05	0.00449552	0.00769139	5.28e-05	0.00442597	0.00378354	0	0.00180309
952	G	A,C	3	0.634288	0.639561	0.626681	0.623416	0.624138	714;1758;1349	0.00285971	0.000306798	5.83e-05	0.00172099	0.00614628	0.00393909	0.00906204	0	0	0.00123886
954	A	T	2	0.00263505	0.00423729	0	0.00218341	0	3818;3	0	0.00060285	0	0.000838131	0.00152123	0	0.00204671	0.000270721	NA	0.000582206
958	T	A	2	0.015706	0.0168412	0.0171173	0.0343618	0.00204499	3788;33	0	0	0.00276916	0.00497259	0	0.00169697	0.00622681	0.00209735	0.00579958	0.0143276
961	A	C	2	0.0662516	0.0774317	0.0586083	0.101374	0.0785343	3666;155	0	0	0.00353186	0	0.000522784	0.000849134	0	0.00550518	0.000904763	0.00121301
962	A	C	2	0.0131057	0.00845658	0.0142851	0.0130288	0.0101831	3798;23	0	0	0	0	0	0	0	0	0	0
963	C	G	2	0.334693	0.341925	0.240234	0.292884	0.25712	672;3149	0	0.0177052	0.00297493	0.011277	0.0190634	0.00378881	0.0127297	0.00452776	0	0.00200946
964	A	G,T	3	0.0286031	0.0293371	0.0504589	0.061448	0.0556773	3728;91;2	0.000795794	0.001346	0.0025967	0.0018537	0.00227325	0.00227187	0.00301897	8.77e-06	0	5.96e-05
965	A	G,C,T	4	0.652706	0.678875	0.682635	0.67829	0.658506	1465;335;1524;497	0.00157536	0.00532793	0.00169757	0.000593521	0.00276998	0	0.00187768	0.00179511	0.00163566	0.00184393
970	C	A	2	0.483868	0.459462	0.464186	0.473226	0.476097	2357;1464	0.00580648	0.00337909	0.000673552	0.000115438	0	0.000590636	0.00130658	3.46e-05	0.000579678	0
971	A	G	2	0.0387957	0.0333945	0.0171173	0.0448493	0.014227	3764;57	0	0.00376619	0	0.00539713	0.00180113	0	0.00328447	0.00519317	0	0.00784036
978	T	A	2	0	0	0	0	0.00204499	3820;1	NA	NA	NA	0.000272112	NA	NA	0	NA	0.000197075	0.000445836
979	C	A	2	0.234888	0.196481	0.24847	0.211564	0.280783	3290;531	0.00254925	0	0.000448705	0.00334966	0.00403368	0	0.0108704	0.00195307	0.00131658	0.0088059
996	C	A	2	0	0	0	0.00218341	0	3820;1	NA	NA	0.000353024	NA	NA	0	NA	0.000270721	NA	0.000582206
1021	G	A	2	0.00263505	0	0	0	0	3820;1	0.000371745	0.00060285	0.000789147	0.000838131	NA	NA	NA	NA	NA	NA
1041	G	A	2	0	0.00423729	0	0	0	3820;1	0.00232256	NA	NA	NA	0.00152123	0.00193396	0.00204671	NA	NA	NA
1045	G	A	2	0.00263505	0.00423729	0	0.0065359	0	3816;5	0	0.00060285	0.000166942	0.000838131	0.00152123	0	0.00204671	0.00207886	NA	0.00280465
1046	G	A,C	3	0.0286031	0.0126579	0.00287356	0.03225	0.00204499	3790;29;2	0.00126494	0.00717843	0	0.00765347	0.00326464	0.00132013	0.00377187	0.00693306	0	0.00828228
1054	A	G	2	0.169811	0.179702	0.326962	0.223073	0.30961	3256;565	0	0.0491239	0.00499733	0.0343996	0.0362577	0.00253534	0.0258398	0.0201494	0	0.0140859
1055	A	G	2	0.0928663	0.104322	0.231866	0.154158	0.204593	3475;346	0	0.0436052	0.00876694	0.0257627	0.0296379	0.0045551	0.0173997	0.0115351	0.00078946	0.00486246
1060	C	T	2	0.0662516	0.0813271	0.121124	0.111075	0.117084	3615;206	0.000195034	0.00944606	0.005798	0.00723053	0.00344734	0.00158804	0.00251155	0	0	0
1064	A	G	2	0.0104985	0.00423729	0	0.00870499	0	3812;9	0.000554	0.0044806	0	0.00510706	0.00152123	0	0.00204671	0.00298336	NA	0.00391577
1066	G	A	2	0.0711532	0.089064	0.133548	0.161393	0.141757	3565;256	0.000536245	0.0115531	0.0200846	0.0127328	0.00416001	0.0103218	0.00550537	0.00109891	0	0.00036842
1068	C	A,G	3	0.0312555	0.0210425	0.0422352	0.021679	0.0362865	3761;47;13	0	0.00271145	0.000684739	0	0.00275949	7.04e-05	7.06e-05	0.00653144	0.00171172	0.0014995
1069	G	C	2	0.475838	0.477662	0.418519	0.469535	0.409955	1312;2509	0	0.0179897	0	0.0210604	0.0173789	0	0.0208177	0.0120453	0	0.0166543
1075	G	A	2	0.240624	0.199782	0.201534	0.240685	0.206165	3341;480	0.00297146	0.00245863	0	0.00168864	0	0.00211367	0	0.0022542	0	0.00184044
1081	G	A	2	0.0208857	0.0251538	0.0255644	0.0173336	0.0401044	3770;51	0	0	0	0.00233429	0	0	0.000693788	0.000160787	0.000924893	0.00410027
1082	C	A,T	3	0.495208	0.478975	0.513243	0.506083	0.517642	2008;1762;51	0.00146434	0.00940982	0.00190751	0.0157336	0.0173963	0.0072099	0.0242244	0.00200351	0.000857118	0.00748055
1114	G	A	2	0	0	0	0	0.00204499	3820;1	NA	NA	NA	0.000272112	NA	NA	0	NA	0.000197075	0.000445836
1126	A	G	2	0	0	0	0.00870499	0.0420657	3796;25	NA	NA	0.00322251	0.0174787	NA	0.00210991	0.0131775	0.00298336	0.0165115	0.0104698
1127	G	A	2	0	0	0	0.00870499	0.0420657	3796;25	NA	NA	0.00322251	0.0174787	NA	0.00210991	0.0131775	0.00298336	0.0165115	0.0104698
1131	G	A	2	0	0	0.00573886	0	0	3819;2	NA	0.0023837	NA	NA	0.00132995	NA	NA	0.00249585	0.00259153	NA
1151	C	T	2	0	0	0	0	0.00204499	3820;1	NA	NA	NA	0.000272112	NA	NA	0	NA	0.000197075	0.000445836
1157	G	A	2	0.00263505	0	0	0	0	3820;1	0.000371745	0.00060285	0.000789147	0.000838131	NA	NA	NA	NA	NA	NA
