# Supplementary material for: Host-mediated selection impacts the diversity of Plasmodium falciparum antigens within infections
Source: Nat Commun. 2018 Apr 11;9:1381. doi: 10.1038/s41467-018-03807-7 (PMC5895824; doi:10.1038/s41467-018-03807-7)
Supplement: Supplementary file 5 — Supplementary Data 2 [file 41467_2018_3807_MOESM5_ESM.xlsx]

## Sheet: TRAP variants
Supplementary Table 2: Nucleotide diversity and population differentiation for variants in the TRAP amplicon
Transcript_position	Reference_Allele	Alternate_Allele	Number_of_alleles	Kintampo_pi	Agogo_pi	Kombewa_pi	Nanoro_pi	Siaya_pi	Variant_counts	Kintampo-Agogo_FST	Kintampo_Kombewa_FST	Kintampo-Nanoro_FST	Kintampo-Siaya_FST	Agogo_Kombewa_FST	Agogo-Nanoro_FST	Agogo-Siaya_FST	Kombewa-Nanoro_FST	Kombewa-Siaya_FST	Nanoro-Siaya_FST
1261	A	T	2	0.0271337	0.0315909	0.0298813	0.032322	0.027857	8642;132	0	0	0	0	0	0	0	0	0	0
1263	T	A	2	0	0	0	0.000912409	0	8773;1	NA	NA	0.000114892	NA	NA	0	NA	9.35e-05	NA	0.000235739
1264	G	A,C	3	0.0501434	0.0656796	0.0187836	0.0472724	0.0140283	8611;159;4	0.000701487	0.00358202	0	0.00529267	0.00702137	0.00113847	0.00991046	0.00272368	3.46e-05	0.00467757
1271	G	T	2	0	0.00188679	0	0.000912409	0	8772;2	0.00100653	NA	0.000114892	NA	0.000685132	0	0.000936664	9.35e-05	NA	0.000235739
1272	T	G	2	0	0	0	0.000912409	0	8773;1	NA	NA	0.000114892	NA	NA	0	NA	9.35e-05	NA	0.000235739
1275	T	A,G	3	0.0271638	0.0168671	0	0.0270437	0	8712;56;6	0.000314073	0.00648819	0	0.00730161	0.00446326	0.000147725	0.00541972	0.0052299	NA	0.00668649
1277	G	T	2	0.00477325	0.00377002	0	0.000912409	0	8767;7	0	0.00205297	0.00109863	0.00237042	0.00176395	0.000616632	0.00221864	9.35e-05	NA	0.000235739
1279	T	A	2	0.46165	0.443386	0.149795	0.460724	0.133576	6739;2035	0.00186275	0.203728	0	0.220724	0.174535	0.00118774	0.197658	0.177472	0.000334	0.217567
1300	T	C	2	0.13222	0.118537	0.235811	0.143916	0.245186	897;7877	0.000180793	0.0228693	5.74e-05	0.0236212	0.0250128	0.0010561	0.0258618	0.0168507	0	0.0207664
1308	A	C,T	3	0.601131	0.604707	0.618875	0.612845	0.609127	4134;1320;3320	0	0.00691575	0.00065497	0.00562307	0.00439861	0.000673446	0.00356959	0.00690848	0.000285633	0.00804199
1309	G	A	2	0	0.00188679	0.0706383	0.00273473	0.0582423	8644;130	0.00100653	0.0378707	0.000872069	0.0242398	0.0260291	0	0.0175039	0.0354779	0.000373461	0.0254034
1320	T	A	2	0	0	0	0	0.000882613	8773;1	NA	NA	NA	9.87e-05	NA	NA	0	NA	7.83e-05	0.000206178
1325	G	A	2	0.00119546	0	0	0	0.000882613	8772;2	0.000173516	0.000282559	0.000386075	0	NA	NA	0	NA	7.83e-05	0.000206178
1336	G	A	2	0	0	0	0.00182398	0	8772;2	NA	NA	0.000493455	NA	NA	0.000239689	NA	0.000459277	NA	0.000695952
1338	C	T	2	0	0	0	0	0.000882613	8773;1	NA	NA	NA	9.87e-05	NA	NA	0	NA	7.83e-05	0.000206178
1340	C	A	2	0.00238948	0	0	0.00455371	0	8767;7	0.000732684	0.000872681	4.3e-05	0.00105548	NA	0.00112505	NA	0.00155681	NA	0.00207656
1355	A	G	2	0	0	0.00378548	0	0.000882613	8770;4	NA	0.00166964	NA	9.87e-05	0.00105844	NA	0	0.00183057	0.000672664	0.000206178
1361	G	C	2	0	0	0.00378548	0	0	8771;3	NA	0.00166964	NA	NA	0.00105844	NA	NA	0.00183057	0.00186185	NA
1368	G	T	2	0.00119546	0	0	0	0	8773;1	0.000173516	0.000282559	0.000386075	0.000397848	NA	NA	NA	NA	NA	NA
1375	C	T	2	0	0	0	0	0.00176445	8772;2	NA	NA	NA	0.00045733	NA	NA	0.000215525	NA	0.000425014	0.000636842
1377	T	A	2	0.00119546	0	0	0.000912409	0	8772;2	0.000173516	0.000282559	0	0.000397848	NA	0	NA	9.35e-05	NA	0.000235739
1384	G	A	2	0	0	0.00126342	0	0	8773;1	NA	0.000351544	NA	NA	9e-05	NA	NA	0.000428906	0.000441838	NA
1385	A	C	2	0	0	0	0.000912409	0	8773;1	NA	NA	0.000114892	NA	NA	0	NA	9.35e-05	NA	0.000235739
1396	A	G	2	0.00119546	0.00752579	0.00504411	0.00182398	0.00176445	8761;13	0.00277137	0.000922908	0	0	0	0.00158413	0.00166395	0.00049198	0.000534545	0
1400	G	A	2	0.117715	0.111909	0.0647605	0.0953719	0.0868152	8340;434	0	0.00906781	0.0011526	0.00253523	0.00694356	0.000389788	0.0014389	0.00286511	0.00143508	1.92e-05
1401	T	C	2	0	0.00188679	0	0.000912409	0.000882613	8771;3	0.00100653	NA	0.000114892	9.87e-05	0.000685132	0	0	9.35e-05	7.83e-05	0
1427	G	T	2	0.00119546	0	0.00378548	0.00273473	0.00440527	8762;12	0.000173516	0.000388106	6.8e-06	0.000535208	0.00105844	0.000534725	0.00105901	0	0	0
1429	T	C	2	0.00715129	0.0388743	0.00126342	0.00727595	0	8738;36	0.0148991	0.00175461	0	0.00368493	0.0198406	0.0124316	0.0263708	0.00150842	0.000441838	0.00345711
1439	G	T	2	0.081324	0.0882623	0.126128	0.075423	0.115983	8321;453	0	0.00588396	0	0.00318395	0.00337055	0.000185054	0.00160943	0.00741315	0	0.00500264
1444	C	T	2	0.405306	0.427051	0.450999	0.409797	0.44186	6056;2718	0.00153582	0.00842036	0	0.00457972	0.00208036	0.000581602	0.000505405	0.00642481	0.000127203	0.00382992
1450	A	G	2	0.478277	0.463012	0.479999	0.47584	0.474483	3408;5366	0.00207598	0	0	0	0.00211966	0.000935394	0.000659726	0	4.25e-05	0
1453	A	G	2	0	0	0	0	0.00176445	8772;2	NA	NA	NA	0.00045733	NA	NA	0.000215525	NA	0.000425014	0.000636842
1455	T	C	2	0	0	0	0.000912409	0	8773;1	NA	NA	0.000114892	NA	NA	0	NA	9.35e-05	NA	0.000235739
1462	C	T	2	0.331074	0.327037	0.402205	0.318829	0.405126	6690;2084	0	0.0128812	4.44e-05	0.0128221	0.0125564	0	0.0127657	0.0161558	0	0.0183162
1464	T	C	2	0	0	0.00252525	0	0.00176445	8770;4	NA	0.00101061	NA	0.00045733	0.000574144	NA	0.000215525	0.00112981	0	0.000636842
1465	C	T	2	0	0.00188679	0	0	0	8773;1	0.00100653	NA	NA	NA	0.000685132	0.000910134	0.000936664	NA	NA	NA
1466	C	A	2	0.266776	0.25259	0.359774	0.257157	0.36732	7099;1675	7.82e-05	0.0184287	0	0.0195951	0.0210031	0	0.0223532	0.0209027	0	0.0252475
1480	C	T	2	0	0	0.00126342	0	0	8773;1	NA	0.000351544	NA	NA	9e-05	NA	NA	0.000428906	0.000441838	NA
1483	G	A	2	0	0	0	0	0.000882613	8773;1	NA	NA	NA	9.87e-05	NA	NA	0	NA	7.83e-05	0.000206178
1495	A	C	2	0	0	0.00252525	0	0	8772;2	NA	0.00101061	NA	NA	0.000574144	NA	NA	0.00112981	0.00115192	NA
1504	A	C	2	0.376269	0.358786	0.410958	0.371493	0.390761	6506;2268	0.000518794	0.00333883	0	0.000291459	0.00660792	1.39e-05	0.0020039	0.00401156	0.00091292	0.000790584
1510	G	A	2	0.0107076	0.00752579	0	0.00455371	0	8756;18	0	0.00500393	0.000987265	0.00565587	0.00392041	1.42e-06	0.00477932	0.00155681	NA	0.00207656
1511	C	G	2	0.336594	0.313439	0.328005	0.3232	0.341109	1829;6945	0.000962883	0	0.000110258	0	3.22e-05	0	0.00111394	0	9.19e-05	0.000488005
1513	G	A,C	3	0.0130928	0.0535696	0.0212945	0.0163297	0.0149241	8682;47;45	0.00855486	0.00144828	0	7.81e-06	0.00776532	0.00601085	0.00781556	0.0009438	0.000357313	0
1514	G	C,A	3	0.391889	0.386901	0.265977	0.392792	0.23075	7007;429;1338	0.000262131	0.0450081	4.26e-06	0.0526882	0.0356998	0.00110844	0.0456958	0.0454109	0.000818211	0.0585373
1519	-	T	2	0.0236375	0.0205587	0.318987	0.0216679	0.303786	7981;793	0	0.175078	0	0.132951	0.139599	0	0.11096	0.182214	0.000184177	0.15627
1520	-	C	2	0.0236375	0.0205587	0.318987	0.0216679	0.303786	7981;793	0	0.175078	0	0.132951	0.139599	0	0.11096	0.182214	0.000184177	0.15627
1521	-	A	2	0.0236375	0.0205587	0.318987	0.0216679	0.303786	7981;793	0	0.175078	0	0.132951	0.139599	0	0.11096	0.182214	0.000184177	0.15627
1524	T	A	2	0.133245	0.0899745	0.00252525	0.106787	0.00176445	8476;298	0.00551518	0.0671711	0.00156259	0.0749001	0.0484718	0.000409508	0.0580285	0.0428736	0	0.0542555
1529	A	G	2	0.00477325	0.00939833	0.0125624	0.00546196	0.00528398	8743;31	0.000557749	0.00151723	0	0	0	0.000156189	0.000216633	0.00114006	0.00123448	0
1533	T	C	2	0.00477325	0.00564969	0	0.000912409	0	8766;8	0	0.00205297	0.00109863	0.00237042	0.00284238	0.00164601	0.00349952	9.35e-05	NA	0.000235739
1539	T	C	2	0	0	0	0.00182398	0	8772;2	NA	NA	0.000493455	NA	NA	0.000239689	NA	0.000459277	NA	0.000695952
1544	G	A	2	0	0	0.00126342	0	0	8773;1	NA	0.000351544	NA	NA	9e-05	NA	NA	0.000428906	0.000441838	NA
1555	G	A	2	0	0	0.00126342	0	0.000882613	8772;2	NA	0.000351544	NA	9.87e-05	9e-05	NA	0	0.000428906	0	0.000206178
1559	G	A	2	0	0	0.00126342	0	0	8773;1	NA	0.000351544	NA	NA	9e-05	NA	NA	0.000428906	0.000441838	NA
