# Supplementary material for: Host-mediated selection impacts the diversity of Plasmodium falciparum antigens within infections
Source: Nat Commun. 2018 Apr 11;9:1381. doi: 10.1038/s41467-018-03807-7 (PMC5895824; doi:10.1038/s41467-018-03807-7)
Supplement: Supplementary file 6 — Supplementary Data 3 [file 41467_2018_3807_MOESM6_ESM.xlsx]

## Sheet: SERA2 variants
Supplementary Table 3: Nucleotide diversity and population differentiation for variants in the SERA2 amplicon
Transcript_position	Reference_Allele	Alternate_Allele	Number_of_alleles	Kintampo_pi	Agogo_pi	Kombewa_pi	Nanoro_pi	Siaya_pi	Variant_counts	Kintampo-Agogo_FST	Kintampo-Kombewa_FST	Kintampo-Nanoro_FST	Kintampo-Siaya_FST	Agogo-Kombewa_FST	Agogo-Nanoro_FST	Agogo-Siaya_FST	Kombewa-Nanoro_FST	Kombewa-Siaya_FST	Nanoro-Siaya_FST
108	C	A	2	0	0	0	0.000896057	0	9006;1	NA	NA	0.000122758	NA	NA	0	NA	9.4e-05	NA	0.000234532
120	T	A	2	0	0	0.00123381	0	0.00341734	9002;5	NA	0.000356379	NA	0.00115132	7.97e-05	NA	0.000736732	0.000416737	0.000176747	0.00143454
137	G	A	2	0.00114416	0	0.00123381	0	0.0025641	9002;5	0.000157043	0	0.000360937	0	7.97e-05	NA	0.000467128	0.000416737	0	0.00102113
138	A	T	2	0	0.00187266	0.00123381	0	0	9005;2	0.00105355	0.000356379	NA	NA	0	0.000911616	0.000948962	0.000416737	0.000434398	NA
142	G	A	2	0.00114416	0	0	0	0	9006;1	0.000157043	0.000264853	0.000360937	0.000376481	NA	NA	NA	NA	NA	NA
145	A	G	2	0.136783	0.117707	0.0894281	0.116063	0.0653236	8518;489	0.000718157	0.0061456	0.000827278	0.0151524	0.00189133	0	0.00844126	0.00171493	0.00184144	0.00833836
148	C	T	2	0.0203946	0.0167276	0.0110494	0.0160061	0.00936949	8942;65	0	0.00114595	7.93e-06	0.00182741	0.000179931	0	0.000684036	0.000156165	0	0.000665656
149	C	T,A	3	0.0719763	0.0741605	0.0183898	0.0786325	0.0178462	8774;40;193	0	0.0102612	0	0.00940988	0.0125474	0	0.0115799	0.00994684	8.76e-05	0.0107678
151	A	G,C	3	0.00571035	0.00187266	0.00123381	0.000896057	0.000855432	8998;7;2	0.000745553	0.000464437	0.000691207	0.000726732	0.000384476	0.000426569	0.000438402	0	0	0
152	A	T	2	0.200112	0.233523	0.060982	0.191312	0.0645253	8298;709	0.00228726	0.0478644	0	0.0456356	0.0696465	0.00291329	0.0697854	0.0372726	0	0.0405546
153	A	T	2	0	0	0	0	0.000855432	9006;1	NA	NA	NA	0.000100206	NA	NA	0	NA	7.32e-05	0.000194345
154	C	G,-,A	4	0.562499	0.518404	0.571463	0.556026	0.56566	5333;2410;1243;21	0.00241297	0	0.000721426	0.00145162	0.00298128	0.00145875	0.00398469	0.00147724	0.0022635	0.00183183
155	A	-	2	0.232864	0.184949	0.234743	0.229503	0.274077	7764;1243	0.00494008	0	0	0.0028947	0.00415108	0.00308519	0.0124803	0	0.00255804	0.00369255
156	A	-,C	3	0.25242	0.204873	0.24323	0.252481	0.279778	7686;1243;78	0.00228185	0.00101056	0	0.00341301	0.00299256	0.00148368	0.00811267	0.00147018	0.00126527	0.00456964
157	C	G	2	0.0259844	0.0185686	0.0363516	0.0230364	0.0418748	8868;139	0.000343243	0.000644486	0	0.0015561	0.00221831	0	0.00326168	0.00126248	0	0.00264338
158	A	T	2	0.00228702	0.00746958	0.0159207	0.00357941	0.00341734	8980;27	0.00146602	0.00512646	0	0	0.000941157	0.000339594	0.000421951	0.00383848	0.00402802	0
159	A	C	2	0.00798165	0.0130349	0.0122695	0.0106997	0.0127546	8956;51	0.000384324	0.000178314	0	0.00025848	0	0	0	0	0	0
160	C	A,T	3	0.0392664	0.0600006	0.0207995	0.0549077	0.0304163	8823;13;171	0.00157495	0.00297026	0.000533509	0.00213501	0.0058775	0	0.00416312	0.00455889	0.000193242	0.00405629
161	C	A,G,T	4	0.0204489	0.024141	0.0292861	0.029255	0.0362686	8876;88;36;7	0	6.98e-05	3.48e-06	0.000585052	0	0	0.000376444	0	0	3.63e-05
163	A	G	2	0.105902	0.0977837	0.0255901	0.0953652	0.0278427	319;8688	0	0.0271328	7.25e-05	0.0259654	0.0240447	0	0.0233364	0.0189142	0	0.0204969
164	C	A,T	3	0.0808349	0.0673192	0.0471405	0.0945282	0.0378297	8703;242;62	0.000828248	0.00313432	0.000788757	0.00579558	0.000608394	0.000749097	0.00243967	0.00378327	0.000205382	0.00706517
173	C	T	2	0.00114416	0	0	0.000896057	0	9005;2	0.000157043	0.000264853	0	0.000376481	NA	0	NA	9.4e-05	NA	0.000234532
174	T	A,G	3	0.00570773	0.00374181	0	0.000896057	0.000855432	8998;1;8	0	0.0012572	0.000786033	0.00149052	0.000884014	0.000312597	0.00108243	4.7e-05	3.66e-05	0.000214214
178	G	T	2	0	0	0.00123381	0	0	9006;1	NA	0.000356379	NA	NA	7.97e-05	NA	NA	0.000416737	0.000434398	NA
183	A	G	2	0	0	0.00860466	0.000896057	0.0025641	8996;11	NA	0.00427836	0.000122758	0.000800902	0.00289186	0	0.000467128	0.00309601	0.0014257	0.000175209
188	C	G	2	0	0	0.00369685	0	0.0025641	9001;6	NA	0.00166387	NA	0.000800902	0.00101659	NA	0.000467128	0.00178259	0	0.00102113
195	C	A,T	3	0.00114416	0.00187266	0	0	0.000855432	9004;1;2	0	0.000132441	0.000180489	0.000238258	0.000344948	0.000455858	0.000438429	NA	3.66e-05	9.72e-05
197	A	G	2	0.368839	0.381826	0.410445	0.353214	0.382951	6726;2281	0.000134839	0.00484669	0.000317515	0.00025166	0.00188854	0.00148103	0	0.00830268	0.00186915	0.0020295
198	A	C	2	0.00114416	0	0	0	0	9006;1	0.000157043	0.000264853	0.000360937	0.000376481	NA	NA	NA	NA	NA	NA
204	G	A	2	0	0	0.00123381	0	0	9006;1	NA	0.000356379	NA	NA	7.97e-05	NA	NA	0.000416737	0.000434398	NA
229	G	A	2	0	0	0	0.000896057	0	9006;1	NA	NA	0.000122758	NA	NA	0	NA	9.4e-05	NA	0.000234532
230	G	A	2	0	0	0	0	0	9007;0	NA	NA	NA	NA	NA	NA	NA	NA	NA	NA
234	A	G	2	0	0	0	0.000896057	0.0025641	9003;4	NA	NA	0.000122758	0.000800902	NA	0	0.000467128	9.4e-05	0.000742315	0.000175209
235	G	A	2	0.00114416	0.00374181	0	0	0	9004;3	0.000543787	0.000264853	0.000360937	0.000376481	0.00176783	0.00216853	0.00223801	NA	NA	NA
238	G	A	2	0	0	0	0	0	9007;0	NA	NA	NA	NA	NA	NA	NA	NA	NA	NA
247	A	G	2	0	0.00187266	0	0	0	9006;1	0.00105355	NA	NA	NA	0.000689819	0.000911616	0.000948962	NA	NA	NA
250	G	A	2	0	0	0	0.00179131	0	9005;2	NA	NA	0.000500718	NA	NA	0.000230105	NA	0.000454407	NA	0.000688088
253	G	C,A	3	0.00342988	0.00187266	0.00369837	0.00179131	0.000855432	8997;7;3	0	0	6.74e-05	0.000386366	0	0	0.000438115	0.000100853	0.000450658	0.000440887
255	A	T	2	0	0	0.00123381	0	0.00171013	9004;3	NA	0.000356379	NA	0.000450531	7.97e-05	NA	0.000197601	0.000416737	0	0.000607732
257	C	T	2	0.132869	0.112774	0.1115	0.140791	0.110374	8415;592	0.000864756	0.000957915	0	0.00105109	0	0.00139323	0	0.00181216	0	0.00221316
259	G	A,T	3	0.00228767	0	0.00123381	0.00179131	0.000855432	9001;5;1	0.000157221	0	8.58e-05	7.33e-05	3.98e-05	0.000115065	0	0	0	0
260	C	A,T	3	0.00228702	0.00187266	0.00737999	0.000896057	0.0025641	8994;4;9	0	0.00222478	2.46e-05	0.000901124	0.00155567	0	0.000707387	0.00196204	0.000464518	0.000627395
262	A	G	2	0	0.00187266	0	0.000896057	0	9005;2	0.00105355	NA	0.000122758	NA	0.000689819	0	0.000948962	9.4e-05	NA	0.000234532
263	G	A,T	3	0.462103	0.470155	0.480754	0.453426	0.467298	2901;5898;208	0	0.010264	0	0.0079629	0.00930892	9.22e-05	0.00819051	0.00894817	0.000282344	0.00731186
265	C	T,G	3	0.37001	0.369611	0.321528	0.383606	0.338222	6916;2081;10	0.00106511	0.00265456	0.00101174	0.0013293	0.00293566	0	0.000793944	0.00461175	0.000323023	0.00252691
266	C	A,G	3	0.0079895	0.0222964	0.0351833	0.0116005	0.0352978	8904;87;16	0.00233704	0.00600513	0	0.005827	0.00635572	0.00160943	0.00803756	0.00425147	9.22e-05	0.00500904
269	G	A	2	0.0304327	0.0295413	0.0267919	0.0334855	0.0135991	8888;119	0	0	0	0.00307453	0	0	0.00272916	9.6e-05	0.00193538	0.00416104
272	C	T	2	0.254183	0.249697	0.276162	0.249561	0.256485	1364;7643	0	0.000690392	0	0	0.000888755	0	0	0.00105984	0.000457087	0
274	G	A	2	0.0102503	0.00374181	0	0.0115861	0.00171013	8981;26	0.00122065	0.00476368	0	0.00296155	0.00176783	0.0011536	4e-05	0.00442256	0.000407727	0.00350561
276	A	T	2	0.0045688	0	0	0.00179131	0	9001;6	0.00176078	0.00195178	0.000353783	0.00225558	NA	0.000230105	NA	0.000454407	NA	0.000688088
278	T	A,G,C	4	0.0392887	0.0222402	0.0602935	0.0361114	0.0528234	8806;59;141;1	0.000743626	0.00564721	0	0.00303342	0.00422141	0.000220237	0.00252272	0.00582087	9.33e-05	0.00360237
280	T	C	2	0	0	0.00246609	0	0	9005;2	NA	0.00101014	NA	NA	0.000548072	NA	NA	0.00109972	0.00112994	NA
283	C	A	2	0	0	0	0.000896057	0	9006;1	NA	NA	0.000122758	NA	NA	0	NA	9.4e-05	NA	0.000234532
288	A	C	2	0.00114416	0	0	0	0	9006;1	0.000157043	0.000264853	0.000360937	0.000376481	NA	NA	NA	NA	NA	NA
292	G	A	2	0	0.00187266	0	0	0	9006;1	0.00105355	NA	NA	NA	0.000689819	0.000911616	0.000948962	NA	NA	NA
294	C	T,A	3	0.00114416	0	0.00737999	0.000896057	0.0025641	8996;9;2	7.86e-05	0.00194427	0	0.000588245	0.0012117	0	0.000233616	0.00196178	0.000464415	0.000627401
298	A	G	2	0	0.00187266	0	0	0	9006;1	0.00105355	NA	NA	NA	0.000689819	0.000911616	0.000948962	NA	NA	NA
303	A	G	2	0	0	0	0	0.000855432	9006;1	NA	NA	NA	0.000100206	NA	NA	0	NA	7.32e-05	0.000194345
306	A	G	2	0	0	0.00123381	0	0	9006;1	NA	0.000356379	NA	NA	7.97e-05	NA	NA	0.000416737	0.000434398	NA
308	G	A	2	0	0.00187266	0	0.000896057	0	9005;2	0.00105355	NA	0.000122758	NA	0.000689819	0	0.000948962	9.4e-05	NA	0.000234532
314	C	T	2	0	0	0.00123381	0	0	9006;1	NA	0.000356379	NA	NA	7.97e-05	NA	NA	0.000416737	0.000434398	NA
319	A	C	2	0	0	0	0	0.00171013	9005;2	NA	NA	NA	0.000450531	NA	NA	0.000197601	NA	0.000407727	0.000607732
328	T	C	2	0.00228702	0	0	0	0	9005;2	0.000691543	0.000827146	0.000976955	0.00100294	NA	NA	NA	NA	NA	NA
331	G	A	2	0	0	0	0	0.000855432	9006;1	NA	NA	NA	0.000100206	NA	NA	0	NA	7.32e-05	0.000194345
337	A	T	2	0	0	0	0.000896057	0	9006;1	NA	NA	0.000122758	NA	NA	0	NA	9.4e-05	NA	0.000234532
339	A	G	2	0	0	0	0	0.000855432	9006;1	NA	NA	NA	0.000100206	NA	NA	0	NA	7.32e-05	0.000194345
345	A	G	2	0.00114416	0	0	0.000896057	0	9005;2	0.000157043	0.000264853	0	0.000376481	NA	0	NA	9.4e-05	NA	0.000234532
351	T	C	2	0.00114416	0	0	0.000896057	0	9005;2	0.000157043	0.000264853	0	0.000376481	NA	0	NA	9.4e-05	NA	0.000234532
