# Supplementary material for: Host-mediated selection impacts the diversity of Plasmodium falciparum antigens within infections
Source: Nat Commun. 2018 Apr 11;9:1381. doi: 10.1038/s41467-018-03807-7 (PMC5895824; doi:10.1038/s41467-018-03807-7)
Supplement: Supplementary file 7 — Supplementary Data 4 [file 41467_2018_3807_MOESM7_ESM.xlsx]

## Sheet: CSP
Supplementary Table 4: Number of unique haplotypes containing the nucleotide pairs used in the LD analysis
				Total Haplotype Counts
Position 1	Position 2	Allele at Position 1	Allele at Position 2	All study sites	Nanoro	Kintampo	Agogo	Siaya	Kombewa
880	883	A	G	12	5	4	4	6	3
880	883	G	A	1	1	1	1	1	1
880	883	G	G	224	113	105	80	114	86
880	884	A	A	12	5	4	4	6	3
880	884	G	A	224	114	106	81	115	86
880	884	G	C	1	0	0	0	0	1
880	886	A	A	12	5	4	4	6	3
880	886	G	A	223	113	104	80	115	87
880	886	G	G	2	1	2	1	0	0
880	889	A	G	12	5	4	4	6	3
880	889	G	T	1	0	1	0	0	0
880	889	G	G	224	114	105	81	115	87
880	894	A	T	12	5	4	4	6	3
880	894	G	A	26	12	15	6	7	4
880	894	G	C	2	0	0	1	1	0
880	894	G	T	197	102	91	74	107	83
880	895	A	G	12	5	4	4	6	3
880	895	G	A	1	0	0	0	1	0
880	895	G	T	3	3	1	1	0	0
880	895	G	G	221	111	105	80	114	87
880	896	A	C	12	5	4	4	6	3
880	896	G	A	1	1	0	1	0	1
880	896	G	C	214	108	102	77	110	84
880	896	G	G	10	5	4	3	5	2
880	901	A	A	12	5	4	4	6	3
880	901	G	A	223	113	105	80	113	87
880	901	G	C	1	0	0	0	1	0
880	901	G	G	1	1	1	1	1	0
880	902	A	A	12	5	4	4	6	3
880	902	G	A	208	103	97	77	109	84
880	902	G	G	17	11	9	4	6	3
880	904	A	G	12	5	4	4	6	3
880	904	G	C	1	0	1	1	0	0
880	904	G	G	224	114	105	80	115	87
880	905	A	C	12	5	4	4	6	3
880	905	G	A	1	1	0	1	0	0
880	905	G	C	221	110	103	77	115	87
880	905	G	T	1	1	1	1	0	0
880	905	G	G	2	2	2	2	0	0
880	908	A	T	12	5	4	4	6	3
880	908	G	A	1	0	0	0	1	1
880	908	G	C	1	1	1	0	1	0
880	908	G	T	223	113	105	81	113	86
880	908	G	G	0	0	0	0	0	0
880	915	A	T	12	5	4	4	6	3
880	915	G	A	1	0	0	0	1	1
880	915	G	T	224	114	106	81	114	86
880	928	A	G	12	5	4	4	6	3
880	928	G	T	1	0	0	0	0	1
880	928	G	G	224	114	106	81	115	86
880	929	A	A	12	5	4	4	6	3
880	929	G	A	224	114	106	81	115	86
880	929	G	T	1	0	0	0	0	1
880	936	A	T	12	5	4	4	6	3
880	936	G	C	1	1	0	0	0	0
880	936	G	T	224	113	106	81	115	87
880	937	A	G	12	5	4	4	6	3
880	937	G	A	1	0	0	1	0	0
880	937	G	G	224	114	106	80	115	87
880	940	A	A	10	4	3	3	6	3
880	940	A	C	2	1	1	1	0	0
880	940	G	A	135	70	68	45	69	53
880	940	G	C	90	44	38	36	46	34
880	949	A	A	2	1	2	1	0	0
880	949	A	G	10	4	2	3	6	3
880	949	G	A	53	30	21	15	23	19
880	949	G	G	172	84	85	66	92	68
880	950	A	A	10	4	2	3	6	3
880	950	A	C	2	1	2	1	0	0
880	950	G	A	203	103	95	74	105	78
880	950	G	C	22	11	11	7	10	9
880	952	A	A	9	3	2	3	6	3
880	952	A	C	1	1	0	0	0	0
880	952	A	G	2	1	2	1	0	0
880	952	G	A	89	43	38	36	47	36
880	952	G	C	80	38	45	28	43	30
880	952	G	G	56	33	23	17	25	21
880	954	A	A	12	5	4	4	6	3
880	954	G	A	224	113	105	80	115	87
880	954	G	T	1	1	1	1	0	0
880	958	A	A	1	1	0	0	0	0
880	958	A	T	11	4	4	4	6	3
880	958	G	A	4	2	3	2	1	4
880	958	G	T	221	112	103	79	114	83
880	961	A	A	12	5	4	4	6	3
880	961	G	A	217	108	100	77	112	85
880	961	G	C	8	6	6	4	3	2
880	962	A	A	12	5	4	4	6	3
880	962	G	A	222	112	105	80	113	85
880	962	G	C	3	2	1	1	2	2
880	963	A	C	1	0	1	1	0	0
880	963	A	G	11	5	3	3	6	3
880	963	G	C	41	24	18	8	21	13
880	963	G	G	184	90	88	73	94	74
880	964	A	A	5	3	3	2	0	0
880	964	A	G	7	2	1	2	6	3
880	964	G	A	220	111	105	79	113	86
880	964	G	T	1	1	0	1	0	0
880	964	G	G	4	2	1	1	2	1
880	965	A	A	11	4	4	4	6	3
880	965	A	C	1	1	0	0	0	0
880	965	G	A	103	55	52	35	53	44
880	965	G	C	59	26	28	20	28	22
880	965	G	T	34	17	12	14	19	12
880	965	G	G	29	16	14	12	15	9
880	970	A	A	1	0	1	1	0	0
880	970	A	C	11	5	3	3	6	3
880	970	G	A	82	49	47	34	45	27
880	970	G	C	143	65	59	47	70	60
880	971	A	A	12	5	4	4	6	3
880	971	G	A	218	109	102	79	113	86
880	971	G	G	7	5	4	2	2	1
880	978	A	A	1	0	0	0	1	0
880	978	A	T	11	5	4	4	5	3
880	978	G	T	225	114	106	81	115	87
880	979	A	C	12	5	4	4	6	3
880	979	G	A	47	24	22	14	28	17
880	979	G	C	178	90	84	67	87	70
880	996	A	C	12	5	4	4	6	3
880	996	G	A	1	1	0	0	0	0
880	996	G	C	224	113	106	81	115	87
880	1021	A	G	12	5	4	4	6	3
880	1021	G	A	1	0	1	0	0	0
880	1021	G	G	224	114	105	81	115	87
880	1041	A	G	12	5	4	4	6	3
880	1041	G	A	1	0	0	1	0	0
880	1041	G	G	224	114	106	80	115	87
880	1045	A	G	12	5	4	4	6	3
880	1045	G	A	1	1	1	1	0	0
880	1045	G	G	224	113	105	80	115	87
880	1046	A	A	1	0	1	1	0	0
880	1046	A	G	11	5	3	3	6	3
880	1046	G	A	3	2	2	1	0	0
880	1046	G	C	1	0	0	0	1	1
880	1046	G	G	221	112	104	80	114	86
880	1054	A	A	7	2	2	2	3	2
880	1054	A	G	5	3	2	2	3	1
880	1054	G	A	175	95	85	66	83	60
880	1054	G	G	50	19	21	15	32	27
880	1055	A	A	9	3	2	2	4	2
880	1055	A	G	3	2	2	2	2	1
880	1055	G	A	197	106	98	74	96	73
880	1055	G	G	28	8	8	7	19	14
880	1060	A	C	11	4	3	3	6	3
880	1060	A	T	1	1	1	1	0	0
880	1060	G	C	211	108	100	75	107	79
880	1060	G	T	14	6	6	6	8	8
880	1064	A	A	11	4	3	3	6	3
880	1064	A	G	1	1	1	1	0	0
880	1064	G	A	225	114	106	81	115	87
880	1066	A	A	3	2	1	1	2	1
880	1066	A	G	9	3	3	3	4	2
880	1066	G	A	18	8	6	5	11	8
880	1066	G	G	207	106	100	76	104	79
880	1068	A	C	12	5	4	4	6	3
880	1068	G	A	5	3	4	3	2	1
880	1068	G	C	216	108	101	77	112	86
880	1068	G	G	4	3	1	1	1	0
880	1069	A	C	6	2	2	2	3	1
880	1069	A	G	6	3	2	2	3	2
880	1069	G	C	125	61	60	47	69	49
880	1069	G	G	100	53	46	34	46	38
880	1075	A	A	1	0	0	0	1	0
880	1075	A	G	11	5	4	4	5	3
880	1075	G	A	36	19	18	12	14	15
880	1075	G	G	189	95	88	69	101	72
880	1081	A	G	12	5	4	4	6	3
880	1081	G	A	4	4	2	1	2	1
880	1081	G	G	221	110	104	80	113	86
880	1082	A	A	9	4	3	2	4	3
880	1082	A	C	3	1	1	2	2	0
880	1082	G	A	115	48	49	36	62	45
880	1082	G	C	106	62	55	44	51	41
880	1082	G	T	4	4	2	1	2	1
880	1114	A	G	12	5	4	4	6	3
880	1114	G	A	1	0	0	0	1	0
880	1114	G	G	224	114	106	81	114	87
880	1126	A	A	12	5	4	4	6	3
880	1126	G	A	209	111	106	81	101	87
880	1126	G	G	16	3	0	0	14	0
880	1127	A	G	12	5	4	4	6	3
880	1127	G	A	16	3	0	0	14	0
880	1127	G	G	209	111	106	81	101	87
880	1131	A	G	12	5	4	4	6	3
880	1131	G	A	1	0	0	0	0	1
880	1131	G	G	224	114	106	81	115	86
880	1151	A	C	12	5	4	4	6	3
880	1151	G	C	224	114	106	81	114	87
880	1151	G	T	1	0	0	0	1	0
880	1157	A	G	12	5	4	4	6	3
880	1157	G	A	1	0	1	0	0	0
880	1157	G	G	224	114	105	81	115	87
883	884	A	A	1	1	1	1	1	1
883	884	G	A	235	118	109	84	120	88
883	884	G	C	1	0	0	0	0	1
883	886	A	A	1	1	1	1	1	1
883	886	G	A	234	117	107	83	120	89
883	886	G	G	2	1	2	1	0	0
883	889	A	G	1	1	1	1	1	1
883	889	G	T	1	0	1	0	0	0
883	889	G	G	235	118	108	84	120	89
883	894	A	T	1	1	1	1	1	1
883	894	G	A	26	12	15	6	7	4
883	894	G	C	2	0	0	1	1	0
883	894	G	T	208	106	94	77	112	85
883	895	A	G	1	1	1	1	1	1
883	895	G	A	1	0	0	0	1	0
883	895	G	T	3	3	1	1	0	0
883	895	G	G	232	115	108	83	119	89
883	896	A	C	1	1	1	1	1	1
883	896	G	A	1	1	0	1	0	1
883	896	G	C	225	112	105	80	115	86
883	896	G	G	10	5	4	3	5	2
883	901	A	A	1	1	1	1	1	1
883	901	G	A	234	117	108	83	118	89
883	901	G	C	1	0	0	0	1	0
883	901	G	G	1	1	1	1	1	0
883	902	A	A	1	1	1	1	1	1
883	902	G	A	219	107	100	80	114	86
883	902	G	G	17	11	9	4	6	3
883	904	A	G	1	1	1	1	1	1
883	904	G	C	1	0	1	1	0	0
883	904	G	G	235	118	108	83	120	89
883	905	A	C	1	1	1	1	1	1
883	905	G	A	1	1	0	1	0	0
883	905	G	C	232	114	106	80	120	89
883	905	G	T	1	1	1	1	0	0
883	905	G	G	2	2	2	2	0	0
883	908	A	T	1	1	1	1	1	1
883	908	G	A	1	0	0	0	1	1
883	908	G	C	1	1	1	0	1	0
883	908	G	T	234	117	108	84	118	88
883	908	G	G	0	0	0	0	0	0
883	915	A	T	1	1	1	1	1	1
883	915	G	A	1	0	0	0	1	1
883	915	G	T	235	118	109	84	119	88
883	928	A	G	1	1	1	1	1	1
883	928	G	T	1	0	0	0	0	1
883	928	G	G	235	118	109	84	120	88
883	929	A	A	1	1	1	1	1	1
883	929	G	A	235	118	109	84	120	88
883	929	G	T	1	0	0	0	0	1
883	936	A	T	1	1	1	1	1	1
883	936	G	C	1	1	0	0	0	0
883	936	G	T	235	117	109	84	120	89
883	937	A	G	1	1	1	1	1	1
883	937	G	A	1	0	0	1	0	0
883	937	G	G	235	118	109	83	120	89
883	940	A	A	1	1	1	1	1	1
883	940	G	A	144	73	70	47	74	55
883	940	G	C	92	45	39	37	46	34
883	949	A	G	1	1	1	1	1	1
883	949	G	A	55	31	23	16	23	19
883	949	G	G	181	87	86	68	97	70
883	950	A	A	1	1	1	1	1	1
883	950	G	A	212	106	96	76	110	80
883	950	G	C	24	12	13	8	10	9
883	952	A	G	1	1	1	1	1	1
883	952	G	A	98	46	40	39	53	39
883	952	G	C	81	39	45	28	43	30
883	952	G	G	57	33	24	17	24	20
883	954	A	A	1	1	1	1	1	1
883	954	G	A	235	117	108	83	120	89
883	954	G	T	1	1	1	1	0	0
883	958	A	T	1	1	1	1	1	1
883	958	G	A	5	3	3	2	1	4
883	958	G	T	231	115	106	82	119	85
883	961	A	A	1	1	1	1	1	1
883	961	G	A	228	112	103	80	117	87
883	961	G	C	8	6	6	4	3	2
883	962	A	A	1	1	1	1	1	1
883	962	G	A	233	116	108	83	118	87
883	962	G	C	3	2	1	1	2	2
883	963	A	G	1	1	1	1	1	1
883	963	G	C	42	24	19	9	21	13
883	963	G	G	194	94	90	75	99	76
883	964	A	A	1	1	1	1	1	1
883	964	G	A	224	113	107	80	112	85
883	964	G	T	1	1	0	1	0	0
883	964	G	G	11	4	2	3	8	4
883	965	A	A	1	1	1	1	1	1
883	965	G	A	113	58	55	38	58	46
883	965	G	C	60	27	28	20	28	22
883	965	G	T	34	17	12	14	19	12
883	965	G	G	29	16	14	12	15	9
883	970	A	A	1	1	1	1	1	1
883	970	G	A	82	48	47	34	44	26
883	970	G	C	154	70	62	50	76	63
883	971	A	A	1	1	1	1	1	1
883	971	G	A	229	113	105	82	118	88
883	971	G	G	7	5	4	2	2	1
883	978	A	T	1	1	1	1	1	1
883	978	G	A	1	0	0	0	1	0
883	978	G	T	235	118	109	84	119	89
883	979	A	A	1	1	1	1	1	1
883	979	G	A	46	23	21	13	27	16
883	979	G	C	190	95	88	71	93	73
883	996	A	C	1	1	1	1	1	1
883	996	G	A	1	1	0	0	0	0
883	996	G	C	235	117	109	84	120	89
883	1021	A	G	1	1	1	1	1	1
883	1021	G	A	1	0	1	0	0	0
883	1021	G	G	235	118	108	84	120	89
883	1041	A	G	1	1	1	1	1	1
883	1041	G	A	1	0	0	1	0	0
883	1041	G	G	235	118	109	83	120	89
883	1045	A	G	1	1	1	1	1	1
883	1045	G	A	1	1	1	1	0	0
883	1045	G	G	235	117	108	83	120	89
883	1046	A	G	1	1	1	1	1	1
883	1046	G	A	4	2	3	2	0	0
883	1046	G	C	1	0	0	0	1	1
883	1046	G	G	231	116	106	82	119	88
883	1054	A	A	1	1	1	1	1	1
883	1054	G	A	181	96	86	67	85	61
883	1054	G	G	55	22	23	17	35	28
883	1055	A	A	1	1	1	1	1	1
883	1055	G	A	205	108	99	75	99	74
883	1055	G	G	31	10	10	9	21	15
883	1060	A	C	1	1	1	1	1	1
883	1060	G	C	221	111	102	77	112	81
883	1060	G	T	15	7	7	7	8	8
883	1064	A	A	1	1	1	1	1	1
883	1064	G	A	235	117	108	83	120	89
883	1064	G	G	1	1	1	1	0	0
883	1066	A	G	1	1	1	1	1	1
883	1066	G	A	21	10	7	6	13	9
883	1066	G	G	215	108	102	78	107	80
883	1068	A	C	1	1	1	1	1	1
883	1068	G	A	5	3	4	3	2	1
883	1068	G	C	227	112	104	80	117	88
883	1068	G	G	4	3	1	1	1	0
883	1069	A	G	1	1	1	1	1	1
883	1069	G	C	131	63	62	49	72	50
883	1069	G	G	105	55	47	35	48	39
883	1075	A	G	1	1	1	1	1	1
883	1075	G	A	37	19	18	12	15	15
883	1075	G	G	199	99	91	72	105	74
883	1081	A	G	1	1	1	1	1	1
883	1081	G	A	4	4	2	1	2	1
883	1081	G	G	232	114	107	83	118	88
883	1082	A	A	1	1	1	1	1	1
883	1082	G	A	123	51	51	37	65	47
883	1082	G	C	109	63	56	46	53	41
883	1082	G	T	4	4	2	1	2	1
883	1114	A	G	1	1	1	1	1	1
883	1114	G	A	1	0	0	0	1	0
883	1114	G	G	235	118	109	84	119	89
883	1126	A	A	1	1	1	1	1	1
883	1126	G	A	220	115	109	84	106	89
883	1126	G	G	16	3	0	0	14	0
883	1127	A	G	1	1	1	1	1	1
883	1127	G	A	16	3	0	0	14	0
883	1127	G	G	220	115	109	84	106	89
883	1131	A	G	1	1	1	1	1	1
883	1131	G	A	1	0	0	0	0	1
883	1131	G	G	235	118	109	84	120	88
883	1151	A	C	1	1	1	1	1	1
883	1151	G	C	235	118	109	84	119	89
883	1151	G	T	1	0	0	0	1	0
883	1157	A	G	1	1	1	1	1	1
883	1157	G	A	1	0	1	0	0	0
883	1157	G	G	235	118	108	84	120	89
884	886	A	A	234	118	108	84	121	89
884	886	A	G	2	1	2	1	0	0
884	886	C	A	1	0	0	0	0	1
884	889	A	T	1	0	1	0	0	0
884	889	A	G	235	119	109	85	121	89
884	889	C	G	1	0	0	0	0	1
884	894	A	A	26	12	15	6	7	4
884	894	A	C	2	0	0	1	1	0
884	894	A	T	208	107	95	78	113	85
884	894	C	T	1	0	0	0	0	1
884	895	A	A	1	0	0	0	1	0
884	895	A	T	3	3	1	1	0	0
884	895	A	G	232	116	109	84	120	89
884	895	C	G	1	0	0	0	0	1
884	896	A	A	1	1	0	1	0	1
884	896	A	C	225	113	106	81	116	86
884	896	A	G	10	5	4	3	5	2
884	896	C	C	1	0	0	0	0	1
884	901	A	A	234	118	109	84	119	89
884	901	A	C	1	0	0	0	1	0
884	901	A	G	1	1	1	1	1	0
884	901	C	A	1	0	0	0	0	1
884	902	A	A	219	108	101	81	115	86
884	902	A	G	17	11	9	4	6	3
884	902	C	A	1	0	0	0	0	1
884	904	A	C	1	0	1	1	0	0
884	904	A	G	235	119	109	84	121	89
884	904	C	G	1	0	0	0	0	1
884	905	A	A	1	1	0	1	0	0
884	905	A	C	232	115	107	81	121	89
884	905	A	T	1	1	1	1	0	0
884	905	A	G	2	2	2	2	0	0
884	905	C	C	1	0	0	0	0	1
884	908	A	A	1	0	0	0	1	1
884	908	A	C	1	1	1	0	1	0
884	908	A	T	234	118	109	85	119	88
884	908	A	G	0	0	0	0	0	0
884	908	C	T	1	0	0	0	0	1
884	915	A	A	1	0	0	0	1	1
884	915	A	T	235	119	110	85	120	88
884	915	C	T	1	0	0	0	0	1
884	928	A	T	1	0	0	0	0	1
884	928	A	G	235	119	110	85	121	88
884	928	C	G	1	0	0	0	0	1
884	929	A	A	235	119	110	85	121	88
884	929	A	T	1	0	0	0	0	1
884	929	C	A	1	0	0	0	0	1
884	936	A	C	1	1	0	0	0	0
884	936	A	T	235	118	110	85	121	89
884	936	C	T	1	0	0	0	0	1
884	937	A	A	1	0	0	1	0	0
884	937	A	G	235	119	110	84	121	89
884	937	C	G	1	0	0	0	0	1
884	940	A	A	145	74	71	48	75	56
884	940	A	C	91	45	39	37	46	33
884	940	C	A	0	0	0	0	0	0
884	940	C	C	1	0	0	0	0	1
884	949	A	A	55	31	23	16	23	19
884	949	A	G	181	88	87	69	98	70
884	949	C	G	1	0	0	0	0	1
884	950	A	A	212	107	97	77	111	80
884	950	A	C	24	12	13	8	10	9
884	950	C	A	1	0	0	0	0	1
884	952	A	A	97	46	40	39	53	38
884	952	A	C	81	39	45	28	43	30
884	952	A	G	58	34	25	18	25	21
884	952	C	A	1	0	0	0	0	1
884	952	C	C	0	0	0	0	0	0
884	954	A	A	235	118	109	84	121	89
884	954	A	T	1	1	1	1	0	0
884	954	C	A	1	0	0	0	0	1
884	958	A	A	4	3	3	2	1	3
884	958	A	T	232	116	107	83	120	86
884	958	C	A	1	0	0	0	0	1
884	958	C	T	0	0	0	0	0	0
884	961	A	A	228	113	104	81	118	87
884	961	A	C	8	6	6	4	3	2
884	961	C	A	1	0	0	0	0	1
884	962	A	A	233	117	109	84	119	87
884	962	A	C	3	2	1	1	2	2
884	962	C	A	1	0	0	0	0	1
884	963	A	C	42	24	19	9	21	13
884	963	A	G	194	95	91	76	100	76
884	963	C	G	1	0	0	0	0	1
884	964	A	A	224	114	108	81	113	85
884	964	A	T	1	1	0	1	0	0
884	964	A	G	11	4	2	3	8	4
884	964	C	A	1	0	0	0	0	1
884	965	A	A	113	59	56	39	59	46
884	965	A	C	60	27	28	20	28	22
884	965	A	T	34	17	12	14	19	12
884	965	A	G	29	16	14	12	15	9
884	965	C	A	1	0	0	0	0	1
884	965	C	C	0	0	0	0	0	0
884	970	A	A	83	49	48	35	45	27
884	970	A	C	153	70	62	50	76	62
884	970	C	A	0	0	0	0	0	0
884	970	C	C	1	0	0	0	0	1
884	971	A	A	229	114	106	83	119	88
884	971	A	G	7	5	4	2	2	1
884	971	C	A	1	0	0	0	0	1
884	978	A	A	1	0	0	0	1	0
884	978	A	T	235	119	110	85	120	89
884	978	C	T	1	0	0	0	0	1
884	979	A	A	47	24	22	14	28	17
884	979	A	C	189	95	88	71	93	72
884	979	C	C	1	0	0	0	0	1
884	996	A	A	1	1	0	0	0	0
884	996	A	C	235	118	110	85	121	89
884	996	C	C	1	0	0	0	0	1
884	1021	A	A	1	0	1	0	0	0
884	1021	A	G	235	119	109	85	121	89
884	1021	C	G	1	0	0	0	0	1
884	1041	A	A	1	0	0	1	0	0
884	1041	A	G	235	119	110	84	121	89
884	1041	C	G	1	0	0	0	0	1
884	1045	A	A	1	1	1	1	0	0
884	1045	A	G	235	118	109	84	121	89
884	1045	C	G	1	0	0	0	0	1
884	1046	A	A	4	2	3	2	0	0
884	1046	A	C	1	0	0	0	1	1
884	1046	A	G	231	117	107	83	120	88
884	1046	C	G	1	0	0	0	0	1
884	1054	A	A	182	97	87	68	86	62
884	1054	A	G	54	22	23	17	35	27
884	1054	C	A	0	0	0	0	0	0
884	1054	C	G	1	0	0	0	0	1
884	1055	A	A	205	109	100	76	100	74
884	1055	A	G	31	10	10	9	21	15
884	1055	C	A	1	0	0	0	0	1
884	1060	A	C	221	112	103	78	113	81
884	1060	A	T	15	7	7	7	8	8
884	1060	C	C	1	0	0	0	0	1
884	1064	A	A	235	118	109	84	121	89
884	1064	A	G	1	1	1	1	0	0
884	1064	C	A	1	0	0	0	0	1
884	1066	A	A	20	10	7	6	13	8
884	1066	A	G	216	109	103	79	108	81
884	1066	C	A	1	0	0	0	0	1
884	1066	C	G	0	0	0	0	0	0
884	1068	A	A	5	3	4	3	2	1
884	1068	A	C	227	113	105	81	118	88
884	1068	A	G	4	3	1	1	1	0
884	1068	C	C	1	0	0	0	0	1
884	1069	A	C	131	63	62	49	72	50
884	1069	A	G	105	56	48	36	49	39
884	1069	C	C	0	0	0	0	0	0
884	1069	C	G	1	0	0	0	0	1
884	1075	A	A	37	19	18	12	15	15
884	1075	A	G	199	100	92	73	106	74
884	1075	C	G	1	0	0	0	0	1
884	1081	A	A	4	4	2	1	2	1
884	1081	A	G	232	115	108	84	119	88
884	1081	C	G	1	0	0	0	0	1
884	1082	A	A	123	52	52	38	66	47
884	1082	A	C	109	63	56	46	53	41
884	1082	A	T	4	4	2	1	2	1
884	1082	C	A	1	0	0	0	0	1
884	1114	A	A	1	0	0	0	1	0
884	1114	A	G	235	119	110	85	120	89
884	1114	C	G	1	0	0	0	0	1
884	1126	A	A	220	116	110	85	107	89
884	1126	A	G	16	3	0	0	14	0
884	1126	C	A	1	0	0	0	0	1
884	1127	A	A	16	3	0	0	14	0
884	1127	A	G	220	116	110	85	107	89
884	1127	C	G	1	0	0	0	0	1
884	1131	A	A	1	0	0	0	0	1
884	1131	A	G	235	119	110	85	121	88
884	1131	C	G	1	0	0	0	0	1
884	1151	A	C	235	119	110	85	120	89
884	1151	A	T	1	0	0	0	1	0
884	1151	C	C	1	0	0	0	0	1
884	1157	A	A	1	0	1	0	0	0
884	1157	A	G	235	119	109	85	121	89
884	1157	C	G	1	0	0	0	0	1
886	889	A	T	1	0	1	0	0	0
886	889	A	G	234	118	107	84	121	90
886	889	G	G	2	1	2	1	0	0
886	894	A	A	26	12	15	6	7	4
886	894	A	C	2	0	0	1	1	0
886	894	A	T	207	106	93	77	113	86
886	894	G	T	2	1	2	1	0	0
886	895	A	A	1	0	0	0	1	0
886	895	A	T	3	3	1	1	0	0
886	895	A	G	231	115	107	83	120	90
886	895	G	G	2	1	2	1	0	0
886	896	A	A	1	1	0	1	0	1
886	896	A	C	224	112	104	80	116	87
886	896	A	G	10	5	4	3	5	2
886	896	G	C	2	1	2	1	0	0
886	901	A	A	233	117	107	83	119	90
886	901	A	C	1	0	0	0	1	0
886	901	A	G	1	1	1	1	1	0
886	901	G	A	2	1	2	1	0	0
886	902	A	A	218	107	99	80	115	87
886	902	A	G	17	11	9	4	6	3
886	902	G	A	2	1	2	1	0	0
886	904	A	C	1	0	1	1	0	0
886	904	A	G	234	118	107	83	121	90
886	904	G	G	2	1	2	1	0	0
886	905	A	A	1	1	0	1	0	0
886	905	A	C	231	114	105	80	121	90
886	905	A	T	1	1	1	1	0	0
886	905	A	G	2	2	2	2	0	0
886	905	G	C	2	1	2	1	0	0
886	908	A	A	1	0	0	0	1	1
886	908	A	C	1	1	1	0	1	0
886	908	A	T	233	117	107	84	119	89
886	908	A	G	0	0	0	0	0	0
886	908	G	T	2	1	2	1	0	0
886	915	A	A	1	0	0	0	1	1
886	915	A	T	234	118	108	84	120	89
886	915	G	T	2	1	2	1	0	0
886	928	A	T	1	0	0	0	0	1
886	928	A	G	234	118	108	84	121	89
886	928	G	G	2	1	2	1	0	0
886	929	A	A	234	118	108	84	121	89
886	929	A	T	1	0	0	0	0	1
886	929	G	A	2	1	2	1	0	0
886	936	A	C	1	1	0	0	0	0
886	936	A	T	234	117	108	84	121	90
886	936	G	T	2	1	2	1	0	0
886	937	A	A	1	0	0	1	0	0
886	937	A	G	234	118	108	83	121	90
886	937	G	G	2	1	2	1	0	0
886	940	A	A	143	73	69	47	75	56
886	940	A	C	92	45	39	37	46	34
886	940	G	A	2	1	2	1	0	0
886	940	G	C	0	0	0	0	0	0
886	949	A	A	55	31	23	16	23	19
886	949	A	G	180	87	85	68	98	71
886	949	G	G	2	1	2	1	0	0
886	950	A	A	211	106	95	76	111	81
886	950	A	C	24	12	13	8	10	9
886	950	G	A	2	1	2	1	0	0
886	952	A	A	98	46	40	39	53	39
886	952	A	C	79	38	43	27	43	30
886	952	A	G	58	34	25	18	25	21
886	952	G	A	0	0	0	0	0	0
886	952	G	C	2	1	2	1	0	0
886	954	A	A	234	117	107	83	121	90
886	954	A	T	1	1	1	1	0	0
886	954	G	A	2	1	2	1	0	0
886	958	A	A	5	3	3	2	1	4
886	958	A	T	230	115	105	82	120	86
886	958	G	T	2	1	2	1	0	0
886	961	A	A	227	112	102	80	118	88
886	961	A	C	8	6	6	4	3	2
886	961	G	A	2	1	2	1	0	0
886	962	A	A	232	116	107	83	119	88
886	962	A	C	3	2	1	1	2	2
886	962	G	A	2	1	2	1	0	0
886	963	A	C	42	24	19	9	21	13
886	963	A	G	193	94	89	75	100	77
886	963	G	C	0	0	0	0	0	0
886	963	G	G	2	1	2	1	0	0
886	964	A	A	223	113	106	80	113	86
886	964	A	T	1	1	0	1	0	0
886	964	A	G	11	4	2	3	8	4
886	964	G	A	2	1	2	1	0	0
886	965	A	A	114	59	56	39	59	47
886	965	A	C	58	26	26	19	28	22
886	965	A	T	34	17	12	14	19	12
886	965	A	G	29	16	14	12	15	9
886	965	G	A	0	0	0	0	0	0
886	965	G	C	2	1	2	1	0	0
886	970	A	A	81	48	46	34	45	27
886	970	A	C	154	70	62	50	76	63
886	970	G	A	2	1	2	1	0	0
886	971	A	A	228	113	104	82	119	89
886	971	A	G	7	5	4	2	2	1
886	971	G	A	2	1	2	1	0	0
886	978	A	A	1	0	0	0	1	0
886	978	A	T	234	118	108	84	120	90
886	978	G	T	2	1	2	1	0	0
886	979	A	A	47	24	22	14	28	17
886	979	A	C	188	94	86	70	93	73
886	979	G	C	2	1	2	1	0	0
886	996	A	A	1	1	0	0	0	0
886	996	A	C	234	117	108	84	121	90
886	996	G	C	2	1	2	1	0	0
886	1021	A	G	235	118	108	84	121	90
886	1021	G	A	1	0	1	0	0	0
886	1021	G	G	1	1	1	1	0	0
886	1041	A	A	1	0	0	1	0	0
886	1041	A	G	234	118	108	83	121	90
886	1041	G	G	2	1	2	1	0	0
886	1045	A	A	1	1	1	1	0	0
886	1045	A	G	234	117	107	83	121	90
886	1045	G	G	2	1	2	1	0	0
886	1046	A	A	4	2	3	2	0	0
886	1046	A	C	1	0	0	0	1	1
886	1046	A	G	230	116	105	82	120	89
886	1046	G	G	2	1	2	1	0	0
886	1054	A	A	180	96	85	67	86	62
886	1054	A	G	55	22	23	17	35	28
886	1054	G	A	2	1	2	1	0	0
886	1055	A	A	204	108	98	75	100	75
886	1055	A	G	31	10	10	9	21	15
886	1055	G	A	2	1	2	1	0	0
886	1060	A	C	220	111	101	77	113	82
886	1060	A	T	15	7	7	7	8	8
886	1060	G	C	2	1	2	1	0	0
886	1064	A	A	234	117	107	83	121	90
886	1064	A	G	1	1	1	1	0	0
886	1064	G	A	2	1	2	1	0	0
886	1066	A	A	21	10	7	6	13	9
886	1066	A	G	214	108	101	78	108	81
886	1066	G	G	2	1	2	1	0	0
886	1068	A	A	5	3	4	3	2	1
886	1068	A	C	226	112	103	80	118	89
886	1068	A	G	4	3	1	1	1	0
886	1068	G	C	2	1	2	1	0	0
886	1069	A	C	129	62	60	48	72	50
886	1069	A	G	106	56	48	36	49	40
886	1069	G	C	2	1	2	1	0	0
886	1075	A	A	37	19	18	12	15	15
886	1075	A	G	198	99	90	72	106	75
886	1075	G	G	2	1	2	1	0	0
886	1081	A	A	4	4	2	1	2	1
886	1081	A	G	231	114	106	83	119	89
886	1081	G	G	2	1	2	1	0	0
886	1082	A	A	124	52	52	38	66	48
886	1082	A	C	107	62	54	45	53	41
886	1082	A	T	4	4	2	1	2	1
886	1082	G	C	2	1	2	1	0	0
886	1114	A	A	1	0	0	0	1	0
886	1114	A	G	234	118	108	84	120	90
886	1114	G	G	2	1	2	1	0	0
886	1126	A	A	219	115	108	84	107	90
886	1126	A	G	16	3	0	0	14	0
886	1126	G	A	2	1	2	1	0	0
886	1127	A	A	16	3	0	0	14	0
886	1127	A	G	219	115	108	84	107	90
886	1127	G	G	2	1	2	1	0	0
886	1131	A	A	1	0	0	0	0	1
886	1131	A	G	234	118	108	84	121	89
886	1131	G	G	2	1	2	1	0	0
886	1151	A	C	234	118	108	84	120	90
886	1151	A	T	1	0	0	0	1	0
886	1151	G	C	2	1	2	1	0	0
886	1157	A	G	235	118	108	84	121	90
886	1157	G	A	1	0	1	0	0	0
886	1157	G	G	1	1	1	1	0	0
889	894	T	T	1	0	1	0	0	0
889	894	G	A	26	12	15	6	7	4
889	894	G	C	2	0	0	1	1	0
889	894	G	T	208	107	94	78	113	86
889	895	T	G	1	0	1	0	0	0
889	895	G	A	1	0	0	0	1	0
889	895	G	T	3	3	1	1	0	0
889	895	G	G	232	116	108	84	120	90
889	896	T	C	1	0	1	0	0	0
889	896	G	A	1	1	0	1	0	1
889	896	G	C	225	113	105	81	116	87
889	896	G	G	10	5	4	3	5	2
889	901	T	A	1	0	1	0	0	0
889	901	G	A	234	118	108	84	119	90
889	901	G	C	1	0	0	0	1	0
889	901	G	G	1	1	1	1	1	0
889	902	T	A	1	0	1	0	0	0
889	902	G	A	219	108	100	81	115	87
889	902	G	G	17	11	9	4	6	3
889	904	T	G	1	0	1	0	0	0
889	904	G	C	1	0	1	1	0	0
889	904	G	G	235	119	108	84	121	90
889	905	T	C	1	0	1	0	0	0
889	905	G	A	1	1	0	1	0	0
889	905	G	C	232	115	106	81	121	90
889	905	G	T	1	1	1	1	0	0
889	905	G	G	2	2	2	2	0	0
889	908	T	T	1	0	1	0	0	0
889	908	G	A	1	0	0	0	1	1
889	908	G	C	1	1	1	0	1	0
889	908	G	T	234	118	108	85	119	89
889	908	G	G	0	0	0	0	0	0
889	915	T	T	1	0	1	0	0	0
889	915	G	A	1	0	0	0	1	1
889	915	G	T	235	119	109	85	120	89
889	928	T	G	1	0	1	0	0	0
889	928	G	T	1	0	0	0	0	1
889	928	G	G	235	119	109	85	121	89
889	929	T	A	1	0	1	0	0	0
889	929	G	A	235	119	109	85	121	89
889	929	G	T	1	0	0	0	0	1
889	936	T	T	1	0	1	0	0	0
889	936	G	C	1	1	0	0	0	0
889	936	G	T	235	118	109	85	121	90
889	937	T	G	1	0	1	0	0	0
889	937	G	A	1	0	0	1	0	0
889	937	G	G	235	119	109	84	121	90
889	940	T	A	1	0	1	0	0	0
889	940	G	A	144	74	70	48	75	56
889	940	G	C	92	45	39	37	46	34
889	949	T	G	1	0	1	0	0	0
889	949	G	A	55	31	23	16	23	19
889	949	G	G	181	88	86	69	98	71
889	950	T	A	1	0	1	0	0	0
889	950	G	A	212	107	96	77	111	81
889	950	G	C	24	12	13	8	10	9
889	952	T	C	1	0	1	0	0	0
889	952	G	A	98	46	40	39	53	39
889	952	G	C	80	39	44	28	43	30
889	952	G	G	58	34	25	18	25	21
889	954	T	A	1	0	1	0	0	0
889	954	G	A	235	118	108	84	121	90
889	954	G	T	1	1	1	1	0	0
889	958	T	T	1	0	1	0	0	0
889	958	G	A	5	3	3	2	1	4
889	958	G	T	231	116	106	83	120	86
889	961	T	A	1	0	1	0	0	0
889	961	G	A	228	113	103	81	118	88
889	961	G	C	8	6	6	4	3	2
889	962	T	A	1	0	1	0	0	0
889	962	G	A	233	117	108	84	119	88
889	962	G	C	3	2	1	1	2	2
889	963	T	C	1	0	1	0	0	0
889	963	G	C	41	24	18	9	21	13
889	963	G	G	195	95	91	76	100	77
889	964	T	A	1	0	1	0	0	0
889	964	G	A	224	114	107	81	113	86
889	964	G	T	1	1	0	1	0	0
889	964	G	G	11	4	2	3	8	4
889	965	T	A	1	0	1	0	0	0
889	965	G	A	113	59	55	39	59	47
889	965	G	C	60	27	28	20	28	22
889	965	G	T	34	17	12	14	19	12
889	965	G	G	29	16	14	12	15	9
889	970	T	C	1	0	1	0	0	0
889	970	G	A	83	49	48	35	45	27
889	970	G	C	153	70	61	50	76	63
889	971	T	A	1	0	1	0	0	0
889	971	G	A	229	114	105	83	119	89
889	971	G	G	7	5	4	2	2	1
889	978	T	T	1	0	1	0	0	0
889	978	G	A	1	0	0	0	1	0
889	978	G	T	235	119	109	85	120	90
889	979	T	C	1	0	1	0	0	0
889	979	G	A	47	24	22	14	28	17
889	979	G	C	189	95	87	71	93	73
889	996	T	C	1	0	1	0	0	0
889	996	G	A	1	1	0	0	0	0
889	996	G	C	235	118	109	85	121	90
889	1021	T	G	1	0	1	0	0	0
889	1021	G	A	1	0	1	0	0	0
889	1021	G	G	235	119	108	85	121	90
889	1041	T	G	1	0	1	0	0	0
889	1041	G	A	1	0	0	1	0	0
889	1041	G	G	235	119	109	84	121	90
889	1045	T	G	1	0	1	0	0	0
889	1045	G	A	1	1	1	1	0	0
889	1045	G	G	235	118	108	84	121	90
889	1046	T	G	1	0	1	0	0	0
889	1046	G	A	4	2	3	2	0	0
889	1046	G	C	1	0	0	0	1	1
889	1046	G	G	231	117	106	83	120	89
889	1054	T	A	1	0	1	0	0	0
889	1054	G	A	181	97	86	68	86	62
889	1054	G	G	55	22	23	17	35	28
889	1055	T	A	1	0	1	0	0	0
889	1055	G	A	205	109	99	76	100	75
889	1055	G	G	31	10	10	9	21	15
889	1060	T	C	1	0	1	0	0	0
889	1060	G	C	221	112	102	78	113	82
889	1060	G	T	15	7	7	7	8	8
889	1064	T	A	1	0	1	0	0	0
889	1064	G	A	235	118	108	84	121	90
889	1064	G	G	1	1	1	1	0	0
889	1066	T	G	1	0	1	0	0	0
889	1066	G	A	21	10	7	6	13	9
889	1066	G	G	215	109	102	79	108	81
889	1068	T	C	1	0	1	0	0	0
889	1068	G	A	5	3	4	3	2	1
889	1068	G	C	227	113	104	81	118	89
889	1068	G	G	4	3	1	1	1	0
889	1069	T	C	1	0	1	0	0	0
889	1069	G	C	130	63	61	49	72	50
889	1069	G	G	106	56	48	36	49	40
889	1075	T	G	1	0	1	0	0	0
889	1075	G	A	37	19	18	12	15	15
889	1075	G	G	199	100	91	73	106	75
889	1081	T	G	1	0	1	0	0	0
889	1081	G	A	4	4	2	1	2	1
889	1081	G	G	232	115	107	84	119	89
889	1082	T	C	1	0	1	0	0	0
889	1082	G	A	124	52	52	38	66	48
889	1082	G	C	108	63	55	46	53	41
889	1082	G	T	4	4	2	1	2	1
889	1114	T	G	1	0	1	0	0	0
889	1114	G	A	1	0	0	0	1	0
889	1114	G	G	235	119	109	85	120	90
889	1126	T	A	1	0	1	0	0	0
889	1126	G	A	220	116	109	85	107	90
889	1126	G	G	16	3	0	0	14	0
889	1127	T	G	1	0	1	0	0	0
889	1127	G	A	16	3	0	0	14	0
889	1127	G	G	220	116	109	85	107	90
889	1131	T	G	1	0	1	0	0	0
889	1131	G	A	1	0	0	0	0	1
889	1131	G	G	235	119	109	85	121	89
889	1151	T	C	1	0	1	0	0	0
889	1151	G	C	235	119	109	85	120	90
889	1151	G	T	1	0	0	0	1	0
889	1157	T	G	1	0	1	0	0	0
889	1157	G	A	1	0	1	0	0	0
889	1157	G	G	235	119	108	85	121	90
894	895	A	G	26	12	15	6	7	4
894	895	C	G	2	0	0	1	1	0
894	895	T	A	1	0	0	0	1	0
894	895	T	T	3	3	1	1	0	0
894	895	T	G	205	104	94	77	112	86
894	896	A	C	26	12	15	6	7	4
894	896	C	C	2	0	0	1	1	0
894	896	T	A	1	1	0	1	0	1
894	896	T	C	198	101	91	74	108	83
894	896	T	G	10	5	4	3	5	2
894	901	A	A	26	12	15	6	7	4
894	901	C	A	2	0	0	1	1	0
894	901	T	A	207	106	94	77	111	86
894	901	T	C	1	0	0	0	1	0
894	901	T	G	1	1	1	1	1	0
894	902	A	A	26	12	15	6	7	4
894	902	C	A	2	0	0	1	1	0
894	902	T	A	192	96	86	74	107	83
894	902	T	G	17	11	9	4	6	3
894	904	A	G	26	12	15	6	7	4
894	904	C	G	2	0	0	1	1	0
894	904	T	C	1	0	1	1	0	0
894	904	T	G	208	107	94	77	113	86
894	905	A	C	26	12	15	6	7	4
894	905	C	C	2	0	0	1	1	0
894	905	T	A	1	1	0	1	0	0
894	905	T	C	205	103	92	74	113	86
894	905	T	T	1	1	1	1	0	0
894	905	T	G	2	2	2	2	0	0
894	908	A	T	26	12	15	6	7	4
894	908	C	T	2	0	0	1	1	0
894	908	T	A	1	0	0	0	1	1
894	908	T	C	1	1	1	0	1	0
894	908	T	T	207	106	94	78	111	85
894	908	T	G	0	0	0	0	0	0
894	915	A	T	26	12	15	6	7	4
894	915	C	T	2	0	0	1	1	0
894	915	T	A	1	0	0	0	1	1
894	915	T	T	208	107	95	78	112	85
894	928	A	G	26	12	15	6	7	4
894	928	C	G	2	0	0	1	1	0
894	928	T	T	1	0	0	0	0	1
894	928	T	G	208	107	95	78	113	85
894	929	A	A	26	12	15	6	7	4
894	929	C	A	2	0	0	1	1	0
894	929	T	A	208	107	95	78	113	85
894	929	T	T	1	0	0	0	0	1
894	936	A	T	26	12	15	6	7	4
894	936	C	T	2	0	0	1	1	0
894	936	T	C	1	1	0	0	0	0
894	936	T	T	208	106	95	78	113	86
894	937	A	G	26	12	15	6	7	4
894	937	C	G	2	0	0	1	1	0
894	937	T	A	1	0	0	1	0	0
894	937	T	G	208	107	95	77	113	86
894	940	A	A	22	11	13	6	6	3
894	940	A	C	4	1	2	0	1	1
894	940	C	A	2	0	0	1	1	0
894	940	T	A	121	63	58	41	68	53
894	940	T	C	88	44	37	37	45	33
894	949	A	A	7	5	3	2	2	0
894	949	A	G	19	7	12	4	5	4
894	949	C	G	2	0	0	1	1	0
894	949	T	A	48	26	20	14	21	19
894	949	T	G	161	81	75	64	92	67
894	950	A	A	23	11	13	6	6	4
894	950	A	C	3	1	2	0	1	0
894	950	C	A	2	0	0	1	1	0
894	950	T	A	188	96	84	70	104	77
894	950	T	C	21	11	11	8	9	9
894	952	A	A	4	1	2	0	1	1
894	952	A	C	15	6	10	4	4	3
894	952	A	G	7	5	3	2	2	0
894	952	C	C	2	0	0	1	1	0
894	952	T	A	94	45	38	39	52	38
894	952	T	C	64	33	35	23	38	27
894	952	T	G	51	29	22	16	23	21
894	954	A	A	26	12	15	6	7	4
894	954	C	A	2	0	0	1	1	0
894	954	T	A	208	106	94	77	113	86
894	954	T	T	1	1	1	1	0	0
894	958	A	T	26	12	15	6	7	4
894	958	C	T	2	0	0	1	1	0
894	958	T	A	5	3	3	2	1	4
894	958	T	T	204	104	92	76	112	82
894	961	A	A	25	11	14	6	7	4
894	961	A	C	1	1	1	0	0	0
894	961	C	A	2	0	0	1	1	0
894	961	T	A	202	102	90	74	110	84
894	961	T	C	7	5	5	4	3	2
894	962	A	A	26	12	15	6	7	4
894	962	C	A	2	0	0	1	1	0
894	962	T	A	206	105	94	77	111	84
894	962	T	C	3	2	1	1	2	2
894	963	A	C	5	4	2	1	1	0
894	963	A	G	21	8	13	5	6	4
894	963	C	G	2	0	0	1	1	0
894	963	T	C	37	20	17	8	20	13
894	963	T	G	172	87	78	70	93	73
894	964	A	A	26	12	15	6	7	4
894	964	C	A	2	0	0	1	1	0
894	964	T	A	197	102	93	74	105	82
894	964	T	T	1	1	0	1	0	0
894	964	T	G	11	4	2	3	8	4
894	965	A	A	9	5	6	1	2	0
894	965	A	C	13	5	7	4	5	4
894	965	A	T	2	1	1	1	0	0
894	965	A	G	2	1	1	0	0	0
894	965	C	C	2	0	0	1	1	0
894	965	T	A	105	54	50	38	57	47
894	965	T	C	45	22	21	15	22	18
894	965	T	T	32	16	11	13	19	12
894	965	T	G	27	15	13	12	15	9
894	970	A	A	7	3	6	2	1	0
894	970	A	C	19	9	9	4	6	4
894	970	C	A	1	0	0	1	0	0
894	970	C	C	1	0	0	0	1	0
894	970	T	A	75	46	42	32	44	27
894	970	T	C	134	61	53	46	69	59
894	971	A	A	26	12	15	6	7	4
894	971	C	A	2	0	0	1	1	0
894	971	T	A	202	102	91	76	111	85
894	971	T	G	7	5	4	2	2	1
894	978	A	T	26	12	15	6	7	4
894	978	C	T	2	0	0	1	1	0
894	978	T	A	1	0	0	0	1	0
894	978	T	T	208	107	95	78	112	86
894	979	A	A	6	3	4	1	2	0
894	979	A	C	20	9	11	5	5	4
894	979	C	C	2	0	0	1	1	0
894	979	T	A	41	21	18	13	26	17
894	979	T	C	168	86	77	65	87	69
894	996	A	C	26	12	15	6	7	4
894	996	C	C	2	0	0	1	1	0
894	996	T	A	1	1	0	0	0	0
894	996	T	C	208	106	95	78	113	86
894	1021	A	G	26	12	15	6	7	4
894	1021	C	G	2	0	0	1	1	0
894	1021	T	A	1	0	1	0	0	0
894	1021	T	G	208	107	94	78	113	86
894	1041	A	G	26	12	15	6	7	4
894	1041	C	G	2	0	0	1	1	0
894	1041	T	A	1	0	0	1	0	0
894	1041	T	G	208	107	95	77	113	86
894	1045	A	G	26	12	15	6	7	4
894	1045	C	G	2	0	0	1	1	0
894	1045	T	A	1	1	1	1	0	0
894	1045	T	G	208	106	94	77	113	86
894	1046	A	A	1	0	1	0	0	0
894	1046	A	G	25	12	14	6	7	4
894	1046	C	G	2	0	0	1	1	0
894	1046	T	A	3	2	2	2	0	0
894	1046	T	C	1	0	0	0	1	1
894	1046	T	G	205	105	93	76	112	85
894	1054	A	A	21	9	13	5	5	3
894	1054	A	G	5	3	2	1	2	1
894	1054	C	A	2	0	0	1	1	0
894	1054	T	A	159	88	74	62	80	59
894	1054	T	G	50	19	21	16	33	27
894	1055	A	A	23	11	15	6	5	3
894	1055	A	G	3	1	0	0	2	1
894	1055	C	A	2	0	0	1	1	0
894	1055	T	A	181	98	85	69	94	72
894	1055	T	G	28	9	10	9	19	14
894	1060	A	C	24	11	15	6	6	3
894	1060	A	T	2	1	0	0	1	1
894	1060	C	C	2	0	0	1	1	0
894	1060	T	C	196	101	88	71	106	79
894	1060	T	T	13	6	7	7	7	7
894	1064	A	A	26	12	15	6	7	4
894	1064	C	A	2	0	0	1	1	0
894	1064	T	A	208	106	94	77	113	86
894	1064	T	G	1	1	1	1	0	0
894	1066	A	A	2	1	0	0	1	1
894	1066	A	G	24	11	15	6	6	3
894	1066	C	G	2	0	0	1	1	0
894	1066	T	A	19	9	7	6	12	8
894	1066	T	G	190	98	88	72	101	78
894	1068	A	A	1	0	1	1	0	0
894	1068	A	C	24	11	14	5	7	4
894	1068	A	G	1	1	0	0	0	0
894	1068	C	C	2	0	0	1	1	0
894	1068	T	A	4	3	3	2	2	1
894	1068	T	C	202	102	91	75	110	85
894	1068	T	G	3	2	1	1	1	0
894	1069	A	C	13	5	9	3	4	3
894	1069	A	G	13	7	6	3	3	1
894	1069	C	C	2	0	0	1	1	0
894	1069	T	C	116	58	53	45	67	47
894	1069	T	G	93	49	42	33	46	39
894	1075	A	A	5	4	3	0	0	0
894	1075	A	G	21	8	12	6	7	4
894	1075	C	G	2	0	0	1	1	0
894	1075	T	A	32	15	15	12	15	15
894	1075	T	G	177	92	80	66	98	71
894	1081	A	A	2	2	1	1	1	0
894	1081	A	G	24	10	14	5	6	4
894	1081	C	G	2	0	0	1	1	0
894	1081	T	A	2	2	1	0	1	1
894	1081	T	G	207	105	94	78	112	85
894	1082	A	A	16	8	9	4	6	2
894	1082	A	C	8	2	5	1	0	2
894	1082	A	T	2	2	1	1	1	0
894	1082	C	A	2	0	0	1	1	0
894	1082	T	A	106	44	43	33	59	46
894	1082	T	C	101	61	51	45	53	39
894	1082	T	T	2	2	1	0	1	1
894	1114	A	G	26	12	15	6	7	4
894	1114	C	G	2	0	0	1	1	0
894	1114	T	A	1	0	0	0	1	0
894	1114	T	G	208	107	95	78	112	86
894	1126	A	A	24	11	15	6	6	4
894	1126	A	G	2	1	0	0	1	0
894	1126	C	A	2	0	0	1	1	0
894	1126	T	A	195	105	95	78	100	86
894	1126	T	G	14	2	0	0	13	0
894	1127	A	A	2	1	0	0	1	0
894	1127	A	G	24	11	15	6	6	4
894	1127	C	G	2	0	0	1	1	0
894	1127	T	A	14	2	0	0	13	0
894	1127	T	G	195	105	95	78	100	86
894	1131	A	G	26	12	15	6	7	4
894	1131	C	G	2	0	0	1	1	0
894	1131	T	A	1	0	0	0	0	1
894	1131	T	G	208	107	95	78	113	85
894	1151	A	C	26	12	15	6	7	4
894	1151	C	C	2	0	0	1	1	0
894	1151	T	C	208	107	95	78	112	86
894	1151	T	T	1	0	0	0	1	0
894	1157	A	G	26	12	15	6	7	4
894	1157	C	G	2	0	0	1	1	0
894	1157	T	A	1	0	1	0	0	0
894	1157	T	G	208	107	94	78	113	86
895	896	A	C	1	0	0	0	1	0
895	896	T	C	3	3	1	1	0	0
895	896	G	A	1	1	0	1	0	1
895	896	G	C	222	110	105	80	115	87
895	896	G	G	10	5	4	3	5	2
895	901	A	A	1	0	0	0	1	0
895	901	T	A	3	3	1	1	0	0
895	901	G	A	231	115	108	83	118	90
895	901	G	C	1	0	0	0	1	0
895	901	G	G	1	1	1	1	1	0
895	902	A	A	1	0	0	0	1	0
895	902	T	A	3	3	1	1	0	0
895	902	G	A	216	105	100	80	114	87
895	902	G	G	17	11	9	4	6	3
895	904	A	G	1	0	0	0	1	0
895	904	T	G	3	3	1	1	0	0
895	904	G	C	1	0	1	1	0	0
895	904	G	G	232	116	108	83	120	90
895	905	A	C	1	0	0	0	1	0
895	905	T	C	3	3	1	1	0	0
895	905	G	A	1	1	0	1	0	0
895	905	G	C	229	112	106	80	120	90
895	905	G	T	1	1	1	1	0	0
895	905	G	G	2	2	2	2	0	0
895	908	A	T	1	0	0	0	1	0
895	908	T	T	3	3	1	1	0	0
895	908	G	A	1	0	0	0	1	1
895	908	G	C	1	1	1	0	1	0
895	908	G	T	231	115	108	84	118	89
895	908	G	G	0	0	0	0	0	0
895	915	A	T	1	0	0	0	1	0
895	915	T	T	3	3	1	1	0	0
895	915	G	A	1	0	0	0	1	1
895	915	G	T	232	116	109	84	119	89
895	928	A	G	1	0	0	0	1	0
895	928	T	G	3	3	1	1	0	0
895	928	G	T	1	0	0	0	0	1
895	928	G	G	232	116	109	84	120	89
895	929	A	A	1	0	0	0	1	0
895	929	T	A	3	3	1	1	0	0
895	929	G	A	232	116	109	84	120	89
895	929	G	T	1	0	0	0	0	1
895	936	A	T	1	0	0	0	1	0
895	936	T	T	3	3	1	1	0	0
895	936	G	C	1	1	0	0	0	0
895	936	G	T	232	115	109	84	120	90
895	937	A	G	1	0	0	0	1	0
895	937	T	G	3	3	1	1	0	0
895	937	G	A	1	0	0	1	0	0
895	937	G	G	232	116	109	83	120	90
895	940	A	A	1	0	0	0	1	0
895	940	T	A	3	3	1	1	0	0
895	940	G	A	141	71	70	47	74	56
895	940	G	C	92	45	39	37	46	34
895	949	A	G	1	0	0	0	1	0
895	949	T	A	2	2	1	1	0	0
895	949	T	G	1	1	0	0	0	0
895	949	G	A	53	29	22	15	23	19
895	949	G	G	180	87	87	69	97	71
895	950	A	A	1	0	0	0	1	0
895	950	T	A	1	1	0	0	0	0
895	950	T	C	2	2	1	1	0	0
895	950	G	A	211	106	97	77	110	81
895	950	G	C	22	10	12	7	10	9
895	952	A	C	1	0	0	0	1	0
895	952	T	C	1	1	0	0	0	0
895	952	T	G	2	2	1	1	0	0
895	952	G	A	98	46	40	39	53	39
895	952	G	C	79	38	45	28	42	30
895	952	G	G	56	32	24	17	25	21
895	954	A	A	1	0	0	0	1	0
895	954	T	A	3	3	1	1	0	0
895	954	G	A	232	115	108	83	120	90
895	954	G	T	1	1	1	1	0	0
895	958	A	T	1	0	0	0	1	0
895	958	T	T	3	3	1	1	0	0
895	958	G	A	5	3	3	2	1	4
895	958	G	T	228	113	106	82	119	86
895	961	A	A	1	0	0	0	1	0
895	961	T	A	3	3	1	1	0	0
895	961	G	A	225	110	103	80	117	88
895	961	G	C	8	6	6	4	3	2
895	962	A	A	1	0	0	0	1	0
895	962	T	A	3	3	1	1	0	0
895	962	G	A	230	114	108	83	118	88
895	962	G	C	3	2	1	1	2	2
895	963	A	G	1	0	0	0	1	0
895	963	T	G	3	3	1	1	0	0
895	963	G	C	42	24	19	9	21	13
895	963	G	G	191	92	90	75	99	77
895	964	A	A	1	0	0	0	1	0
895	964	T	A	3	3	1	1	0	0
895	964	G	A	221	111	107	80	112	86
895	964	G	T	1	1	0	1	0	0
895	964	G	G	11	4	2	3	8	4
895	965	A	G	1	0	0	0	1	0
895	965	T	A	1	1	0	0	0	0
895	965	T	G	2	2	1	1	0	0
895	965	G	A	113	58	56	39	59	47
895	965	G	C	60	27	28	20	28	22
895	965	G	T	34	17	12	14	19	12
895	965	G	G	26	14	13	11	14	9
895	970	A	C	1	0	0	0	1	0
895	970	T	A	1	1	0	0	0	0
895	970	T	C	2	2	1	1	0	0
895	970	G	A	82	48	48	35	45	27
895	970	G	C	151	68	61	49	75	63
895	971	A	A	1	0	0	0	1	0
895	971	T	A	3	3	1	1	0	0
895	971	G	A	226	111	105	82	118	89
895	971	G	G	7	5	4	2	2	1
895	978	A	T	1	0	0	0	1	0
895	978	T	T	3	3	1	1	0	0
895	978	G	A	1	0	0	0	1	0
895	978	G	T	232	116	109	84	119	90
895	979	A	C	1	0	0	0	1	0
895	979	T	A	1	1	0	0	0	0
895	979	T	C	2	2	1	1	0	0
895	979	G	A	46	23	22	14	28	17
895	979	G	C	187	93	87	70	92	73
895	996	A	C	1	0	0	0	1	0
895	996	T	C	3	3	1	1	0	0
895	996	G	A	1	1	0	0	0	0
895	996	G	C	232	115	109	84	120	90
895	1021	A	G	1	0	0	0	1	0
895	1021	T	G	3	3	1	1	0	0
895	1021	G	A	1	0	1	0	0	0
895	1021	G	G	232	116	108	84	120	90
895	1041	A	G	1	0	0	0	1	0
895	1041	T	G	3	3	1	1	0	0
895	1041	G	A	1	0	0	1	0	0
895	1041	G	G	232	116	109	83	120	90
895	1045	A	G	1	0	0	0	1	0
895	1045	T	G	3	3	1	1	0	0
895	1045	G	A	1	1	1	1	0	0
895	1045	G	G	232	115	108	83	120	90
895	1046	A	G	1	0	0	0	1	0
895	1046	T	G	3	3	1	1	0	0
895	1046	G	A	4	2	3	2	0	0
895	1046	G	C	1	0	0	0	1	1
895	1046	G	G	228	114	106	82	119	89
895	1054	A	G	1	0	0	0	1	0
895	1054	T	A	3	3	1	1	0	0
895	1054	G	A	179	94	86	67	86	62
895	1054	G	G	54	22	23	17	34	28
895	1055	A	G	1	0	0	0	1	0
895	1055	T	A	3	3	1	1	0	0
895	1055	G	A	203	106	99	75	100	75
895	1055	G	G	30	10	10	9	20	15
895	1060	A	C	1	0	0	0	1	0
895	1060	T	C	3	3	1	1	0	0
895	1060	G	C	218	109	102	77	112	82
895	1060	G	T	15	7	7	7	8	8
895	1064	A	A	1	0	0	0	1	0
895	1064	T	A	3	3	1	1	0	0
895	1064	G	A	232	115	108	83	120	90
895	1064	G	G	1	1	1	1	0	0
895	1066	A	G	1	0	0	0	1	0
895	1066	T	G	3	3	1	1	0	0
895	1066	G	A	21	10	7	6	13	9
895	1066	G	G	212	106	102	78	107	81
895	1068	A	C	1	0	0	0	1	0
895	1068	T	C	2	2	0	0	0	0
895	1068	T	G	1	1	1	1	0	0
895	1068	G	A	5	3	4	3	2	1
895	1068	G	C	225	111	105	81	117	89
895	1068	G	G	3	2	0	0	1	0
895	1069	A	G	1	0	0	0	1	0
895	1069	T	C	1	1	0	0	0	0
895	1069	T	G	2	2	1	1	0	0
895	1069	G	C	130	62	62	49	72	50
895	1069	G	G	103	54	47	35	48	40
895	1075	A	G	1	0	0	0	1	0
895	1075	T	A	1	1	1	1	0	0
895	1075	T	G	2	2	0	0	0	0
895	1075	G	A	36	18	17	11	15	15
895	1075	G	G	197	98	92	73	105	75
895	1081	A	G	1	0	0	0	1	0
895	1081	T	G	3	3	1	1	0	0
895	1081	G	A	4	4	2	1	2	1
895	1081	G	G	229	112	107	83	118	89
895	1082	A	C	1	0	0	0	1	0
895	1082	T	A	3	3	1	1	0	0
895	1082	G	A	121	49	51	37	66	48
895	1082	G	C	108	63	56	46	52	41
895	1082	G	T	4	4	2	1	2	1
895	1114	A	A	1	0	0	0	1	0
895	1114	T	G	3	3	1	1	0	0
895	1114	G	G	233	116	109	84	120	90
895	1126	A	A	1	0	0	0	1	0
895	1126	T	A	3	3	1	1	0	0
895	1126	G	A	217	113	109	84	106	90
895	1126	G	G	16	3	0	0	14	0
895	1127	A	G	1	0	0	0	1	0
895	1127	T	G	3	3	1	1	0	0
895	1127	G	A	16	3	0	0	14	0
895	1127	G	G	217	113	109	84	106	90
895	1131	A	G	1	0	0	0	1	0
895	1131	T	G	3	3	1	1	0	0
895	1131	G	A	1	0	0	0	0	1
895	1131	G	G	232	116	109	84	120	89
895	1151	A	C	1	0	0	0	1	0
895	1151	T	C	3	3	1	1	0	0
895	1151	G	C	232	116	109	84	119	90
895	1151	G	T	1	0	0	0	1	0
895	1157	A	G	1	0	0	0	1	0
895	1157	T	G	3	3	1	1	0	0
895	1157	G	A	1	0	1	0	0	0
895	1157	G	G	232	116	108	84	120	90
896	901	A	A	1	1	0	1	0	1
896	901	C	A	224	112	105	80	114	87
896	901	C	C	1	0	0	0	1	0
896	901	C	G	1	1	1	1	1	0
896	901	G	A	10	5	4	3	5	2
896	902	A	A	1	1	0	1	0	1
896	902	C	A	210	103	97	77	110	84
896	902	C	G	16	10	9	4	6	3
896	902	G	A	9	4	4	3	5	2
896	902	G	G	1	1	0	0	0	0
896	904	A	G	1	1	0	1	0	1
896	904	C	C	1	0	1	1	0	0
896	904	C	G	225	113	105	80	116	87
896	904	G	G	10	5	4	3	5	2
896	905	A	C	1	1	0	1	0	1
896	905	C	A	1	1	0	1	0	0
896	905	C	C	222	109	103	77	116	87
896	905	C	T	1	1	1	1	0	0
896	905	C	G	2	2	2	2	0	0
896	905	G	C	10	5	4	3	5	2
896	908	A	T	1	1	0	1	0	1
896	908	C	A	1	0	0	0	1	1
896	908	C	C	1	1	1	0	1	0
896	908	C	T	224	112	105	81	114	86
896	908	C	G	0	0	0	0	0	0
896	908	G	T	10	5	4	3	5	2
896	915	A	T	1	1	0	1	0	1
896	915	C	A	1	0	0	0	1	1
896	915	C	T	225	113	106	81	115	86
896	915	G	T	10	5	4	3	5	2
896	928	A	G	1	1	0	1	0	1
896	928	C	T	1	0	0	0	0	1
896	928	C	G	225	113	106	81	116	86
896	928	G	G	10	5	4	3	5	2
896	929	A	A	1	1	0	1	0	1
896	929	C	A	225	113	106	81	116	86
896	929	C	T	1	0	0	0	0	1
896	929	G	A	10	5	4	3	5	2
896	936	A	T	1	1	0	1	0	1
896	936	C	C	1	1	0	0	0	0
896	936	C	T	225	112	106	81	116	87
896	936	G	T	10	5	4	3	5	2
896	937	A	G	1	1	0	1	0	1
896	937	C	A	1	0	0	1	0	0
896	937	C	G	225	113	106	80	116	87
896	937	G	G	10	5	4	3	5	2
896	940	A	C	1	1	0	1	0	1
896	940	C	A	141	71	70	48	74	56
896	940	C	C	85	42	36	33	42	31
896	940	G	A	4	3	1	0	1	0
896	940	G	C	6	2	3	3	4	2
896	949	A	G	1	1	0	1	0	1
896	949	C	A	52	29	23	16	22	19
896	949	C	G	174	84	83	65	94	68
896	949	G	A	3	2	0	0	1	0
896	949	G	G	7	3	4	3	4	2
896	950	A	A	1	1	0	1	0	1
896	950	C	A	203	101	93	73	107	78
896	950	C	C	23	12	13	8	9	9
896	950	G	A	9	5	4	3	4	2
896	950	G	C	1	0	0	0	1	0
896	952	A	A	1	1	0	1	0	1
896	952	C	A	91	43	37	35	49	36
896	952	C	C	80	38	44	28	43	30
896	952	C	G	55	32	25	18	24	21
896	952	G	A	6	2	3	3	4	2
896	952	G	C	1	1	1	0	0	0
896	952	G	G	3	2	0	0	1	0
896	954	A	A	1	1	0	1	0	1
896	954	C	A	225	112	105	80	116	87
896	954	C	T	1	1	1	1	0	0
896	954	G	A	10	5	4	3	5	2
896	958	A	T	1	1	0	1	0	1
896	958	C	A	5	3	3	2	1	4
896	958	C	T	221	110	103	79	115	83
896	958	G	T	10	5	4	3	5	2
896	961	A	A	1	1	0	1	0	1
896	961	C	A	218	107	100	77	113	85
896	961	C	C	8	6	6	4	3	2
896	961	G	A	10	5	4	3	5	2
896	962	A	A	1	1	0	1	0	1
896	962	C	A	223	111	105	80	114	85
896	962	C	C	3	2	1	1	2	2
896	962	G	A	10	5	4	3	5	2
896	963	A	G	1	1	0	1	0	1
896	963	C	C	39	21	18	9	21	13
896	963	C	G	187	92	88	72	95	74
896	963	G	C	3	3	1	0	0	0
896	963	G	G	7	2	3	3	5	2
896	964	A	A	1	1	0	1	0	1
896	964	C	A	214	108	104	77	108	83
896	964	C	T	1	1	0	1	0	0
896	964	C	G	11	4	2	3	8	4
896	964	G	A	10	5	4	3	5	2
896	965	A	A	1	1	0	1	0	1
896	965	C	A	107	55	54	36	56	44
896	965	C	C	59	27	27	20	27	22
896	965	C	T	32	15	11	13	19	12
896	965	C	G	28	16	14	12	14	9
896	965	G	A	6	3	2	2	3	2
896	965	G	C	1	0	1	0	1	0
896	965	G	T	2	2	1	1	0	0
896	965	G	G	1	0	0	0	1	0
896	970	A	C	1	1	0	1	0	1
896	970	C	A	82	48	47	35	45	27
896	970	C	C	144	65	59	46	71	60
896	970	G	A	1	1	1	0	0	0
896	970	G	C	9	4	3	3	5	2
896	971	A	A	1	1	0	1	0	1
896	971	C	A	220	109	103	79	114	86
896	971	C	G	6	4	3	2	2	1
896	971	G	A	9	4	3	3	5	2
896	971	G	G	1	1	1	0	0	0
896	978	A	T	1	1	0	1	0	1
896	978	C	A	1	0	0	0	1	0
896	978	C	T	225	113	106	81	115	87
896	978	G	T	10	5	4	3	5	2
896	979	A	C	1	1	0	1	0	1
896	979	C	A	44	21	21	14	28	17
896	979	C	C	182	92	85	67	88	70
896	979	G	A	3	3	1	0	0	0
896	979	G	C	7	2	3	3	5	2
896	996	A	C	1	1	0	1	0	1
896	996	C	A	1	1	0	0	0	0
896	996	C	C	225	112	106	81	116	87
896	996	G	C	10	5	4	3	5	2
896	1021	A	G	1	1	0	1	0	1
896	1021	C	A	1	0	1	0	0	0
896	1021	C	G	225	113	105	81	116	87
896	1021	G	G	10	5	4	3	5	2
896	1041	A	G	1	1	0	1	0	1
896	1041	C	A	1	0	0	1	0	0
896	1041	C	G	225	113	106	80	116	87
896	1041	G	G	10	5	4	3	5	2
896	1045	A	G	1	1	0	1	0	1
896	1045	C	A	1	1	1	1	0	0
896	1045	C	G	225	112	105	80	116	87
896	1045	G	G	10	5	4	3	5	2
896	1046	A	G	1	1	0	1	0	1
896	1046	C	A	4	2	3	2	0	0
896	1046	C	C	1	0	0	0	1	1
896	1046	C	G	221	111	103	79	115	86
896	1046	G	G	10	5	4	3	5	2
896	1054	A	A	1	1	0	1	0	1
896	1054	C	A	175	92	84	65	84	60
896	1054	C	G	51	21	22	16	32	27
896	1054	G	A	6	4	3	2	2	1
896	1054	G	G	4	1	1	1	3	1
896	1055	A	A	1	1	0	1	0	1
896	1055	C	A	196	103	96	72	96	72
896	1055	C	G	30	10	10	9	20	15
896	1055	G	A	9	5	4	3	4	2
896	1055	G	G	1	0	0	0	1	0
896	1060	A	C	1	1	0	1	0	1
896	1060	C	C	212	106	99	74	109	79
896	1060	C	T	14	7	7	7	7	8
896	1060	G	C	9	5	4	3	4	2
896	1060	G	T	1	0	0	0	1	0
896	1064	A	A	1	1	0	1	0	1
896	1064	C	A	225	112	105	80	116	87
896	1064	C	G	1	1	1	1	0	0
896	1064	G	A	10	5	4	3	5	2
896	1066	A	G	1	1	0	1	0	1
896	1066	C	A	20	10	7	6	12	9
896	1066	C	G	206	103	99	75	104	78
896	1066	G	A	1	0	0	0	1	0
896	1066	G	G	9	5	4	3	4	2
896	1068	A	C	1	1	0	1	0	1
896	1068	C	A	5	3	4	3	2	1
896	1068	C	C	217	107	101	77	113	86
896	1068	C	G	4	3	1	1	1	0
896	1068	G	C	10	5	4	3	5	2
896	1069	A	C	1	1	0	1	0	1
896	1069	C	C	121	57	58	45	68	47
896	1069	C	G	105	56	48	36	48	40
896	1069	G	C	9	5	4	3	4	2
896	1069	G	G	1	0	0	0	1	0
896	1075	A	G	1	1	0	1	0	1
896	1075	C	A	37	19	18	12	15	15
896	1075	C	G	189	94	88	69	101	72
896	1075	G	G	10	5	4	3	5	2
896	1081	A	G	1	1	0	1	0	1
896	1081	C	A	4	4	2	1	2	1
896	1081	C	G	222	109	104	80	114	86
896	1081	G	G	10	5	4	3	5	2
896	1082	A	C	1	1	0	1	0	1
896	1082	C	A	123	52	52	38	65	48
896	1082	C	C	99	57	52	42	49	38
896	1082	C	T	4	4	2	1	2	1
896	1082	G	A	1	0	0	0	1	0
896	1082	G	C	9	5	4	3	4	2
896	1114	A	G	1	1	0	1	0	1
896	1114	C	A	1	0	0	0	1	0
896	1114	C	G	225	113	106	81	115	87
896	1114	G	G	10	5	4	3	5	2
896	1126	A	A	1	1	0	1	0	1
896	1126	C	A	211	110	106	81	103	87
896	1126	C	G	15	3	0	0	13	0
896	1126	G	A	9	5	4	3	4	2
896	1126	G	G	1	0	0	0	1	0
896	1127	A	G	1	1	0	1	0	1
896	1127	C	A	15	3	0	0	13	0
896	1127	C	G	211	110	106	81	103	87
896	1127	G	A	1	0	0	0	1	0
896	1127	G	G	9	5	4	3	4	2
896	1131	A	G	1	1	0	1	0	1
896	1131	C	A	1	0	0	0	0	1
896	1131	C	G	225	113	106	81	116	86
896	1131	G	G	10	5	4	3	5	2
896	1151	A	C	1	1	0	1	0	1
896	1151	C	C	225	113	106	81	115	87
896	1151	C	T	1	0	0	0	1	0
896	1151	G	C	10	5	4	3	5	2
896	1157	A	G	1	1	0	1	0	1
896	1157	C	A	1	0	1	0	0	0
896	1157	C	G	225	113	105	81	116	87
896	1157	G	G	10	5	4	3	5	2
901	902	A	A	218	107	100	80	113	87
901	902	A	G	17	11	9	4	6	3
901	902	C	A	1	0	0	0	1	0
901	902	G	A	1	1	1	1	1	0
901	904	A	C	1	0	1	1	0	0
901	904	A	G	234	118	108	83	119	90
901	904	C	G	1	0	0	0	1	0
901	904	G	G	1	1	1	1	1	0
901	905	A	A	1	1	0	1	0	0
901	905	A	C	231	114	106	80	119	90
901	905	A	T	1	1	1	1	0	0
901	905	A	G	2	2	2	2	0	0
901	905	C	C	1	0	0	0	1	0
901	905	G	C	1	1	1	1	1	0
901	908	A	A	1	0	0	0	1	1
901	908	A	C	1	1	1	0	1	0
901	908	A	T	233	117	108	84	117	89
901	908	A	G	0	0	0	0	0	0
901	908	C	T	1	0	0	0	1	0
901	908	G	T	1	1	1	1	1	0
901	915	A	A	1	0	0	0	1	1
901	915	A	T	234	118	109	84	118	89
901	915	C	T	1	0	0	0	1	0
901	915	G	T	1	1	1	1	1	0
901	928	A	T	1	0	0	0	0	1
901	928	A	G	234	118	109	84	119	89
901	928	C	G	1	0	0	0	1	0
901	928	G	G	1	1	1	1	1	0
901	929	A	A	234	118	109	84	119	89
901	929	A	T	1	0	0	0	0	1
901	929	C	A	1	0	0	0	1	0
901	929	G	A	1	1	1	1	1	0
901	936	A	C	1	1	0	0	0	0
901	936	A	T	234	117	109	84	119	90
901	936	C	T	1	0	0	0	1	0
901	936	G	T	1	1	1	1	1	0
901	937	A	A	1	0	0	1	0	0
901	937	A	G	234	118	109	83	119	90
901	937	C	G	1	0	0	0	1	0
901	937	G	G	1	1	1	1	1	0
901	940	A	A	145	74	71	48	75	56
901	940	A	C	90	44	38	36	44	34
901	940	C	C	1	0	0	0	1	0
901	940	G	C	1	1	1	1	1	0
901	949	A	A	55	31	23	16	23	19
901	949	A	G	180	87	86	68	96	71
901	949	C	G	1	0	0	0	1	0
901	949	G	G	1	1	1	1	1	0
901	950	A	A	211	106	96	76	109	81
901	950	A	C	24	12	13	8	10	9
901	950	C	A	1	0	0	0	1	0
901	950	G	A	1	1	1	1	1	0
901	952	A	A	96	45	39	38	51	39
901	952	A	C	81	39	45	28	43	30
901	952	A	G	58	34	25	18	25	21
901	952	C	A	1	0	0	0	1	0
901	952	G	A	1	1	1	1	1	0
901	954	A	A	234	117	108	83	119	90
901	954	A	T	1	1	1	1	0	0
901	954	C	A	1	0	0	0	1	0
901	954	G	A	1	1	1	1	1	0
901	958	A	A	5	3	3	2	1	4
901	958	A	T	230	115	106	82	118	86
901	958	C	T	1	0	0	0	1	0
901	958	G	T	1	1	1	1	1	0
901	961	A	A	227	112	103	80	116	88
901	961	A	C	8	6	6	4	3	2
901	961	C	A	1	0	0	0	1	0
901	961	G	A	1	1	1	1	1	0
901	962	A	A	232	116	108	83	117	88
901	962	A	C	3	2	1	1	2	2
901	962	C	A	1	0	0	0	1	0
901	962	G	A	1	1	1	1	1	0
901	963	A	C	42	24	19	9	21	13
901	963	A	G	193	94	90	75	98	77
901	963	C	G	1	0	0	0	1	0
901	963	G	G	1	1	1	1	1	0
901	964	A	A	223	113	107	80	111	86
901	964	A	T	1	1	0	1	0	0
901	964	A	G	11	4	2	3	8	4
901	964	C	A	1	0	0	0	1	0
901	964	G	A	1	1	1	1	1	0
901	965	A	A	114	59	56	39	59	47
901	965	A	C	60	27	28	20	28	22
901	965	A	T	32	16	11	13	17	12
901	965	A	G	29	16	14	12	15	9
901	965	C	T	1	0	0	0	1	0
901	965	G	T	1	1	1	1	1	0
901	970	A	A	82	48	47	34	44	27
901	970	A	C	153	70	62	50	75	63
901	970	C	C	1	0	0	0	1	0
901	970	G	A	1	1	1	1	1	0
901	971	A	A	228	113	105	82	117	89
901	971	A	G	7	5	4	2	2	1
901	971	C	A	1	0	0	0	1	0
901	971	G	A	1	1	1	1	1	0
901	978	A	A	1	0	0	0	1	0
901	978	A	T	234	118	109	84	118	90
901	978	C	T	1	0	0	0	1	0
901	978	G	T	1	1	1	1	1	0
901	979	A	A	47	24	22	14	28	17
901	979	A	C	188	94	87	70	91	73
901	979	C	C	1	0	0	0	1	0
901	979	G	C	1	1	1	1	1	0
901	996	A	A	1	1	0	0	0	0
901	996	A	C	234	117	109	84	119	90
901	996	C	C	1	0	0	0	1	0
901	996	G	C	1	1	1	1	1	0
901	1021	A	A	1	0	1	0	0	0
901	1021	A	G	234	118	108	84	119	90
901	1021	C	G	1	0	0	0	1	0
901	1021	G	G	1	1	1	1	1	0
901	1041	A	A	1	0	0	1	0	0
901	1041	A	G	234	118	109	83	119	90
901	1041	C	G	1	0	0	0	1	0
901	1041	G	G	1	1	1	1	1	0
901	1045	A	A	1	1	1	1	0	0
901	1045	A	G	234	117	108	83	119	90
901	1045	C	G	1	0	0	0	1	0
901	1045	G	G	1	1	1	1	1	0
901	1046	A	A	4	2	3	2	0	0
901	1046	A	C	1	0	0	0	1	1
901	1046	A	G	230	116	106	82	118	89
901	1046	C	G	1	0	0	0	1	0
901	1046	G	G	1	1	1	1	1	0
901	1054	A	A	180	96	86	67	84	62
901	1054	A	G	55	22	23	17	35	28
901	1054	C	A	1	0	0	0	1	0
901	1054	G	A	1	1	1	1	1	0
901	1055	A	A	204	108	99	75	98	75
901	1055	A	G	31	10	10	9	21	15
901	1055	C	A	1	0	0	0	1	0
901	1055	G	A	1	1	1	1	1	0
901	1060	A	C	220	111	102	77	111	82
901	1060	A	T	15	7	7	7	8	8
901	1060	C	C	1	0	0	0	1	0
901	1060	G	C	1	1	1	1	1	0
901	1064	A	A	234	117	108	83	119	90
901	1064	A	G	1	1	1	1	0	0
901	1064	C	A	1	0	0	0	1	0
901	1064	G	A	1	1	1	1	1	0
901	1066	A	A	21	10	7	6	13	9
901	1066	A	G	214	108	102	78	106	81
901	1066	C	G	1	0	0	0	1	0
901	1066	G	G	1	1	1	1	1	0
901	1068	A	A	5	3	4	3	2	1
901	1068	A	C	226	112	104	80	116	89
901	1068	A	G	4	3	1	1	1	0
901	1068	C	C	1	0	0	0	1	0
901	1068	G	C	1	1	1	1	1	0
901	1069	A	C	129	62	61	48	70	50
901	1069	A	G	106	56	48	36	49	40
901	1069	C	C	1	0	0	0	1	0
901	1069	G	C	1	1	1	1	1	0
901	1075	A	A	37	19	18	12	15	15
901	1075	A	G	198	99	91	72	104	75
901	1075	C	G	1	0	0	0	1	0
901	1075	G	G	1	1	1	1	1	0
901	1081	A	A	4	4	2	1	2	1
901	1081	A	G	231	114	107	83	117	89
901	1081	C	G	1	0	0	0	1	0
901	1081	G	G	1	1	1	1	1	0
901	1082	A	A	124	52	52	38	66	48
901	1082	A	C	107	62	55	45	51	41
901	1082	A	T	4	4	2	1	2	1
901	1082	C	C	1	0	0	0	1	0
901	1082	G	C	1	1	1	1	1	0
901	1114	A	A	1	0	0	0	1	0
901	1114	A	G	234	118	109	84	118	90
901	1114	C	G	1	0	0	0	1	0
901	1114	G	G	1	1	1	1	1	0
901	1126	A	A	219	115	109	84	105	90
901	1126	A	G	16	3	0	0	14	0
901	1126	C	A	1	0	0	0	1	0
901	1126	G	A	1	1	1	1	1	0
901	1127	A	A	16	3	0	0	14	0
901	1127	A	G	219	115	109	84	105	90
901	1127	C	G	1	0	0	0	1	0
901	1127	G	G	1	1	1	1	1	0
901	1131	A	A	1	0	0	0	0	1
901	1131	A	G	234	118	109	84	119	89
901	1131	C	G	1	0	0	0	1	0
901	1131	G	G	1	1	1	1	1	0
901	1151	A	C	234	118	109	84	118	90
901	1151	A	T	1	0	0	0	1	0
901	1151	C	C	1	0	0	0	1	0
901	1151	G	C	1	1	1	1	1	0
901	1157	A	A	1	0	1	0	0	0
901	1157	A	G	234	118	108	84	119	90
901	1157	C	G	1	0	0	0	1	0
901	1157	G	G	1	1	1	1	1	0
902	904	A	C	1	0	1	1	0	0
902	904	A	G	219	108	100	80	115	87
902	904	G	G	17	11	9	4	6	3
902	905	A	A	1	1	0	1	0	0
902	905	A	C	216	104	98	77	115	87
902	905	A	T	1	1	1	1	0	0
902	905	A	G	2	2	2	2	0	0
902	905	G	C	17	11	9	4	6	3
902	908	A	A	1	0	0	0	1	1
902	908	A	C	1	1	1	0	1	0
902	908	A	T	218	107	100	81	113	86
902	908	A	G	0	0	0	0	0	0
902	908	G	T	17	11	9	4	6	3
902	915	A	A	1	0	0	0	1	1
902	915	A	T	219	108	101	81	114	86
902	915	G	T	17	11	9	4	6	3
902	928	A	T	1	0	0	0	0	1
902	928	A	G	219	108	101	81	115	86
902	928	G	G	17	11	9	4	6	3
902	929	A	A	219	108	101	81	115	86
902	929	A	T	1	0	0	0	0	1
902	929	G	A	17	11	9	4	6	3
902	936	A	C	1	1	0	0	0	0
902	936	A	T	219	107	101	81	115	87
902	936	G	T	17	11	9	4	6	3
902	937	A	A	1	0	0	1	0	0
902	937	A	G	219	108	101	80	115	87
902	937	G	G	17	11	9	4	6	3
902	940	A	A	135	68	66	47	71	54
902	940	A	C	85	40	35	34	44	33
902	940	G	A	10	6	5	1	4	2
902	940	G	C	7	5	4	3	2	1
902	949	A	A	46	26	19	15	19	17
902	949	A	G	174	82	82	66	96	70
902	949	G	A	9	5	4	1	4	2
902	949	G	G	8	6	5	3	2	1
902	950	A	A	196	96	88	73	105	78
902	950	A	C	24	12	13	8	10	9
902	950	G	A	17	11	9	4	6	3
902	952	A	A	91	41	36	36	51	38
902	952	A	C	80	38	44	28	43	30
902	952	A	G	49	29	21	17	21	19
902	952	G	A	7	5	4	3	2	1
902	952	G	C	1	1	1	0	0	0
902	952	G	G	9	5	4	1	4	2
902	954	A	A	219	107	100	80	115	87
902	954	A	T	1	1	1	1	0	0
902	954	G	A	17	11	9	4	6	3
902	958	A	A	5	3	3	2	1	4
902	958	A	T	215	105	98	79	114	83
902	958	G	T	17	11	9	4	6	3
902	961	A	A	212	102	95	77	112	85
902	961	A	C	8	6	6	4	3	2
902	961	G	A	17	11	9	4	6	3
902	962	A	A	217	106	100	80	113	85
902	962	A	C	3	2	1	1	2	2
902	962	G	A	17	11	9	4	6	3
902	963	A	C	33	19	15	8	17	11
902	963	A	G	187	89	86	73	98	76
902	963	G	C	9	5	4	1	4	2
902	963	G	G	8	6	5	3	2	1
902	964	A	A	208	103	99	77	107	83
902	964	A	T	1	1	0	1	0	0
902	964	A	G	11	4	2	3	8	4
902	964	G	A	17	11	9	4	6	3
902	965	A	A	102	53	50	37	53	44
902	965	A	C	56	23	26	19	28	22
902	965	A	T	34	17	12	14	19	12
902	965	A	G	28	15	13	11	15	9
902	965	G	A	12	6	6	2	6	3
902	965	G	C	4	4	2	1	0	0
902	965	G	G	1	1	1	1	0	0
902	970	A	A	80	46	46	34	45	27
902	970	A	C	140	62	55	47	70	60
902	970	G	A	3	3	2	1	0	0
902	970	G	C	14	8	7	3	6	3
902	971	A	A	213	103	97	79	113	86
902	971	A	G	7	5	4	2	2	1
902	971	G	A	17	11	9	4	6	3
902	978	A	A	1	0	0	0	1	0
902	978	A	T	219	108	101	81	114	87
902	978	G	T	17	11	9	4	6	3
902	979	A	A	43	22	21	14	25	16
902	979	A	C	177	86	80	67	90	71
902	979	G	A	4	2	1	0	3	1
902	979	G	C	13	9	8	4	3	2
902	996	A	C	220	108	101	81	115	87
902	996	G	A	1	1	0	0	0	0
902	996	G	C	16	10	9	4	6	3
902	1021	A	A	1	0	1	0	0	0
902	1021	A	G	219	108	100	81	115	87
902	1021	G	G	17	11	9	4	6	3
902	1041	A	A	1	0	0	1	0	0
902	1041	A	G	219	108	101	80	115	87
902	1041	G	G	17	11	9	4	6	3
902	1045	A	A	1	1	1	1	0	0
902	1045	A	G	219	107	100	80	115	87
902	1045	G	G	17	11	9	4	6	3
902	1046	A	A	4	2	3	2	0	0
902	1046	A	C	1	0	0	0	1	1
902	1046	A	G	215	106	98	79	114	86
902	1046	G	G	17	11	9	4	6	3
902	1054	A	A	168	86	79	65	83	60
902	1054	A	G	52	22	22	16	32	27
902	1054	G	A	14	11	8	3	3	2
902	1054	G	G	3	0	1	1	3	1
902	1055	A	A	191	98	91	72	96	72
902	1055	A	G	29	10	10	9	19	15
902	1055	G	A	15	11	9	4	4	3
902	1055	G	G	2	0	0	0	2	0
902	1060	A	C	205	101	94	74	107	79
902	1060	A	T	15	7	7	7	8	8
902	1060	G	C	17	11	9	4	6	3
902	1064	A	A	219	107	100	80	115	87
902	1064	A	G	1	1	1	1	0	0
902	1064	G	A	17	11	9	4	6	3
902	1066	A	A	19	10	7	6	11	9
902	1066	A	G	201	98	94	75	104	78
902	1066	G	A	2	0	0	0	2	0
902	1066	G	G	15	11	9	4	4	3
902	1068	A	A	5	3	4	3	2	1
902	1068	A	C	211	102	96	77	112	86
902	1068	A	G	4	3	1	1	1	0
902	1068	G	C	17	11	9	4	6	3
902	1069	A	C	122	56	56	46	70	48
902	1069	A	G	98	52	45	35	45	39
902	1069	G	C	9	7	6	3	2	2
902	1069	G	G	8	4	3	1	4	1
902	1075	A	A	35	19	17	12	14	15
902	1075	A	G	185	89	84	69	101	72
902	1075	G	A	2	0	1	0	1	0
902	1075	G	G	15	11	8	4	5	3
902	1081	A	A	4	4	2	1	2	1
902	1081	A	G	216	104	99	80	113	86
902	1081	G	G	17	11	9	4	6	3
902	1082	A	A	119	52	50	38	63	48
902	1082	A	C	97	52	49	42	50	38
902	1082	A	T	4	4	2	1	2	1
902	1082	G	A	5	0	2	0	3	0
902	1082	G	C	12	11	7	4	3	3
902	1114	A	A	1	0	0	0	1	0
902	1114	A	G	219	108	101	81	114	87
902	1114	G	G	17	11	9	4	6	3
902	1126	A	A	204	105	101	81	101	87
902	1126	A	G	16	3	0	0	14	0
902	1126	G	A	17	11	9	4	6	3
902	1127	A	A	16	3	0	0	14	0
902	1127	A	G	204	105	101	81	101	87
902	1127	G	G	17	11	9	4	6	3
902	1131	A	A	1	0	0	0	0	1
902	1131	A	G	219	108	101	81	115	86
902	1131	G	G	17	11	9	4	6	3
902	1151	A	C	219	108	101	81	114	87
902	1151	A	T	1	0	0	0	1	0
902	1151	G	C	17	11	9	4	6	3
902	1157	A	A	1	0	1	0	0	0
902	1157	A	G	219	108	100	81	115	87
902	1157	G	G	17	11	9	4	6	3
904	905	C	C	1	0	1	1	0	0
904	905	G	A	1	1	0	1	0	0
904	905	G	C	232	115	106	80	121	90
904	905	G	T	1	1	1	1	0	0
904	905	G	G	2	2	2	2	0	0
904	908	C	T	1	0	1	1	0	0
904	908	G	A	1	0	0	0	1	1
904	908	G	C	1	1	1	0	1	0
904	908	G	T	234	118	108	84	119	89
904	908	G	G	0	0	0	0	0	0
904	915	C	T	1	0	1	1	0	0
904	915	G	A	1	0	0	0	1	1
904	915	G	T	235	119	109	84	120	89
904	928	C	G	1	0	1	1	0	0
904	928	G	T	1	0	0	0	0	1
904	928	G	G	235	119	109	84	121	89
904	929	C	A	1	0	1	1	0	0
904	929	G	A	235	119	109	84	121	89
904	929	G	T	1	0	0	0	0	1
904	936	C	T	1	0	1	1	0	0
904	936	G	C	1	1	0	0	0	0
904	936	G	T	235	118	109	84	121	90
904	937	C	G	1	0	1	1	0	0
904	937	G	A	1	0	0	1	0	0
904	937	G	G	235	119	109	83	121	90
904	940	C	A	1	0	1	1	0	0
904	940	G	A	144	74	70	47	75	56
904	940	G	C	92	45	39	37	46	34
904	949	C	A	1	0	1	1	0	0
904	949	G	A	54	31	22	15	23	19
904	949	G	G	182	88	87	69	98	71
904	950	C	C	1	0	1	1	0	0
904	950	G	A	213	107	97	77	111	81
904	950	G	C	23	12	12	7	10	9
904	952	C	G	1	0	1	1	0	0
904	952	G	A	98	46	40	39	53	39
904	952	G	C	81	39	45	28	43	30
904	952	G	G	57	34	24	17	25	21
904	954	C	A	1	0	1	1	0	0
904	954	G	A	235	118	108	83	121	90
904	954	G	T	1	1	1	1	0	0
904	958	C	T	1	0	1	1	0	0
904	958	G	A	5	3	3	2	1	4
904	958	G	T	231	116	106	82	120	86
904	961	C	A	1	0	1	1	0	0
904	961	G	A	228	113	103	80	118	88
904	961	G	C	8	6	6	4	3	2
904	962	C	A	1	0	1	1	0	0
904	962	G	A	233	117	108	83	119	88
904	962	G	C	3	2	1	1	2	2
904	963	C	G	1	0	1	1	0	0
904	963	G	C	42	24	19	9	21	13
904	963	G	G	194	95	90	75	100	77
904	964	C	A	1	0	1	1	0	0
904	964	G	A	224	114	107	80	113	86
904	964	G	T	1	1	0	1	0	0
904	964	G	G	11	4	2	3	8	4
904	965	C	A	1	0	1	1	0	0
904	965	G	A	113	59	55	38	59	47
904	965	G	C	60	27	28	20	28	22
904	965	G	T	34	17	12	14	19	12
904	965	G	G	29	16	14	12	15	9
904	970	C	A	1	0	1	1	0	0
904	970	G	A	82	49	47	34	45	27
904	970	G	C	154	70	62	50	76	63
904	971	C	A	1	0	1	1	0	0
904	971	G	A	229	114	105	82	119	89
904	971	G	G	7	5	4	2	2	1
904	978	C	T	1	0	1	1	0	0
904	978	G	A	1	0	0	0	1	0
904	978	G	T	235	119	109	84	120	90
904	979	C	A	1	0	1	1	0	0
904	979	G	A	46	24	21	13	28	17
904	979	G	C	190	95	88	71	93	73
904	996	C	C	1	0	1	1	0	0
904	996	G	A	1	1	0	0	0	0
904	996	G	C	235	118	109	84	121	90
904	1021	C	G	1	0	1	1	0	0
904	1021	G	A	1	0	1	0	0	0
904	1021	G	G	235	119	108	84	121	90
904	1041	C	G	1	0	1	1	0	0
904	1041	G	A	1	0	0	1	0	0
904	1041	G	G	235	119	109	83	121	90
904	1045	C	G	1	0	1	1	0	0
904	1045	G	A	1	1	1	1	0	0
904	1045	G	G	235	118	108	83	121	90
904	1046	C	G	1	0	1	1	0	0
904	1046	G	A	4	2	3	2	0	0
904	1046	G	C	1	0	0	0	1	1
904	1046	G	G	231	117	106	82	120	89
904	1054	C	A	1	0	1	1	0	0
904	1054	G	A	181	97	86	67	86	62
904	1054	G	G	55	22	23	17	35	28
904	1055	C	A	1	0	1	1	0	0
904	1055	G	A	205	109	99	75	100	75
904	1055	G	G	31	10	10	9	21	15
904	1060	C	C	1	0	1	1	0	0
904	1060	G	C	221	112	102	77	113	82
904	1060	G	T	15	7	7	7	8	8
904	1064	C	A	1	0	1	1	0	0
904	1064	G	A	235	118	108	83	121	90
904	1064	G	G	1	1	1	1	0	0
904	1066	C	G	1	0	1	1	0	0
904	1066	G	A	21	10	7	6	13	9
904	1066	G	G	215	109	102	78	108	81
904	1068	C	C	1	0	1	1	0	0
904	1068	G	A	5	3	4	3	2	1
904	1068	G	C	227	113	104	80	118	89
904	1068	G	G	4	3	1	1	1	0
904	1069	C	G	1	0	1	1	0	0
904	1069	G	C	131	63	62	49	72	50
904	1069	G	G	105	56	47	35	49	40
904	1075	C	G	1	0	1	1	0	0
904	1075	G	A	37	19	18	12	15	15
904	1075	G	G	199	100	91	72	106	75
904	1081	C	G	1	0	1	1	0	0
904	1081	G	A	4	4	2	1	2	1
904	1081	G	G	232	115	107	83	119	89
904	1082	C	A	1	0	1	1	0	0
[truncated: 3,411 more rows]

## Sheet: TRAP
				Total Haplotype Counts
Position 1	Position 2	Allele at Position 1	Allele at Position 2	All study sites	Nanoro	Kintampo	Agogo	Siaya	Kombewa
1261	1263	A	A	1	1	0	0	0	0
1261	1263	A	T	279	171	149	136	142	135
1261	1263	T	T	13	8	4	4	6	5
1261	1264	A	A	14	10	10	8	4	5
1261	1264	A	C	1	1	1	0	0	0
1261	1264	A	G	265	161	138	128	138	130
1261	1264	T	G	13	8	4	4	6	5
1261	1271	A	T	1	1	0	1	0	0
1261	1271	A	G	279	171	149	135	142	135
1261	1271	T	G	13	8	4	4	6	5
1261	1272	A	T	279	171	149	136	142	135
1261	1272	A	G	1	1	0	0	0	0
1261	1272	T	T	13	8	4	4	6	5
1261	1275	A	A	6	5	3	3	0	0
1261	1275	A	T	270	165	144	132	142	135
1261	1275	A	G	4	2	2	1	0	0
1261	1275	T	T	13	8	4	4	6	5
1261	1277	A	T	1	1	1	1	0	0
1261	1277	A	G	279	171	148	135	142	135
1261	1277	T	G	13	8	4	4	6	5
1261	1279	A	A	64	44	40	39	21	18
1261	1279	A	T	216	128	109	97	121	117
1261	1279	T	T	13	8	4	4	6	5
1261	1300	A	C	246	155	136	122	124	115
1261	1300	A	T	34	17	13	14	18	20
1261	1300	T	C	1	0	1	1	0	0
1261	1300	T	T	12	8	3	3	6	5
1261	1308	A	A	133	80	63	61	67	67
1261	1308	A	C	46	27	29	23	26	25
1261	1308	A	T	101	65	57	52	49	43
1261	1308	T	A	12	8	3	3	6	5
1261	1308	T	T	1	0	1	1	0	0
1261	1309	A	A	11	3	0	1	7	9
1261	1309	A	G	269	169	149	135	135	126
1261	1309	T	G	13	8	4	4	6	5
1261	1320	A	A	1	0	0	0	1	0
1261	1320	A	T	279	172	149	136	141	135
1261	1320	T	T	13	8	4	4	6	5
1261	1325	A	A	2	0	1	0	1	0
1261	1325	A	G	278	172	148	136	141	135
1261	1325	T	G	13	8	4	4	6	5
1261	1336	A	A	1	1	0	0	0	0
1261	1336	A	G	279	171	149	136	142	135
1261	1336	T	G	13	8	4	4	6	5
1261	1338	A	C	279	172	149	136	141	135
1261	1338	A	T	1	0	0	0	1	0
1261	1338	T	C	13	8	4	4	6	5
1261	1340	A	A	1	1	1	0	0	0
1261	1340	A	C	279	171	148	136	142	135
1261	1340	T	C	13	8	4	4	6	5
1261	1355	A	A	278	172	149	136	141	133
1261	1355	A	G	2	0	0	0	1	2
1261	1355	T	A	13	8	4	4	6	5
1261	1361	A	C	1	0	0	0	0	1
1261	1361	A	G	279	172	149	136	142	134
1261	1361	T	G	13	8	4	4	6	5
1261	1368	A	T	1	0	1	0	0	0
1261	1368	A	G	279	172	148	136	142	135
1261	1368	T	G	13	8	4	4	6	5
1261	1375	A	C	279	172	149	136	141	135
1261	1375	A	T	1	0	0	0	1	0
1261	1375	T	C	13	8	4	4	6	5
1261	1377	A	A	1	1	1	0	0	0
1261	1377	A	T	279	171	148	136	142	135
1261	1377	T	T	13	8	4	4	6	5
1261	1384	A	A	1	0	0	0	0	1
1261	1384	A	G	279	172	149	136	142	134
1261	1384	T	G	13	8	4	4	6	5
1261	1385	A	A	279	171	149	136	142	135
1261	1385	A	C	1	1	0	0	0	0
1261	1385	T	A	13	8	4	4	6	5
1261	1396	A	A	278	171	148	134	140	134
1261	1396	A	G	2	1	1	2	2	1
1261	1396	T	A	13	8	4	4	6	5
1261	1400	A	A	22	10	11	6	11	7
1261	1400	A	G	258	162	138	130	131	128
1261	1400	T	G	13	8	4	4	6	5
1261	1401	A	C	1	1	0	1	1	0
1261	1401	A	T	279	171	149	135	141	135
1261	1401	T	T	13	8	4	4	6	5
1261	1427	A	T	3	2	1	0	2	1
1261	1427	A	G	277	170	148	136	140	134
1261	1427	T	G	13	8	4	4	6	5
1261	1429	A	C	5	3	2	3	0	1
1261	1429	A	T	275	169	147	133	142	134
1261	1429	T	T	13	8	4	4	6	5
1261	1439	A	T	27	16	16	13	14	11
1261	1439	A	G	253	156	133	123	128	124
1261	1439	T	T	0	0	0	0	0	0
1261	1439	T	G	13	8	4	4	6	5
1261	1444	A	C	200	125	106	92	100	96
1261	1444	A	T	80	47	43	44	42	39
1261	1444	T	C	10	6	3	4	5	3
1261	1444	T	T	3	2	1	0	1	2
1261	1450	A	A	118	76	67	60	58	59
1261	1450	A	G	162	96	82	76	84	76
1261	1450	T	A	7	5	2	4	4	2
1261	1450	T	G	6	3	2	0	2	3
1261	1453	A	A	279	172	149	136	141	135
1261	1453	A	G	1	0	0	0	1	0
1261	1453	T	A	13	8	4	4	6	5
1261	1455	A	C	1	1	0	0	0	0
1261	1455	A	T	279	171	149	136	142	135
1261	1455	T	T	13	8	4	4	6	5
1261	1462	A	C	179	110	95	95	90	93
1261	1462	A	T	101	62	54	41	52	42
1261	1462	T	C	11	7	4	4	5	5
1261	1462	T	T	2	1	0	0	1	0
1261	1464	A	C	2	0	0	0	1	2
1261	1464	A	T	278	172	149	136	141	133
1261	1464	T	T	13	8	4	4	6	5
1261	1465	A	C	279	172	149	135	142	135
1261	1465	A	T	1	0	0	1	0	0
1261	1465	T	C	13	8	4	4	6	5
1261	1466	A	A	81	46	39	30	45	33
1261	1466	A	C	199	126	110	106	97	102
1261	1466	T	A	2	1	0	0	1	0
1261	1466	T	C	11	7	4	4	5	5
1261	1480	A	C	279	172	149	136	142	134
1261	1480	A	T	1	0	0	0	0	1
1261	1480	T	C	13	8	4	4	6	5
1261	1483	A	A	1	0	0	0	1	0
1261	1483	A	G	279	172	149	136	141	135
1261	1483	T	G	13	8	4	4	6	5
1261	1495	A	A	279	172	149	136	142	134
1261	1495	A	C	1	0	0	0	0	1
1261	1495	T	A	13	8	4	4	6	5
1261	1504	A	A	207	132	111	101	108	100
1261	1504	A	C	73	40	38	35	34	35
1261	1504	T	A	9	6	3	3	4	4
1261	1504	T	C	4	2	1	1	2	1
1261	1510	A	A	2	1	2	1	0	0
1261	1510	A	G	270	168	146	134	134	130
1261	1510	A	-	8	3	1	1	8	5
1261	1510	T	G	13	8	4	4	6	5
1261	1511	A	C	49	35	31	28	25	29
1261	1511	A	G	223	134	117	107	109	101
1261	1511	A	-	8	3	1	1	8	5
1261	1511	T	C	4	4	1	1	2	1
1261	1511	T	G	9	4	3	3	4	4
1261	1513	A	A	3	2	3	2	1	1
1261	1513	A	C	6	4	2	3	1	2
1261	1513	A	G	271	166	144	131	140	132
1261	1513	T	G	13	8	4	4	6	5
1261	1514	A	A	33	29	22	23	12	11
1261	1514	A	C	24	13	9	11	15	15
1261	1514	A	G	223	130	118	102	115	109
1261	1514	T	A	2	1	2	1	0	0
1261	1514	T	C	0	0	0	0	0	0
1261	1514	T	G	11	7	2	3	6	5
1261	1524	A	A	17	13	10	9	2	2
1261	1524	A	T	263	159	139	127	140	133
1261	1524	T	T	13	8	4	4	6	5
1261	1529	A	A	274	170	146	134	140	133
1261	1529	A	G	6	2	3	2	2	2
1261	1529	T	A	12	7	4	4	6	5
1261	1529	T	G	1	1	0	0	0	0
1261	1533	A	C	2	1	2	1	0	0
1261	1533	A	T	278	171	147	135	142	135
1261	1533	T	T	13	8	4	4	6	5
1261	1539	A	C	1	1	0	0	0	0
1261	1539	A	T	279	171	149	136	142	135
1261	1539	T	T	13	8	4	4	6	5
1261	1544	A	A	1	0	0	0	0	1
1261	1544	A	G	279	172	149	136	142	134
1261	1544	T	G	13	8	4	4	6	5
1261	1555	A	A	1	0	0	0	1	1
1261	1555	A	G	279	172	149	136	141	134
1261	1555	T	G	13	8	4	4	6	5
1261	1559	A	A	1	0	0	0	0	1
1261	1559	A	G	279	172	149	136	142	134
1261	1559	T	G	13	8	4	4	6	5
1263	1264	A	G	1	1	0	0	0	0
1263	1264	T	A	14	10	10	8	4	5
1263	1264	T	C	1	1	1	0	0	0
1263	1264	T	G	277	168	142	132	144	135
1263	1271	A	G	1	1	0	0	0	0
1263	1271	T	T	1	1	0	1	0	0
1263	1271	T	G	291	178	153	139	148	140
1263	1272	A	T	1	1	0	0	0	0
1263	1272	T	T	291	178	153	140	148	140
1263	1272	T	G	1	1	0	0	0	0
1263	1275	A	T	1	1	0	0	0	0
1263	1275	T	A	6	5	3	3	0	0
1263	1275	T	T	282	172	148	136	148	140
1263	1275	T	G	4	2	2	1	0	0
1263	1277	A	G	1	1	0	0	0	0
1263	1277	T	T	1	1	1	1	0	0
1263	1277	T	G	291	178	152	139	148	140
1263	1279	A	T	1	1	0	0	0	0
1263	1279	T	A	64	44	40	39	21	18
1263	1279	T	T	228	135	113	101	127	122
1263	1300	A	C	1	1	0	0	0	0
1263	1300	T	C	246	154	137	123	124	115
1263	1300	T	T	46	25	16	17	24	25
1263	1308	A	T	1	1	0	0	0	0
1263	1308	T	A	145	88	66	64	73	72
1263	1308	T	C	46	27	29	23	26	25
1263	1308	T	T	101	64	58	53	49	43
1263	1309	A	G	1	1	0	0	0	0
1263	1309	T	A	11	3	0	1	7	9
1263	1309	T	G	281	176	153	139	141	131
1263	1320	A	T	1	1	0	0	0	0
1263	1320	T	A	1	0	0	0	1	0
1263	1320	T	T	291	179	153	140	147	140
1263	1325	A	G	1	1	0	0	0	0
1263	1325	T	A	2	0	1	0	1	0
1263	1325	T	G	290	179	152	140	147	140
1263	1336	A	G	1	1	0	0	0	0
1263	1336	T	A	1	1	0	0	0	0
1263	1336	T	G	291	178	153	140	148	140
1263	1338	A	C	1	1	0	0	0	0
1263	1338	T	C	291	179	153	140	147	140
1263	1338	T	T	1	0	0	0	1	0
1263	1340	A	C	1	1	0	0	0	0
1263	1340	T	A	1	1	1	0	0	0
1263	1340	T	C	291	178	152	140	148	140
1263	1355	A	A	1	1	0	0	0	0
1263	1355	T	A	290	179	153	140	147	138
1263	1355	T	G	2	0	0	0	1	2
1263	1361	A	G	1	1	0	0	0	0
1263	1361	T	C	1	0	0	0	0	1
1263	1361	T	G	291	179	153	140	148	139
1263	1368	A	G	1	1	0	0	0	0
1263	1368	T	T	1	0	1	0	0	0
1263	1368	T	G	291	179	152	140	148	140
1263	1375	A	C	1	1	0	0	0	0
1263	1375	T	C	291	179	153	140	147	140
1263	1375	T	T	1	0	0	0	1	0
1263	1377	A	T	1	1	0	0	0	0
1263	1377	T	A	1	1	1	0	0	0
1263	1377	T	T	291	178	152	140	148	140
1263	1384	A	G	1	1	0	0	0	0
1263	1384	T	A	1	0	0	0	0	1
1263	1384	T	G	291	179	153	140	148	139
1263	1385	A	A	1	1	0	0	0	0
1263	1385	T	A	291	178	153	140	148	140
1263	1385	T	C	1	1	0	0	0	0
1263	1396	A	A	1	1	0	0	0	0
1263	1396	T	A	290	178	152	138	146	139
1263	1396	T	G	2	1	1	2	2	1
1263	1400	A	G	1	1	0	0	0	0
1263	1400	T	A	22	10	11	6	11	7
1263	1400	T	G	270	169	142	134	137	133
1263	1401	A	T	1	1	0	0	0	0
1263	1401	T	C	1	1	0	1	1	0
1263	1401	T	T	291	178	153	139	147	140
1263	1427	A	G	1	1	0	0	0	0
1263	1427	T	T	3	2	1	0	2	1
1263	1427	T	G	289	177	152	140	146	139
1263	1429	A	T	1	1	0	0	0	0
1263	1429	T	C	5	3	2	3	0	1
1263	1429	T	T	287	176	151	137	148	139
1263	1439	A	G	1	1	0	0	0	0
1263	1439	T	T	27	16	16	13	14	11
1263	1439	T	G	265	163	137	127	134	129
1263	1444	A	C	1	1	0	0	0	0
1263	1444	T	C	209	130	109	96	105	99
1263	1444	T	T	83	49	44	44	43	41
1263	1450	A	G	1	1	0	0	0	0
1263	1450	T	A	125	81	69	64	62	61
1263	1450	T	G	167	98	84	76	86	79
1263	1453	A	A	1	1	0	0	0	0
1263	1453	T	A	291	179	153	140	147	140
1263	1453	T	G	1	0	0	0	1	0
1263	1455	A	T	1	1	0	0	0	0
1263	1455	T	C	1	1	0	0	0	0
1263	1455	T	T	291	178	153	140	148	140
1263	1462	A	C	1	1	0	0	0	0
1263	1462	T	C	189	116	99	99	95	98
1263	1462	T	T	103	63	54	41	53	42
1263	1464	A	T	1	1	0	0	0	0
1263	1464	T	C	2	0	0	0	1	2
1263	1464	T	T	290	179	153	140	147	138
1263	1465	A	C	1	1	0	0	0	0
1263	1465	T	C	291	179	153	139	148	140
1263	1465	T	T	1	0	0	1	0	0
1263	1466	A	C	1	1	0	0	0	0
1263	1466	T	A	83	47	39	30	46	33
1263	1466	T	C	209	132	114	110	102	107
1263	1480	A	C	1	1	0	0	0	0
1263	1480	T	C	291	179	153	140	148	139
1263	1480	T	T	1	0	0	0	0	1
1263	1483	A	G	1	1	0	0	0	0
1263	1483	T	A	1	0	0	0	1	0
1263	1483	T	G	291	179	153	140	147	140
1263	1495	A	A	1	1	0	0	0	0
1263	1495	T	A	291	179	153	140	148	139
1263	1495	T	C	1	0	0	0	0	1
1263	1504	A	A	1	1	0	0	0	0
1263	1504	T	A	215	137	114	104	112	104
1263	1504	T	C	77	42	39	36	36	36
1263	1510	A	G	1	1	0	0	0	0
1263	1510	T	A	2	1	2	1	0	0
1263	1510	T	G	282	175	150	138	140	135
1263	1510	T	-	8	3	1	1	8	5
1263	1511	A	G	1	1	0	0	0	0
1263	1511	T	C	53	39	32	29	27	30
1263	1511	T	G	231	137	120	110	113	105
1263	1511	T	-	8	3	1	1	8	5
1263	1513	A	G	1	1	0	0	0	0
1263	1513	T	A	3	2	3	2	1	1
1263	1513	T	C	6	4	2	3	1	2
1263	1513	T	G	283	173	148	135	146	137
1263	1514	A	G	1	1	0	0	0	0
1263	1514	T	A	35	30	24	24	12	11
1263	1514	T	C	24	13	9	11	15	15
1263	1514	T	G	233	136	120	105	121	114
1263	1524	A	T	1	1	0	0	0	0
1263	1524	T	A	17	13	10	9	2	2
1263	1524	T	T	275	166	143	131	146	138
1263	1529	A	A	1	1	0	0	0	0
1263	1529	T	A	285	176	150	138	146	138
1263	1529	T	G	7	3	3	2	2	2
1263	1533	A	T	1	1	0	0	0	0
1263	1533	T	C	2	1	2	1	0	0
1263	1533	T	T	290	178	151	139	148	140
1263	1539	A	T	1	1	0	0	0	0
1263	1539	T	C	1	1	0	0	0	0
1263	1539	T	T	291	178	153	140	148	140
1263	1544	A	G	1	1	0	0	0	0
1263	1544	T	A	1	0	0	0	0	1
1263	1544	T	G	291	179	153	140	148	139
1263	1555	A	G	1	1	0	0	0	0
1263	1555	T	A	1	0	0	0	1	1
1263	1555	T	G	291	179	153	140	147	139
1263	1559	A	G	1	1	0	0	0	0
1263	1559	T	A	1	0	0	0	0	1
1263	1559	T	G	291	179	153	140	148	139
1264	1271	A	G	14	10	10	8	4	5
1264	1271	C	G	1	1	1	0	0	0
1264	1271	G	T	1	1	0	1	0	0
1264	1271	G	G	277	168	142	131	144	135
1264	1272	A	T	14	10	10	8	4	5
1264	1272	C	T	1	1	1	0	0	0
1264	1272	G	T	277	168	142	132	144	135
1264	1272	G	G	1	1	0	0	0	0
1264	1275	A	T	14	10	10	8	4	5
1264	1275	C	T	1	1	1	0	0	0
1264	1275	G	A	6	5	3	3	0	0
1264	1275	G	T	268	162	137	128	144	135
1264	1275	G	G	4	2	2	1	0	0
1264	1277	A	G	14	10	10	8	4	5
1264	1277	C	G	1	1	1	0	0	0
1264	1277	G	T	1	1	1	1	0	0
1264	1277	G	G	277	168	141	131	144	135
1264	1279	A	A	1	0	1	0	0	0
1264	1279	A	T	13	10	9	8	4	5
1264	1279	C	T	1	1	1	0	0	0
1264	1279	G	A	63	44	39	39	21	18
1264	1279	G	T	215	125	103	93	123	117
1264	1300	A	C	13	9	9	7	4	5
1264	1300	A	T	1	1	1	1	0	0
1264	1300	C	C	1	1	1	0	0	0
1264	1300	G	C	233	145	127	116	120	110
1264	1300	G	T	45	24	15	16	24	25
1264	1308	A	A	2	1	1	1	0	0
1264	1308	A	T	12	9	9	7	4	5
1264	1308	C	T	1	1	1	0	0	0
1264	1308	G	A	143	87	65	63	73	72
1264	1308	G	C	46	27	29	23	26	25
1264	1308	G	T	89	55	48	46	45	38
1264	1309	A	G	14	10	10	8	4	5
1264	1309	C	G	1	1	1	0	0	0
1264	1309	G	A	11	3	0	1	7	9
1264	1309	G	G	267	166	142	131	137	126
1264	1320	A	T	14	10	10	8	4	5
1264	1320	C	T	1	1	1	0	0	0
1264	1320	G	A	1	0	0	0	1	0
1264	1320	G	T	277	169	142	132	143	135
1264	1325	A	G	14	10	10	8	4	5
1264	1325	C	G	1	1	1	0	0	0
1264	1325	G	A	2	0	1	0	1	0
1264	1325	G	G	276	169	141	132	143	135
1264	1336	A	G	14	10	10	8	4	5
1264	1336	C	G	1	1	1	0	0	0
1264	1336	G	A	1	1	0	0	0	0
1264	1336	G	G	277	168	142	132	144	135
1264	1338	A	C	14	10	10	8	4	5
1264	1338	C	C	1	1	1	0	0	0
1264	1338	G	C	277	169	142	132	143	135
1264	1338	G	T	1	0	0	0	1	0
1264	1340	A	C	14	10	10	8	4	5
1264	1340	C	C	1	1	1	0	0	0
1264	1340	G	A	1	1	1	0	0	0
1264	1340	G	C	277	168	141	132	144	135
1264	1355	A	A	14	10	10	8	4	5
1264	1355	C	A	1	1	1	0	0	0
1264	1355	G	A	276	169	142	132	143	133
1264	1355	G	G	2	0	0	0	1	2
1264	1361	A	G	14	10	10	8	4	5
1264	1361	C	G	1	1	1	0	0	0
1264	1361	G	C	1	0	0	0	0	1
1264	1361	G	G	277	169	142	132	144	134
1264	1368	A	G	14	10	10	8	4	5
1264	1368	C	G	1	1	1	0	0	0
1264	1368	G	T	1	0	1	0	0	0
1264	1368	G	G	277	169	141	132	144	135
1264	1375	A	C	14	10	10	8	4	5
1264	1375	C	C	1	1	1	0	0	0
1264	1375	G	C	277	169	142	132	143	135
1264	1375	G	T	1	0	0	0	1	0
1264	1377	A	T	14	10	10	8	4	5
1264	1377	C	T	1	1	1	0	0	0
1264	1377	G	A	1	1	1	0	0	0
1264	1377	G	T	277	168	141	132	144	135
1264	1384	A	G	14	10	10	8	4	5
1264	1384	C	G	1	1	1	0	0	0
1264	1384	G	A	1	0	0	0	0	1
1264	1384	G	G	277	169	142	132	144	134
1264	1385	A	A	14	10	10	8	4	5
1264	1385	C	A	1	1	1	0	0	0
1264	1385	G	A	277	168	142	132	144	135
1264	1385	G	C	1	1	0	0	0	0
1264	1396	A	A	14	10	10	8	4	5
1264	1396	C	A	1	1	1	0	0	0
1264	1396	G	A	276	168	141	130	142	134
1264	1396	G	G	2	1	1	2	2	1
1264	1400	A	G	14	10	10	8	4	5
1264	1400	C	G	1	1	1	0	0	0
1264	1400	G	A	22	10	11	6	11	7
1264	1400	G	G	256	159	131	126	133	128
1264	1401	A	T	14	10	10	8	4	5
1264	1401	C	T	1	1	1	0	0	0
1264	1401	G	C	1	1	0	1	1	0
1264	1401	G	T	277	168	142	131	143	135
1264	1427	A	G	14	10	10	8	4	5
1264	1427	C	G	1	1	1	0	0	0
1264	1427	G	T	3	2	1	0	2	1
1264	1427	G	G	275	167	141	132	142	134
1264	1429	A	T	14	10	10	8	4	5
1264	1429	C	T	1	1	1	0	0	0
1264	1429	G	C	5	3	2	3	0	1
1264	1429	G	T	273	166	140	129	144	134
1264	1439	A	T	2	1	1	1	1	1
1264	1439	A	G	12	9	9	7	3	4
1264	1439	C	G	1	1	1	0	0	0
1264	1439	G	T	25	15	15	12	13	10
1264	1439	G	G	253	154	127	120	131	125
1264	1444	A	C	11	8	8	6	3	4
1264	1444	A	T	3	2	2	2	1	1
1264	1444	C	C	1	1	1	0	0	0
1264	1444	G	C	198	122	100	90	102	95
1264	1444	G	T	80	47	42	42	42	40
1264	1450	A	A	9	6	7	6	2	3
1264	1450	A	G	5	4	3	2	2	2
1264	1450	C	G	1	1	1	0	0	0
1264	1450	G	A	116	75	62	58	60	58
1264	1450	G	G	162	94	80	74	84	77
1264	1453	A	A	14	10	10	8	4	5
1264	1453	C	A	1	1	1	0	0	0
1264	1453	G	A	277	169	142	132	143	135
1264	1453	G	G	1	0	0	0	1	0
1264	1455	A	T	14	10	10	8	4	5
1264	1455	C	T	1	1	1	0	0	0
1264	1455	G	C	1	1	0	0	0	0
1264	1455	G	T	277	168	142	132	144	135
1264	1462	A	C	6	5	3	3	1	2
1264	1462	A	T	8	5	7	5	3	3
1264	1462	C	C	1	1	1	0	0	0
1264	1462	G	C	183	111	95	96	94	96
1264	1462	G	T	95	58	47	36	50	39
1264	1464	A	T	14	10	10	8	4	5
1264	1464	C	T	1	1	1	0	0	0
1264	1464	G	C	2	0	0	0	1	2
1264	1464	G	T	276	169	142	132	143	133
1264	1465	A	C	14	10	10	8	4	5
1264	1465	C	C	1	1	1	0	0	0
1264	1465	G	C	277	169	142	131	144	135
1264	1465	G	T	1	0	0	1	0	0
1264	1466	A	A	3	1	3	2	1	1
1264	1466	A	C	11	9	7	6	3	4
1264	1466	C	C	1	1	1	0	0	0
1264	1466	G	A	80	46	36	28	45	32
1264	1466	G	C	198	123	106	104	99	103
1264	1480	A	C	14	10	10	8	4	5
1264	1480	C	C	1	1	1	0	0	0
1264	1480	G	C	277	169	142	132	144	134
1264	1480	G	T	1	0	0	0	0	1
1264	1483	A	G	14	10	10	8	4	5
1264	1483	C	G	1	1	1	0	0	0
1264	1483	G	A	1	0	0	0	1	0
1264	1483	G	G	277	169	142	132	143	135
1264	1495	A	A	14	10	10	8	4	5
1264	1495	C	A	1	1	1	0	0	0
1264	1495	G	A	277	169	142	132	144	134
1264	1495	G	C	1	0	0	0	0	1
1264	1504	A	A	13	9	10	8	4	4
1264	1504	A	C	1	1	0	0	0	1
1264	1504	C	A	1	1	1	0	0	0
1264	1504	G	A	202	128	103	96	108	100
1264	1504	G	C	76	41	39	36	36	35
1264	1510	A	G	14	10	10	8	4	5
1264	1510	C	G	1	1	1	0	0	0
1264	1510	G	A	2	1	2	1	0	0
1264	1510	G	G	268	165	139	130	136	130
1264	1510	G	-	8	3	1	1	8	5
1264	1511	A	C	5	4	4	2	1	1
1264	1511	A	G	9	6	6	6	3	4
1264	1511	C	G	1	1	1	0	0	0
1264	1511	G	C	48	35	28	27	26	29
1264	1511	G	G	222	131	113	104	110	101
1264	1511	G	-	8	3	1	1	8	5
1264	1513	A	G	14	10	10	8	4	5
1264	1513	C	G	1	1	1	0	0	0
1264	1513	G	A	3	2	3	2	1	1
1264	1513	G	C	6	4	2	3	1	2
1264	1513	G	G	269	163	137	127	142	132
1264	1514	A	A	2	2	2	2	0	0
1264	1514	A	C	1	0	1	0	1	1
1264	1514	A	G	11	8	7	6	3	4
1264	1514	C	G	1	1	1	0	0	0
1264	1514	G	A	33	28	22	22	12	11
1264	1514	G	C	23	13	8	11	14	14
1264	1514	G	G	222	128	112	99	118	110
1264	1524	A	T	14	10	10	8	4	5
1264	1524	C	T	1	1	1	0	0	0
1264	1524	G	A	17	13	10	9	2	2
1264	1524	G	T	261	156	132	123	142	133
1264	1529	A	A	14	10	10	8	4	5
1264	1529	C	A	1	1	1	0	0	0
1264	1529	G	A	271	166	139	130	142	133
1264	1529	G	G	7	3	3	2	2	2
1264	1533	A	T	14	10	10	8	4	5
1264	1533	C	T	1	1	1	0	0	0
1264	1533	G	C	2	1	2	1	0	0
1264	1533	G	T	276	168	140	131	144	135
1264	1539	A	T	14	10	10	8	4	5
1264	1539	C	T	1	1	1	0	0	0
1264	1539	G	C	1	1	0	0	0	0
1264	1539	G	T	277	168	142	132	144	135
1264	1544	A	G	14	10	10	8	4	5
1264	1544	C	G	1	1	1	0	0	0
1264	1544	G	A	1	0	0	0	0	1
1264	1544	G	G	277	169	142	132	144	134
1264	1555	A	G	14	10	10	8	4	5
1264	1555	C	G	1	1	1	0	0	0
1264	1555	G	A	1	0	0	0	1	1
1264	1555	G	G	277	169	142	132	143	134
1264	1559	A	G	14	10	10	8	4	5
1264	1559	C	G	1	1	1	0	0	0
1264	1559	G	A	1	0	0	0	0	1
1264	1559	G	G	277	169	142	132	144	134
1271	1272	T	T	1	1	0	1	0	0
1271	1272	G	T	291	178	153	139	148	140
1271	1272	G	G	1	1	0	0	0	0
1271	1275	T	T	1	1	0	1	0	0
1271	1275	G	A	6	5	3	3	0	0
1271	1275	G	T	282	172	148	135	148	140
1271	1275	G	G	4	2	2	1	0	0
1271	1277	T	G	1	1	0	1	0	0
1271	1277	G	T	1	1	1	1	0	0
1271	1277	G	G	291	178	152	138	148	140
1271	1279	T	A	1	1	0	1	0	0
1271	1279	G	A	63	43	40	38	21	18
1271	1279	G	T	229	136	113	101	127	122
1271	1300	T	C	1	1	0	1	0	0
1271	1300	G	C	246	154	137	122	124	115
1271	1300	G	T	46	25	16	17	24	25
1271	1308	T	A	1	1	0	1	0	0
1271	1308	G	A	144	87	66	63	73	72
1271	1308	G	C	46	27	29	23	26	25
1271	1308	G	T	102	65	58	53	49	43
1271	1309	T	G	1	1	0	1	0	0
1271	1309	G	A	11	3	0	1	7	9
1271	1309	G	G	281	176	153	138	141	131
1271	1320	T	T	1	1	0	1	0	0
1271	1320	G	A	1	0	0	0	1	0
1271	1320	G	T	291	179	153	139	147	140
1271	1325	T	G	1	1	0	1	0	0
1271	1325	G	A	2	0	1	0	1	0
1271	1325	G	G	290	179	152	139	147	140
1271	1336	T	G	1	1	0	1	0	0
1271	1336	G	A	1	1	0	0	0	0
1271	1336	G	G	291	178	153	139	148	140
1271	1338	T	C	1	1	0	1	0	0
1271	1338	G	C	291	179	153	139	147	140
1271	1338	G	T	1	0	0	0	1	0
1271	1340	T	C	1	1	0	1	0	0
1271	1340	G	A	1	1	1	0	0	0
1271	1340	G	C	291	178	152	139	148	140
1271	1355	T	A	1	1	0	1	0	0
1271	1355	G	A	290	179	153	139	147	138
1271	1355	G	G	2	0	0	0	1	2
1271	1361	T	G	1	1	0	1	0	0
1271	1361	G	C	1	0	0	0	0	1
1271	1361	G	G	291	179	153	139	148	139
1271	1368	T	G	1	1	0	1	0	0
1271	1368	G	T	1	0	1	0	0	0
1271	1368	G	G	291	179	152	139	148	140
1271	1375	T	C	1	1	0	1	0	0
1271	1375	G	C	291	179	153	139	147	140
1271	1375	G	T	1	0	0	0	1	0
1271	1377	T	T	1	1	0	1	0	0
1271	1377	G	A	1	1	1	0	0	0
1271	1377	G	T	291	178	152	139	148	140
1271	1384	T	G	1	1	0	1	0	0
1271	1384	G	A	1	0	0	0	0	1
1271	1384	G	G	291	179	153	139	148	139
1271	1385	T	A	1	1	0	1	0	0
1271	1385	G	A	291	178	153	139	148	140
1271	1385	G	C	1	1	0	0	0	0
1271	1396	T	A	1	1	0	1	0	0
1271	1396	G	A	290	178	152	137	146	139
1271	1396	G	G	2	1	1	2	2	1
1271	1400	T	G	1	1	0	1	0	0
1271	1400	G	A	22	10	11	6	11	7
1271	1400	G	G	270	169	142	133	137	133
1271	1401	T	T	1	1	0	1	0	0
1271	1401	G	C	1	1	0	1	1	0
1271	1401	G	T	291	178	153	138	147	140
1271	1427	T	G	1	1	0	1	0	0
1271	1427	G	T	3	2	1	0	2	1
1271	1427	G	G	289	177	152	139	146	139
1271	1429	T	T	1	1	0	1	0	0
1271	1429	G	C	5	3	2	3	0	1
1271	1429	G	T	287	176	151	136	148	139
1271	1439	T	G	1	1	0	1	0	0
1271	1439	G	T	27	16	16	13	14	11
1271	1439	G	G	265	163	137	126	134	129
1271	1444	T	T	1	1	0	1	0	0
1271	1444	G	C	210	131	109	96	105	99
1271	1444	G	T	82	48	44	43	43	41
1271	1450	T	G	1	1	0	1	0	0
1271	1450	G	A	125	81	69	64	62	61
1271	1450	G	G	167	98	84	75	86	79
1271	1453	T	A	1	1	0	1	0	0
1271	1453	G	A	291	179	153	139	147	140
1271	1453	G	G	1	0	0	0	1	0
1271	1455	T	T	1	1	0	1	0	0
1271	1455	G	C	1	1	0	0	0	0
1271	1455	G	T	291	178	153	139	148	140
1271	1462	T	C	1	1	0	1	0	0
1271	1462	G	C	189	116	99	98	95	98
1271	1462	G	T	103	63	54	41	53	42
1271	1464	T	T	1	1	0	1	0	0
1271	1464	G	C	2	0	0	0	1	2
1271	1464	G	T	290	179	153	139	147	138
1271	1465	T	C	1	1	0	1	0	0
1271	1465	G	C	291	179	153	138	148	140
1271	1465	G	T	1	0	0	1	0	0
1271	1466	T	C	1	1	0	1	0	0
1271	1466	G	A	83	47	39	30	46	33
1271	1466	G	C	209	132	114	109	102	107
1271	1480	T	C	1	1	0	1	0	0
1271	1480	G	C	291	179	153	139	148	139
1271	1480	G	T	1	0	0	0	0	1
1271	1483	T	G	1	1	0	1	0	0
1271	1483	G	A	1	0	0	0	1	0
1271	1483	G	G	291	179	153	139	147	140
1271	1495	T	A	1	1	0	1	0	0
1271	1495	G	A	291	179	153	139	148	139
1271	1495	G	C	1	0	0	0	0	1
1271	1504	T	A	1	1	0	1	0	0
1271	1504	G	A	215	137	114	103	112	104
1271	1504	G	C	77	42	39	36	36	36
1271	1510	T	G	1	1	0	1	0	0
1271	1510	G	A	2	1	2	1	0	0
1271	1510	G	G	282	175	150	137	140	135
1271	1510	G	-	8	3	1	1	8	5
1271	1511	T	G	1	1	0	1	0	0
1271	1511	G	C	53	39	32	29	27	30
1271	1511	G	G	231	137	120	109	113	105
1271	1511	G	-	8	3	1	1	8	5
1271	1513	T	G	1	1	0	1	0	0
1271	1513	G	A	3	2	3	2	1	1
1271	1513	G	C	6	4	2	3	1	2
1271	1513	G	G	283	173	148	134	146	137
1271	1514	T	A	1	1	0	1	0	0
1271	1514	G	A	34	29	24	23	12	11
1271	1514	G	C	24	13	9	11	15	15
1271	1514	G	G	234	137	120	105	121	114
1271	1524	T	T	1	1	0	1	0	0
1271	1524	G	A	17	13	10	9	2	2
1271	1524	G	T	275	166	143	130	146	138
1271	1529	T	A	1	1	0	1	0	0
1271	1529	G	A	285	176	150	137	146	138
1271	1529	G	G	7	3	3	2	2	2
1271	1533	T	T	1	1	0	1	0	0
1271	1533	G	C	2	1	2	1	0	0
1271	1533	G	T	290	178	151	138	148	140
1271	1539	T	T	1	1	0	1	0	0
1271	1539	G	C	1	1	0	0	0	0
1271	1539	G	T	291	178	153	139	148	140
1271	1544	T	G	1	1	0	1	0	0
1271	1544	G	A	1	0	0	0	0	1
1271	1544	G	G	291	179	153	139	148	139
1271	1555	T	G	1	1	0	1	0	0
1271	1555	G	A	1	0	0	0	1	1
1271	1555	G	G	291	179	153	139	147	139
1271	1559	T	G	1	1	0	1	0	0
1271	1559	G	A	1	0	0	0	0	1
1271	1559	G	G	291	179	153	139	148	139
1272	1275	T	A	6	5	3	3	0	0
1272	1275	T	T	282	172	148	136	148	140
1272	1275	T	G	4	2	2	1	0	0
1272	1275	G	T	1	1	0	0	0	0
1272	1277	T	T	1	1	1	1	0	0
1272	1277	T	G	291	178	152	139	148	140
1272	1277	G	G	1	1	0	0	0	0
1272	1279	T	A	64	44	40	39	21	18
1272	1279	T	T	228	135	113	101	127	122
1272	1279	G	T	1	1	0	0	0	0
1272	1300	T	C	246	154	137	123	124	115
1272	1300	T	T	46	25	16	17	24	25
1272	1300	G	C	1	1	0	0	0	0
1272	1308	T	A	145	88	66	64	73	72
1272	1308	T	C	46	27	29	23	26	25
1272	1308	T	T	101	64	58	53	49	43
1272	1308	G	T	1	1	0	0	0	0
1272	1309	T	A	11	3	0	1	7	9
1272	1309	T	G	281	176	153	139	141	131
1272	1309	G	G	1	1	0	0	0	0
1272	1320	T	A	1	0	0	0	1	0
1272	1320	T	T	291	179	153	140	147	140
1272	1320	G	T	1	1	0	0	0	0
1272	1325	T	A	2	0	1	0	1	0
1272	1325	T	G	290	179	152	140	147	140
1272	1325	G	G	1	1	0	0	0	0
1272	1336	T	A	1	1	0	0	0	0
1272	1336	T	G	291	178	153	140	148	140
1272	1336	G	G	1	1	0	0	0	0
1272	1338	T	C	291	179	153	140	147	140
1272	1338	T	T	1	0	0	0	1	0
1272	1338	G	C	1	1	0	0	0	0
1272	1340	T	A	1	1	1	0	0	0
1272	1340	T	C	291	178	152	140	148	140
1272	1340	G	C	1	1	0	0	0	0
1272	1355	T	A	290	179	153	140	147	138
1272	1355	T	G	2	0	0	0	1	2
1272	1355	G	A	1	1	0	0	0	0
1272	1361	T	C	1	0	0	0	0	1
1272	1361	T	G	291	179	153	140	148	139
1272	1361	G	G	1	1	0	0	0	0
1272	1368	T	T	1	0	1	0	0	0
1272	1368	T	G	291	179	152	140	148	140
1272	1368	G	G	1	1	0	0	0	0
1272	1375	T	C	291	179	153	140	147	140
1272	1375	T	T	1	0	0	0	1	0
1272	1375	G	C	1	1	0	0	0	0
1272	1377	T	A	1	1	1	0	0	0
1272	1377	T	T	291	178	152	140	148	140
1272	1377	G	T	1	1	0	0	0	0
1272	1384	T	A	1	0	0	0	0	1
1272	1384	T	G	291	179	153	140	148	139
1272	1384	G	G	1	1	0	0	0	0
1272	1385	T	A	291	178	153	140	148	140
1272	1385	T	C	1	1	0	0	0	0
1272	1385	G	A	1	1	0	0	0	0
1272	1396	T	A	290	178	152	138	146	139
1272	1396	T	G	2	1	1	2	2	1
1272	1396	G	A	1	1	0	0	0	0
1272	1400	T	A	22	10	11	6	11	7
1272	1400	T	G	270	169	142	134	137	133
1272	1400	G	G	1	1	0	0	0	0
1272	1401	T	C	1	1	0	1	1	0
1272	1401	T	T	291	178	153	139	147	140
1272	1401	G	T	1	1	0	0	0	0
1272	1427	T	T	3	2	1	0	2	1
1272	1427	T	G	289	177	152	140	146	139
1272	1427	G	G	1	1	0	0	0	0
1272	1429	T	C	5	3	2	3	0	1
1272	1429	T	T	287	176	151	137	148	139
1272	1429	G	T	1	1	0	0	0	0
1272	1439	T	T	27	16	16	13	14	11
1272	1439	T	G	265	163	137	127	134	129
1272	1439	G	G	1	1	0	0	0	0
1272	1444	T	C	210	131	109	96	105	99
1272	1444	T	T	82	48	44	44	43	41
1272	1444	G	T	1	1	0	0	0	0
1272	1450	T	A	125	81	69	64	62	61
1272	1450	T	G	167	98	84	76	86	79
1272	1450	G	G	1	1	0	0	0	0
1272	1453	T	A	291	179	153	140	147	140
1272	1453	T	G	1	0	0	0	1	0
1272	1453	G	A	1	1	0	0	0	0
1272	1455	T	C	1	1	0	0	0	0
1272	1455	T	T	291	178	153	140	148	140
1272	1455	G	T	1	1	0	0	0	0
1272	1462	T	C	189	116	99	99	95	98
1272	1462	T	T	103	63	54	41	53	42
1272	1462	G	C	1	1	0	0	0	0
1272	1464	T	C	2	0	0	0	1	2
1272	1464	T	T	290	179	153	140	147	138
1272	1464	G	T	1	1	0	0	0	0
1272	1465	T	C	291	179	153	139	148	140
1272	1465	T	T	1	0	0	1	0	0
1272	1465	G	C	1	1	0	0	0	0
1272	1466	T	A	83	47	39	30	46	33
1272	1466	T	C	209	132	114	110	102	107
1272	1466	G	C	1	1	0	0	0	0
1272	1480	T	C	291	179	153	140	148	139
1272	1480	T	T	1	0	0	0	0	1
1272	1480	G	C	1	1	0	0	0	0
1272	1483	T	A	1	0	0	0	1	0
1272	1483	T	G	291	179	153	140	147	140
1272	1483	G	G	1	1	0	0	0	0
1272	1495	T	A	291	179	153	140	148	139
1272	1495	T	C	1	0	0	0	0	1
1272	1495	G	A	1	1	0	0	0	0
1272	1504	T	A	215	137	114	104	112	104
1272	1504	T	C	77	42	39	36	36	36
1272	1504	G	A	1	1	0	0	0	0
1272	1510	T	A	2	1	2	1	0	0
1272	1510	T	G	282	175	150	138	140	135
1272	1510	T	-	8	3	1	1	8	5
1272	1510	G	G	1	1	0	0	0	0
1272	1511	T	C	53	39	32	29	27	30
1272	1511	T	G	231	137	120	110	113	105
1272	1511	T	-	8	3	1	1	8	5
1272	1511	G	G	1	1	0	0	0	0
1272	1513	T	A	3	2	3	2	1	1
1272	1513	T	C	6	4	2	3	1	2
1272	1513	T	G	283	173	148	135	146	137
1272	1513	G	G	1	1	0	0	0	0
1272	1514	T	A	34	29	24	24	12	11
1272	1514	T	C	24	13	9	11	15	15
1272	1514	T	G	234	137	120	105	121	114
1272	1514	G	A	1	1	0	0	0	0
1272	1524	T	A	17	13	10	9	2	2
1272	1524	T	T	275	166	143	131	146	138
1272	1524	G	T	1	1	0	0	0	0
1272	1529	T	A	285	176	150	138	146	138
1272	1529	T	G	7	3	3	2	2	2
1272	1529	G	A	1	1	0	0	0	0
1272	1533	T	C	2	1	2	1	0	0
1272	1533	T	T	290	178	151	139	148	140
1272	1533	G	T	1	1	0	0	0	0
1272	1539	T	C	1	1	0	0	0	0
1272	1539	T	T	291	178	153	140	148	140
1272	1539	G	T	1	1	0	0	0	0
1272	1544	T	A	1	0	0	0	0	1
1272	1544	T	G	291	179	153	140	148	139
1272	1544	G	G	1	1	0	0	0	0
1272	1555	T	A	1	0	0	0	1	1
1272	1555	T	G	291	179	153	140	147	139
1272	1555	G	G	1	1	0	0	0	0
1272	1559	T	A	1	0	0	0	0	1
1272	1559	T	G	291	179	153	140	148	139
1272	1559	G	G	1	1	0	0	0	0
1275	1277	A	G	6	5	3	3	0	0
1275	1277	T	T	1	1	1	1	0	0
1275	1277	T	G	282	172	147	135	148	140
1275	1277	G	G	4	2	2	1	0	0
1275	1279	A	T	6	5	3	3	0	0
1275	1279	T	A	64	44	40	39	21	18
1275	1279	T	T	219	129	108	97	127	122
1275	1279	G	T	4	2	2	1	0	0
1275	1300	A	C	6	5	3	3	0	0
1275	1300	T	C	237	148	132	119	124	115
1275	1300	T	T	46	25	16	17	24	25
1275	1300	G	C	4	2	2	1	0	0
1275	1308	A	T	6	5	3	3	0	0
1275	1308	T	A	143	87	65	63	73	72
1275	1308	T	C	45	26	29	23	26	25
1275	1308	T	T	95	60	54	50	49	43
1275	1308	G	A	2	1	1	1	0	0
1275	1308	G	C	1	1	0	0	0	0
1275	1308	G	T	1	0	1	0	0	0
1275	1309	A	G	6	5	3	3	0	0
1275	1309	T	A	11	3	0	1	7	9
1275	1309	T	G	272	170	148	135	141	131
1275	1309	G	G	4	2	2	1	0	0
1275	1320	A	T	6	5	3	3	0	0
1275	1320	T	A	1	0	0	0	1	0
1275	1320	T	T	282	173	148	136	147	140
1275	1320	G	T	4	2	2	1	0	0
1275	1325	A	G	6	5	3	3	0	0
1275	1325	T	A	2	0	1	0	1	0
1275	1325	T	G	281	173	147	136	147	140
1275	1325	G	G	4	2	2	1	0	0
1275	1336	A	G	6	5	3	3	0	0
1275	1336	T	A	1	1	0	0	0	0
1275	1336	T	G	282	172	148	136	148	140
1275	1336	G	G	4	2	2	1	0	0
1275	1338	A	C	6	5	3	3	0	0
1275	1338	T	C	282	173	148	136	147	140
1275	1338	T	T	1	0	0	0	1	0
1275	1338	G	C	4	2	2	1	0	0
1275	1340	A	C	6	5	3	3	0	0
1275	1340	T	A	1	1	1	0	0	0
1275	1340	T	C	282	172	147	136	148	140
1275	1340	G	C	4	2	2	1	0	0
1275	1355	A	A	6	5	3	3	0	0
1275	1355	T	A	281	173	148	136	147	138
1275	1355	T	G	2	0	0	0	1	2
1275	1355	G	A	4	2	2	1	0	0
1275	1361	A	G	6	5	3	3	0	0
1275	1361	T	C	1	0	0	0	0	1
1275	1361	T	G	282	173	148	136	148	139
1275	1361	G	G	4	2	2	1	0	0
1275	1368	A	G	6	5	3	3	0	0
1275	1368	T	T	1	0	1	0	0	0
1275	1368	T	G	282	173	147	136	148	140
1275	1368	G	G	4	2	2	1	0	0
1275	1375	A	C	6	5	3	3	0	0
1275	1375	T	C	282	173	148	136	147	140
1275	1375	T	T	1	0	0	0	1	0
1275	1375	G	C	4	2	2	1	0	0
1275	1377	A	T	6	5	3	3	0	0
1275	1377	T	A	1	1	1	0	0	0
1275	1377	T	T	282	172	147	136	148	140
1275	1377	G	T	4	2	2	1	0	0
1275	1384	A	G	6	5	3	3	0	0
1275	1384	T	A	1	0	0	0	0	1
1275	1384	T	G	282	173	148	136	148	139
1275	1384	G	G	4	2	2	1	0	0
1275	1385	A	A	6	5	3	3	0	0
1275	1385	T	A	282	172	148	136	148	140
1275	1385	T	C	1	1	0	0	0	0
1275	1385	G	A	4	2	2	1	0	0
1275	1396	A	A	6	5	3	3	0	0
1275	1396	T	A	281	172	147	134	146	139
1275	1396	T	G	2	1	1	2	2	1
1275	1396	G	A	4	2	2	1	0	0
1275	1400	A	G	6	5	3	3	0	0
1275	1400	T	A	22	10	11	6	11	7
1275	1400	T	G	261	163	137	130	137	133
1275	1400	G	G	4	2	2	1	0	0
1275	1401	A	T	6	5	3	3	0	0
1275	1401	T	C	1	1	0	1	1	0
1275	1401	T	T	282	172	148	135	147	140
1275	1401	G	T	4	2	2	1	0	0
1275	1427	A	G	6	5	3	3	0	0
1275	1427	T	T	3	2	1	0	2	1
1275	1427	T	G	280	171	147	136	146	139
1275	1427	G	G	4	2	2	1	0	0
1275	1429	A	T	6	5	3	3	0	0
1275	1429	T	C	5	3	2	3	0	1
1275	1429	T	T	278	170	146	133	148	139
1275	1429	G	T	4	2	2	1	0	0
1275	1439	A	T	1	1	1	1	0	0
1275	1439	A	G	5	4	2	2	0	0
1275	1439	T	T	24	14	14	11	14	11
1275	1439	T	G	259	159	134	125	134	129
1275	1439	G	T	2	1	1	1	0	0
1275	1439	G	G	2	1	1	0	0	0
1275	1444	A	C	4	3	2	2	0	0
1275	1444	A	T	2	2	1	1	0	0
1275	1444	T	C	204	127	106	94	105	99
1275	1444	T	T	79	46	42	42	43	41
1275	1444	G	C	2	1	1	0	0	0
1275	1444	G	T	2	1	1	1	0	0
1275	1450	A	A	2	2	2	1	0	0
1275	1450	A	G	4	3	1	2	0	0
1275	1450	T	A	122	78	67	63	62	61
1275	1450	T	G	161	95	81	73	86	79
1275	1450	G	A	1	1	0	0	0	0
1275	1450	G	G	3	1	2	1	0	0
1275	1453	A	A	6	5	3	3	0	0
1275	1453	T	A	282	173	148	136	147	140
1275	1453	T	G	1	0	0	0	1	0
1275	1453	G	A	4	2	2	1	0	0
1275	1455	A	T	6	5	3	3	0	0
1275	1455	T	C	1	1	0	0	0	0
1275	1455	T	T	282	172	148	136	148	140
1275	1455	G	T	4	2	2	1	0	0
1275	1462	A	C	4	3	1	1	0	0
1275	1462	A	T	2	2	2	2	0	0
1275	1462	T	C	184	114	96	98	95	98
1275	1462	T	T	99	59	52	38	53	42
1275	1462	G	C	2	0	2	0	0	0
1275	1462	G	T	2	2	0	1	0	0
1275	1464	A	T	6	5	3	3	0	0
1275	1464	T	C	2	0	0	0	1	2
1275	1464	T	T	281	173	148	136	147	138
1275	1464	G	T	4	2	2	1	0	0
1275	1465	A	C	6	5	3	3	0	0
1275	1465	T	C	282	173	148	135	148	140
1275	1465	T	T	1	0	0	1	0	0
1275	1465	G	C	4	2	2	1	0	0
1275	1466	A	A	1	1	1	1	0	0
1275	1466	A	C	5	4	2	2	0	0
1275	1466	T	A	81	45	38	29	46	33
1275	1466	T	C	202	128	110	107	102	107
1275	1466	G	A	1	1	0	0	0	0
1275	1466	G	C	3	1	2	1	0	0
1275	1480	A	C	6	5	3	3	0	0
1275	1480	T	C	282	173	148	136	148	139
1275	1480	T	T	1	0	0	0	0	1
1275	1480	G	C	4	2	2	1	0	0
1275	1483	A	G	6	5	3	3	0	0
1275	1483	T	A	1	0	0	0	1	0
1275	1483	T	G	282	173	148	136	147	140
1275	1483	G	G	4	2	2	1	0	0
1275	1495	A	A	6	5	3	3	0	0
1275	1495	T	A	282	173	148	136	148	139
1275	1495	T	C	1	0	0	0	0	1
1275	1495	G	A	4	2	2	1	0	0
1275	1504	A	A	4	3	2	3	0	0
1275	1504	A	C	2	2	1	0	0	0
1275	1504	T	A	208	133	110	100	112	104
1275	1504	T	C	75	40	38	36	36	36
1275	1504	G	A	4	2	2	1	0	0
1275	1510	A	G	6	5	3	3	0	0
1275	1510	T	A	2	1	2	1	0	0
1275	1510	T	G	273	169	145	134	140	135
1275	1510	T	-	8	3	1	1	8	5
1275	1510	G	G	4	2	2	1	0	0
1275	1511	A	C	1	1	1	1	0	0
1275	1511	A	G	5	4	2	2	0	0
1275	1511	T	C	52	38	31	28	27	30
1275	1511	T	G	223	132	116	107	113	105
1275	1511	T	-	8	3	1	1	8	5
1275	1511	G	G	4	2	2	1	0	0
1275	1513	A	G	6	5	3	3	0	0
1275	1513	T	A	3	2	3	2	1	1
1275	1513	T	C	6	4	2	3	1	2
1275	1513	T	G	274	167	143	131	146	137
1275	1513	G	G	4	2	2	1	0	0
1275	1514	A	A	1	1	0	0	0	0
1275	1514	A	C	1	1	1	1	0	0
1275	1514	A	G	4	3	2	2	0	0
1275	1514	T	A	33	29	23	24	12	11
1275	1514	T	C	23	12	8	10	15	15
1275	1514	T	G	227	132	117	102	121	114
1275	1514	G	A	1	0	1	0	0	0
1275	1514	G	G	3	2	1	1	0	0
1275	1524	A	A	1	1	1	0	0	0
1275	1524	A	T	5	4	2	3	0	0
1275	1524	T	A	16	12	9	9	2	2
1275	1524	T	T	267	161	139	127	146	138
1275	1524	G	T	4	2	2	1	0	0
1275	1529	A	A	6	5	3	3	0	0
1275	1529	T	A	276	170	145	134	146	138
1275	1529	T	G	7	3	3	2	2	2
1275	1529	G	A	4	2	2	1	0	0
1275	1533	A	T	6	5	3	3	0	0
1275	1533	T	C	2	1	2	1	0	0
1275	1533	T	T	281	172	146	135	148	140
1275	1533	G	T	4	2	2	1	0	0
1275	1539	A	T	6	5	3	3	0	0
1275	1539	T	C	1	1	0	0	0	0
1275	1539	T	T	282	172	148	136	148	140
1275	1539	G	T	4	2	2	1	0	0
1275	1544	A	G	6	5	3	3	0	0
1275	1544	T	A	1	0	0	0	0	1
1275	1544	T	G	282	173	148	136	148	139
1275	1544	G	G	4	2	2	1	0	0
1275	1555	A	G	6	5	3	3	0	0
1275	1555	T	A	1	0	0	0	1	1
1275	1555	T	G	282	173	148	136	147	139
1275	1555	G	G	4	2	2	1	0	0
1275	1559	A	G	6	5	3	3	0	0
1275	1559	T	A	1	0	0	0	0	1
1275	1559	T	G	282	173	148	136	148	139
1275	1559	G	G	4	2	2	1	0	0
1277	1279	T	T	1	1	1	1	0	0
1277	1279	G	A	64	44	40	39	21	18
1277	1279	G	T	228	135	112	100	127	122
1277	1300	T	C	1	1	1	1	0	0
1277	1300	G	C	246	154	136	122	124	115
1277	1300	G	T	46	25	16	17	24	25
1277	1308	T	T	1	1	1	1	0	0
1277	1308	G	A	145	88	66	64	73	72
1277	1308	G	C	46	27	29	23	26	25
1277	1308	G	T	101	64	57	52	49	43
1277	1309	T	G	1	1	1	1	0	0
1277	1309	G	A	11	3	0	1	7	9
1277	1309	G	G	281	176	152	138	141	131
1277	1320	T	T	1	1	1	1	0	0
1277	1320	G	A	1	0	0	0	1	0
1277	1320	G	T	291	179	152	139	147	140
1277	1325	T	G	1	1	1	1	0	0
1277	1325	G	A	2	0	1	0	1	0
1277	1325	G	G	290	179	151	139	147	140
1277	1336	T	G	1	1	1	1	0	0
1277	1336	G	A	1	1	0	0	0	0
1277	1336	G	G	291	178	152	139	148	140
1277	1338	T	C	1	1	1	1	0	0
1277	1338	G	C	291	179	152	139	147	140
1277	1338	G	T	1	0	0	0	1	0
1277	1340	T	C	1	1	1	1	0	0
1277	1340	G	A	1	1	1	0	0	0
1277	1340	G	C	291	178	151	139	148	140
1277	1355	T	A	1	1	1	1	0	0
1277	1355	G	A	290	179	152	139	147	138
1277	1355	G	G	2	0	0	0	1	2
1277	1361	T	G	1	1	1	1	0	0
1277	1361	G	C	1	0	0	0	0	1
1277	1361	G	G	291	179	152	139	148	139
1277	1368	T	G	1	1	1	1	0	0
1277	1368	G	T	1	0	1	0	0	0
1277	1368	G	G	291	179	151	139	148	140
1277	1375	T	C	1	1	1	1	0	0
1277	1375	G	C	291	179	152	139	147	140
1277	1375	G	T	1	0	0	0	1	0
1277	1377	T	T	1	1	1	1	0	0
1277	1377	G	A	1	1	1	0	0	0
1277	1377	G	T	291	178	151	139	148	140
1277	1384	T	G	1	1	1	1	0	0
1277	1384	G	A	1	0	0	0	0	1
1277	1384	G	G	291	179	152	139	148	139
1277	1385	T	A	1	1	1	1	0	0
1277	1385	G	A	291	178	152	139	148	140
1277	1385	G	C	1	1	0	0	0	0
1277	1396	T	A	1	1	1	1	0	0
1277	1396	G	A	290	178	151	137	146	139
1277	1396	G	G	2	1	1	2	2	1
1277	1400	T	G	1	1	1	1	0	0
1277	1400	G	A	22	10	11	6	11	7
1277	1400	G	G	270	169	141	133	137	133
1277	1401	T	T	1	1	1	1	0	0
1277	1401	G	C	1	1	0	1	1	0
1277	1401	G	T	291	178	152	138	147	140
1277	1427	T	G	1	1	1	1	0	0
1277	1427	G	T	3	2	1	0	2	1
1277	1427	G	G	289	177	151	139	146	139
1277	1429	T	T	1	1	1	1	0	0
1277	1429	G	C	5	3	2	3	0	1
1277	1429	G	T	287	176	150	136	148	139
1277	1439	T	G	1	1	1	1	0	0
1277	1439	G	T	27	16	16	13	14	11
1277	1439	G	G	265	163	136	126	134	129
1277	1444	T	C	1	1	1	1	0	0
1277	1444	G	C	209	130	108	95	105	99
1277	1444	G	T	83	49	44	44	43	41
1277	1450	T	G	1	1	1	1	0	0
1277	1450	G	A	125	81	69	64	62	61
1277	1450	G	G	167	98	83	75	86	79
1277	1453	T	A	1	1	1	1	0	0
1277	1453	G	A	291	179	152	139	147	140
1277	1453	G	G	1	0	0	0	1	0
1277	1455	T	T	1	1	1	1	0	0
1277	1455	G	C	1	1	0	0	0	0
1277	1455	G	T	291	178	152	139	148	140
1277	1462	T	C	1	1	1	1	0	0
1277	1462	G	C	189	116	98	98	95	98
1277	1462	G	T	103	63	54	41	53	42
1277	1464	T	T	1	1	1	1	0	0
1277	1464	G	C	2	0	0	0	1	2
1277	1464	G	T	290	179	152	139	147	138
1277	1465	T	C	1	1	1	1	0	0
1277	1465	G	C	291	179	152	138	148	140
1277	1465	G	T	1	0	0	1	0	0
1277	1466	T	C	1	1	1	1	0	0
1277	1466	G	A	83	47	39	30	46	33
1277	1466	G	C	209	132	113	109	102	107
1277	1480	T	C	1	1	1	1	0	0
1277	1480	G	C	291	179	152	139	148	139
1277	1480	G	T	1	0	0	0	0	1
1277	1483	T	G	1	1	1	1	0	0
1277	1483	G	A	1	0	0	0	1	0
1277	1483	G	G	291	179	152	139	147	140
1277	1495	T	A	1	1	1	1	0	0
1277	1495	G	A	291	179	152	139	148	139
1277	1495	G	C	1	0	0	0	0	1
1277	1504	T	A	1	1	1	1	0	0
1277	1504	G	A	215	137	113	103	112	104
1277	1504	G	C	77	42	39	36	36	36
1277	1510	T	G	1	1	1	1	0	0
1277	1510	G	A	2	1	2	1	0	0
1277	1510	G	G	282	175	149	137	140	135
1277	1510	G	-	8	3	1	1	8	5
1277	1511	T	G	1	1	1	1	0	0
1277	1511	G	C	53	39	32	29	27	30
1277	1511	G	G	231	137	119	109	113	105
1277	1511	G	-	8	3	1	1	8	5
1277	1513	T	G	1	1	1	1	0	0
1277	1513	G	A	3	2	3	2	1	1
1277	1513	G	C	6	4	2	3	1	2
1277	1513	G	G	283	173	147	134	146	137
1277	1514	T	G	1	1	1	1	0	0
1277	1514	G	A	35	30	24	24	12	11
1277	1514	G	C	24	13	9	11	15	15
1277	1514	G	G	233	136	119	104	121	114
1277	1524	T	T	1	1	1	1	0	0
1277	1524	G	A	17	13	10	9	2	2
1277	1524	G	T	275	166	142	130	146	138
1277	1529	T	A	1	1	1	1	0	0
1277	1529	G	A	285	176	149	137	146	138
1277	1529	G	G	7	3	3	2	2	2
1277	1533	T	T	1	1	1	1	0	0
1277	1533	G	C	2	1	2	1	0	0
1277	1533	G	T	290	178	150	138	148	140
1277	1539	T	T	1	1	1	1	0	0
1277	1539	G	C	1	1	0	0	0	0
1277	1539	G	T	291	178	152	139	148	140
1277	1544	T	G	1	1	1	1	0	0
1277	1544	G	A	1	0	0	0	0	1
1277	1544	G	G	291	179	152	139	148	139
1277	1555	T	G	1	1	1	1	0	0
1277	1555	G	A	1	0	0	0	1	1
1277	1555	G	G	291	179	152	139	147	139
1277	1559	T	G	1	1	1	1	0	0
1277	1559	G	A	1	0	0	0	0	1
1277	1559	G	G	291	179	152	139	148	139
1279	1300	A	C	61	43	40	37	21	18
1279	1300	A	T	3	1	0	2	0	0
1279	1300	T	C	186	112	97	86	103	97
1279	1300	T	T	43	24	16	15	24	25
1279	1308	A	A	44	31	27	27	15	13
1279	1308	A	C	2	1	2	0	0	0
1279	1308	A	T	18	12	11	12	6	5
1279	1308	T	A	101	57	39	37	58	59
1279	1308	T	C	44	26	27	23	26	25
1279	1308	T	T	84	53	47	41	43	38
1279	1309	A	G	64	44	40	39	21	18
1279	1309	T	A	11	3	0	1	7	9
1279	1309	T	G	218	133	113	100	120	113
1279	1320	A	T	64	44	40	39	21	18
1279	1320	T	A	1	0	0	0	1	0
1279	1320	T	T	228	136	113	101	126	122
1279	1325	A	A	1	0	1	0	0	0
1279	1325	A	G	63	44	39	39	21	18
1279	1325	T	A	1	0	0	0	1	0
1279	1325	T	G	228	136	113	101	126	122
1279	1336	A	G	64	44	40	39	21	18
1279	1336	T	A	1	1	0	0	0	0
1279	1336	T	G	228	135	113	101	127	122
1279	1338	A	C	64	44	40	39	21	18
1279	1338	T	C	228	136	113	101	126	122
1279	1338	T	T	1	0	0	0	1	0
1279	1340	A	C	64	44	40	39	21	18
1279	1340	T	A	1	1	1	0	0	0
1279	1340	T	C	228	135	112	101	127	122
1279	1355	A	A	64	44	40	39	21	18
1279	1355	T	A	227	136	113	101	126	120
1279	1355	T	G	2	0	0	0	1	2
1279	1361	A	G	64	44	40	39	21	18
1279	1361	T	C	1	0	0	0	0	1
1279	1361	T	G	228	136	113	101	127	121
1279	1368	A	T	1	0	1	0	0	0
1279	1368	A	G	63	44	39	39	21	18
1279	1368	T	G	229	136	113	101	127	122
1279	1375	A	C	64	44	40	39	21	18
1279	1375	T	C	228	136	113	101	126	122
1279	1375	T	T	1	0	0	0	1	0
1279	1377	A	T	64	44	40	39	21	18
1279	1377	T	A	1	1	1	0	0	0
1279	1377	T	T	228	135	112	101	127	122
1279	1384	A	G	64	44	40	39	21	18
1279	1384	T	A	1	0	0	0	0	1
1279	1384	T	G	228	136	113	101	127	121
1279	1385	A	A	64	44	40	39	21	18
1279	1385	T	A	228	135	113	101	127	122
1279	1385	T	C	1	1	0	0	0	0
1279	1396	A	A	63	43	40	38	20	17
1279	1396	A	G	1	1	0	1	1	1
1279	1396	T	A	228	136	112	100	126	122
1279	1396	T	G	1	0	1	1	1	0
1279	1400	A	A	1	1	1	0	0	0
1279	1400	A	G	63	43	39	39	21	18
1279	1400	T	A	21	9	10	6	11	7
1279	1400	T	G	208	127	103	95	116	115
1279	1401	A	T	64	44	40	39	21	18
1279	1401	T	C	1	1	0	1	1	0
1279	1401	T	T	228	135	113	100	126	122
1279	1427	A	T	1	1	1	0	1	0
1279	1427	A	G	63	43	39	39	20	18
1279	1427	T	T	2	1	0	0	1	1
1279	1427	T	G	227	135	113	101	126	121
1279	1429	A	C	1	0	0	1	0	0
1279	1429	A	T	63	44	40	38	21	18
1279	1429	T	C	4	3	2	2	0	1
1279	1429	T	T	225	133	111	99	127	121
1279	1439	A	T	5	4	3	2	2	0
1279	1439	A	G	59	40	37	37	19	18
1279	1439	T	T	22	12	13	11	12	11
1279	1439	T	G	207	124	100	90	115	111
1279	1444	A	C	42	29	27	26	14	12
1279	1444	A	T	22	15	13	13	7	6
1279	1444	T	C	168	102	82	70	91	87
1279	1444	T	T	61	34	31	31	36	35
1279	1450	A	A	29	20	20	18	9	10
1279	1450	A	G	35	24	20	21	12	8
1279	1450	T	A	96	61	49	46	53	51
1279	1450	T	G	133	75	64	55	74	71
1279	1453	A	A	64	44	40	39	21	18
1279	1453	T	A	228	136	113	101	126	122
1279	1453	T	G	1	0	0	0	1	0
1279	1455	A	T	64	44	40	39	21	18
1279	1455	T	C	1	1	0	0	0	0
1279	1455	T	T	228	135	113	101	127	122
1279	1462	A	C	45	30	28	30	17	16
1279	1462	A	T	19	14	12	9	4	2
1279	1462	T	C	145	87	71	69	78	82
1279	1462	T	T	84	49	42	32	49	40
1279	1464	A	T	64	44	40	39	21	18
1279	1464	T	C	2	0	0	0	1	2
1279	1464	T	T	227	136	113	101	126	120
1279	1465	A	C	64	44	40	39	21	18
1279	1465	T	C	228	136	113	100	127	122
1279	1465	T	T	1	0	0	1	0	0
1279	1466	A	A	15	11	9	8	3	2
1279	1466	A	C	49	33	31	31	18	16
1279	1466	T	A	68	36	30	22	43	31
1279	1466	T	C	161	100	83	79	84	91
1279	1480	A	C	63	44	40	39	21	17
1279	1480	A	T	1	0	0	0	0	1
1279	1480	T	C	229	136	113	101	127	122
1279	1483	A	G	64	44	40	39	21	18
1279	1483	T	A	1	0	0	0	1	0
1279	1483	T	G	228	136	113	101	126	122
1279	1495	A	A	64	44	40	39	21	18
1279	1495	T	A	228	136	113	101	127	121
1279	1495	T	C	1	0	0	0	0	1
1279	1504	A	A	45	34	29	29	15	13
1279	1504	A	C	19	10	11	10	6	5
1279	1504	T	A	171	104	85	75	97	91
1279	1504	T	C	58	32	28	26	30	31
1279	1510	A	G	64	44	40	39	21	18
1279	1510	T	A	2	1	2	1	0	0
1279	1510	T	G	219	132	110	99	119	117
1279	1510	T	-	8	3	1	1	8	5
1279	1511	A	C	12	6	9	10	4	5
1279	1511	A	G	52	38	31	29	17	13
1279	1511	T	C	41	33	23	19	23	25
1279	1511	T	G	180	100	89	81	96	92
1279	1511	T	-	8	3	1	1	8	5
1279	1513	A	A	1	1	1	1	0	0
1279	1513	A	C	1	0	0	1	0	0
1279	1513	A	G	62	43	39	37	21	18
1279	1513	T	A	2	1	2	1	1	1
1279	1513	T	C	5	4	2	2	1	2
1279	1513	T	G	222	131	109	98	125	119
1279	1514	A	A	11	10	5	9	4	5
1279	1514	A	C	4	3	3	1	1	0
1279	1514	A	G	49	31	32	29	16	13
1279	1514	T	A	24	20	19	15	8	6
1279	1514	T	C	20	10	6	10	14	15
1279	1514	T	G	185	106	88	76	105	101
1279	1524	A	A	6	5	3	3	2	1
1279	1524	A	T	58	39	37	36	19	17
1279	1524	T	A	11	8	7	6	0	1
1279	1524	T	T	218	128	106	95	127	121
1279	1529	A	A	63	43	40	38	21	18
1279	1529	A	G	1	1	0	1	0	0
1279	1529	T	A	223	134	110	100	125	120
1279	1529	T	G	6	2	3	1	2	2
1279	1533	A	C	1	0	1	0	0	0
1279	1533	A	T	63	44	39	39	21	18
1279	1533	T	C	1	1	1	1	0	0
1279	1533	T	T	228	135	112	100	127	122
1279	1539	A	C	1	1	0	0	0	0
1279	1539	A	T	63	43	40	39	21	18
1279	1539	T	T	229	136	113	101	127	122
1279	1544	A	A	1	0	0	0	0	1
1279	1544	A	G	63	44	40	39	21	17
1279	1544	T	G	229	136	113	101	127	122
1279	1555	A	G	64	44	40	39	21	18
1279	1555	T	A	1	0	0	0	1	1
1279	1555	T	G	228	136	113	101	126	121
1279	1559	A	G	64	44	40	39	21	18
1279	1559	T	A	1	0	0	0	0	1
1279	1559	T	G	228	136	113	101	127	121
1300	1308	C	A	101	64	51	49	49	47
1300	1308	C	C	46	27	29	23	26	25
1300	1308	C	T	100	64	57	51	49	43
1300	1308	T	A	44	24	15	15	24	25
1300	1308	T	T	2	1	1	2	0	0
1300	1309	C	A	11	3	0	1	7	9
1300	1309	C	G	236	152	137	122	117	106
1300	1309	T	G	46	25	16	17	24	25
1300	1320	C	A	1	0	0	0	1	0
1300	1320	C	T	246	155	137	123	123	115
1300	1320	T	T	46	25	16	17	24	25
1300	1325	C	A	2	0	1	0	1	0
1300	1325	C	G	245	155	136	123	123	115
1300	1325	T	G	46	25	16	17	24	25
1300	1336	C	A	1	1	0	0	0	0
1300	1336	C	G	246	154	137	123	124	115
1300	1336	T	G	46	25	16	17	24	25
1300	1338	C	C	246	155	137	123	123	115
1300	1338	C	T	1	0	0	0	1	0
1300	1338	T	C	46	25	16	17	24	25
1300	1340	C	A	1	1	1	0	0	0
1300	1340	C	C	246	154	136	123	124	115
1300	1340	T	C	46	25	16	17	24	25
1300	1355	C	A	245	155	137	123	123	113
1300	1355	C	G	2	0	0	0	1	2
1300	1355	T	A	46	25	16	17	24	25
1300	1361	C	G	247	155	137	123	124	115
1300	1361	T	C	1	0	0	0	0	1
1300	1361	T	G	45	25	16	17	24	24
1300	1368	C	T	1	0	1	0	0	0
1300	1368	C	G	246	155	136	123	124	115
1300	1368	T	G	46	25	16	17	24	25
1300	1375	C	C	246	155	137	123	123	115
1300	1375	C	T	1	0	0	0	1	0
1300	1375	T	C	46	25	16	17	24	25
1300	1377	C	A	1	1	1	0	0	0
1300	1377	C	T	246	154	136	123	124	115
1300	1377	T	T	46	25	16	17	24	25
1300	1384	C	A	1	0	0	0	0	1
1300	1384	C	G	246	155	137	123	124	114
1300	1384	T	G	46	25	16	17	24	25
1300	1385	C	A	246	154	137	123	124	115
1300	1385	C	C	1	1	0	0	0	0
1300	1385	T	A	46	25	16	17	24	25
1300	1396	C	A	245	154	136	121	122	114
1300	1396	C	G	2	1	1	2	2	1
1300	1396	T	A	46	25	16	17	24	25
1300	1400	C	A	20	8	10	5	10	6
1300	1400	C	G	227	147	127	118	114	109
1300	1400	T	A	2	2	1	1	1	1
1300	1400	T	G	44	23	15	16	23	24
1300	1401	C	C	1	1	0	1	1	0
1300	1401	C	T	246	154	137	122	123	115
1300	1401	T	T	46	25	16	17	24	25
1300	1427	C	T	3	2	1	0	2	1
1300	1427	C	G	244	153	136	123	122	114
1300	1427	T	G	46	25	16	17	24	25
1300	1429	C	C	4	3	2	2	0	1
1300	1429	C	T	243	152	135	121	124	114
1300	1429	T	C	1	0	0	1	0	0
1300	1429	T	T	45	25	16	16	24	25
1300	1439	C	T	25	15	16	13	13	9
1300	1439	C	G	222	140	121	110	111	106
1300	1439	T	T	2	1	0	0	1	2
1300	1439	T	G	44	24	16	17	23	23
1300	1444	C	C	174	110	96	81	86	81
1300	1444	C	T	73	45	41	42	38	34
1300	1444	T	C	36	21	13	15	19	18
1300	1444	T	T	10	4	3	2	5	7
1300	1450	C	A	99	66	59	52	47	49
1300	1450	C	G	148	89	78	71	77	66
1300	1450	T	A	26	15	10	12	15	12
1300	1450	T	G	20	10	6	5	9	13
1300	1453	C	A	246	155	137	123	123	115
1300	1453	C	G	1	0	0	0	1	0
1300	1453	T	A	46	25	16	17	24	25
1300	1455	C	C	1	1	0	0	0	0
1300	1455	C	T	246	154	137	123	124	115
1300	1455	T	T	46	25	16	17	24	25
1300	1462	C	C	156	99	87	84	77	79
1300	1462	C	T	91	56	50	39	47	36
1300	1462	T	C	34	18	12	15	18	19
1300	1462	T	T	12	7	4	2	6	6
1300	1464	C	C	1	0	0	0	0	1
1300	1464	C	T	246	155	137	123	124	114
1300	1464	T	C	1	0	0	0	1	1
1300	1464	T	T	45	25	16	17	23	24
1300	1465	C	C	246	155	137	122	124	115
1300	1465	C	T	1	0	0	1	0	0
1300	1465	T	C	46	25	16	17	24	25
1300	1466	C	A	73	42	36	29	40	28
1300	1466	C	C	174	113	101	94	84	87
1300	1466	T	A	10	5	3	1	6	5
1300	1466	T	C	36	20	13	16	18	20
1300	1480	C	C	246	155	137	123	124	114
1300	1480	C	T	1	0	0	0	0	1
1300	1480	T	C	46	25	16	17	24	25
1300	1483	C	A	1	0	0	0	1	0
1300	1483	C	G	246	155	137	123	123	115
1300	1483	T	G	46	25	16	17	24	25
1300	1495	C	A	246	155	137	123	124	114
1300	1495	C	C	1	0	0	0	0	1
1300	1495	T	A	46	25	16	17	24	25
1300	1504	C	A	184	120	104	94	94	84
1300	1504	C	C	63	35	33	29	30	31
1300	1504	T	A	32	18	10	10	18	20
1300	1504	T	C	14	7	6	7	6	5
1300	1510	C	A	2	1	2	1	0	0
1300	1510	C	G	239	152	134	122	118	112
1300	1510	C	-	6	2	1	0	6	3
1300	1510	T	G	44	24	16	16	22	23
1300	1510	T	-	2	1	0	1	2	2
1300	1511	C	C	42	31	28	25	23	25
1300	1511	C	G	199	122	108	98	95	87
1300	1511	C	-	6	2	1	0	6	3
1300	1511	T	C	11	8	4	4	4	5
1300	1511	T	G	33	16	12	12	18	18
1300	1511	T	-	2	1	0	1	2	2
1300	1513	C	A	2	2	2	2	1	1
1300	1513	C	C	5	4	2	2	1	2
1300	1513	C	G	240	149	133	119	122	112
1300	1513	T	A	1	0	1	0	0	0
1300	1513	T	C	1	0	0	1	0	0
1300	1513	T	G	44	25	15	16	24	25
1300	1514	C	A	32	27	21	22	10	10
1300	1514	C	C	22	12	9	11	14	13
1300	1514	C	G	193	116	107	90	100	92
1300	1514	T	A	3	3	3	2	2	1
1300	1514	T	C	2	1	0	0	1	2
1300	1514	T	G	41	21	13	15	21	22
1300	1524	C	A	14	12	9	8	2	2
1300	1524	C	T	233	143	128	115	122	113
1300	1524	T	A	3	1	1	1	0	0
1300	1524	T	T	43	24	15	16	24	25
1300	1529	C	A	243	153	135	121	123	113
1300	1529	C	G	4	2	2	2	1	2
1300	1529	T	A	43	24	15	17	23	25
1300	1529	T	G	3	1	1	0	1	0
1300	1533	C	C	2	1	2	1	0	0
1300	1533	C	T	245	154	135	122	124	115
1300	1533	T	T	46	25	16	17	24	25
1300	1539	C	C	1	1	0	0	0	0
1300	1539	C	T	246	154	137	123	124	115
1300	1539	T	T	46	25	16	17	24	25
1300	1544	C	A	1	0	0	0	0	1
1300	1544	C	G	246	155	137	123	124	114
1300	1544	T	G	46	25	16	17	24	25
1300	1555	C	A	1	0	0	0	1	1
1300	1555	C	G	246	155	137	123	123	114
1300	1555	T	G	46	25	16	17	24	25
1300	1559	C	A	1	0	0	0	0	1
1300	1559	C	G	246	155	137	123	124	114
1300	1559	T	G	46	25	16	17	24	25
1308	1309	A	A	11	3	0	1	7	9
1308	1309	A	G	134	85	66	63	66	63
1308	1309	C	G	46	27	29	23	26	25
1308	1309	T	G	102	65	58	53	49	43
1308	1320	A	A	1	0	0	0	1	0
1308	1320	A	T	144	88	66	64	72	72
1308	1320	C	T	46	27	29	23	26	25
1308	1320	T	T	102	65	58	53	49	43
1308	1325	A	A	1	0	1	0	0	0
1308	1325	A	G	144	88	65	64	73	72
1308	1325	C	G	46	27	29	23	26	25
1308	1325	T	A	1	0	0	0	1	0
1308	1325	T	G	101	65	58	53	48	43
1308	1336	A	G	145	88	66	64	73	72
1308	1336	C	G	46	27	29	23	26	25
1308	1336	T	A	1	1	0	0	0	0
1308	1336	T	G	101	64	58	53	49	43
1308	1338	A	C	145	88	66	64	73	72
1308	1338	C	C	46	27	29	23	26	25
1308	1338	T	C	101	65	58	53	48	43
1308	1338	T	T	1	0	0	0	1	0
1308	1340	A	C	145	88	66	64	73	72
1308	1340	C	C	46	27	29	23	26	25
1308	1340	T	A	1	1	1	0	0	0
1308	1340	T	C	101	64	57	53	49	43
1308	1355	A	A	145	88	66	64	73	72
1308	1355	C	A	46	27	29	23	26	25
1308	1355	T	A	100	65	58	53	48	41
1308	1355	T	G	2	0	0	0	1	2
1308	1361	A	C	1	0	0	0	0	1
1308	1361	A	G	144	88	66	64	73	71
1308	1361	C	G	46	27	29	23	26	25
1308	1361	T	G	102	65	58	53	49	43
1308	1368	A	T	1	0	1	0	0	0
1308	1368	A	G	144	88	65	64	73	72
1308	1368	C	G	46	27	29	23	26	25
1308	1368	T	G	102	65	58	53	49	43
1308	1375	A	C	145	88	66	64	73	72
1308	1375	C	C	46	27	29	23	26	25
1308	1375	T	C	101	65	58	53	48	43
1308	1375	T	T	1	0	0	0	1	0
1308	1377	A	A	1	1	1	0	0	0
1308	1377	A	T	144	87	65	64	73	72
1308	1377	C	T	46	27	29	23	26	25
1308	1377	T	T	102	65	58	53	49	43
1308	1384	A	G	145	88	66	64	73	72
1308	1384	C	A	1	0	0	0	0	1
1308	1384	C	G	45	27	29	23	26	24
1308	1384	T	G	102	65	58	53	49	43
1308	1385	A	A	145	88	66	64	73	72
1308	1385	C	A	46	27	29	23	26	25
1308	1385	T	A	101	64	58	53	49	43
1308	1385	T	C	1	1	0	0	0	0
1308	1396	A	A	143	87	65	62	71	71
1308	1396	A	G	2	1	1	2	2	1
1308	1396	C	A	46	27	29	23	26	25
1308	1396	T	A	102	65	58	53	49	43
1308	1400	A	A	13	8	6	4	5	5
1308	1400	A	G	132	80	60	60	68	67
1308	1400	C	A	4	1	1	0	2	1
1308	1400	C	G	42	26	28	23	24	24
1308	1400	T	A	5	1	4	2	4	1
1308	1400	T	G	97	64	54	51	45	42
1308	1401	A	T	145	88	66	64	73	72
1308	1401	C	T	46	27	29	23	26	25
1308	1401	T	C	1	1	0	1	1	0
1308	1401	T	T	101	64	58	52	48	43
1308	1427	A	T	2	1	1	0	2	1
1308	1427	A	G	143	87	65	64	71	71
1308	1427	C	T	1	1	0	0	0	0
1308	1427	C	G	45	26	29	23	26	25
1308	1427	T	G	102	65	58	53	49	43
1308	1429	A	C	3	1	0	2	0	0
1308	1429	A	T	142	87	66	62	73	72
1308	1429	C	T	46	27	29	23	26	25
1308	1429	T	C	2	2	2	1	0	1
1308	1429	T	T	100	63	56	52	49	42
1308	1439	A	T	14	8	8	7	7	6
1308	1439	A	G	131	80	58	57	66	66
1308	1439	C	T	5	3	3	3	2	1
1308	1439	C	G	41	24	26	20	24	24
1308	1439	T	T	8	5	5	3	5	4
1308	1439	T	G	94	60	53	50	44	39
1308	1444	A	C	96	62	43	39	45	48
1308	1444	A	T	49	26	23	25	28	24
1308	1444	C	C	34	20	22	15	19	17
1308	1444	C	T	12	7	7	8	7	8
1308	1444	T	C	80	49	44	42	41	34
1308	1444	T	T	22	16	14	11	8	9
1308	1450	A	A	60	38	29	27	31	30
1308	1450	A	G	85	50	37	37	42	42
1308	1450	C	A	19	13	12	9	9	11
1308	1450	C	G	27	14	17	14	17	14
1308	1450	T	A	46	30	28	28	22	20
1308	1450	T	G	56	35	30	25	27	23
1308	1453	A	A	144	88	66	64	72	72
1308	1453	A	G	1	0	0	0	1	0
1308	1453	C	A	46	27	29	23	26	25
1308	1453	T	A	102	65	58	53	49	43
1308	1455	A	C	1	1	0	0	0	0
1308	1455	A	T	144	87	66	64	73	72
1308	1455	C	T	46	27	29	23	26	25
1308	1455	T	T	102	65	58	53	49	43
1308	1462	A	C	95	56	45	48	50	51
1308	1462	A	T	50	32	21	16	23	21
1308	1462	C	C	27	15	16	16	15	17
1308	1462	C	T	19	12	13	7	11	8
1308	1462	T	C	68	46	38	35	30	30
1308	1462	T	T	34	19	20	18	19	13
1308	1464	A	C	1	0	0	0	1	1
1308	1464	A	T	144	88	66	64	72	71
1308	1464	C	T	46	27	29	23	26	25
1308	1464	T	C	1	0	0	0	0	1
1308	1464	T	T	101	65	58	53	49	42
1308	1465	A	C	145	88	66	64	73	72
1308	1465	C	C	45	27	29	22	26	25
1308	1465	C	T	1	0	0	1	0	0
1308	1465	T	C	102	65	58	53	49	43
1308	1466	A	A	38	23	13	11	19	17
1308	1466	A	C	107	65	53	53	54	55
1308	1466	C	A	17	9	12	5	10	7
1308	1466	C	C	29	18	17	18	16	18
1308	1466	T	A	28	15	14	14	17	9
1308	1466	T	C	74	50	44	39	32	34
1308	1480	A	C	144	88	66	64	73	71
1308	1480	A	T	1	0	0	0	0	1
1308	1480	C	C	46	27	29	23	26	25
1308	1480	T	C	102	65	58	53	49	43
1308	1483	A	G	145	88	66	64	73	72
1308	1483	C	G	46	27	29	23	26	25
1308	1483	T	A	1	0	0	0	1	0
1308	1483	T	G	101	65	58	53	48	43
1308	1495	A	A	145	88	66	64	73	72
1308	1495	C	A	45	27	29	23	26	24
1308	1495	C	C	1	0	0	0	0	1
1308	1495	T	A	102	65	58	53	49	43
1308	1504	A	A	106	69	47	46	55	56
1308	1504	A	C	39	19	19	18	18	16
1308	1504	C	A	35	22	24	18	21	17
1308	1504	C	C	11	5	5	5	5	8
1308	1504	T	A	75	47	43	40	36	31
1308	1504	T	C	27	18	15	13	13	12
1308	1510	A	G	141	86	66	63	69	68
1308	1510	A	-	4	2	0	1	4	4
1308	1510	C	A	1	0	1	0	0	0
1308	1510	C	G	43	26	27	23	24	24
1308	1510	C	-	2	1	1	0	2	1
1308	1510	T	A	1	1	1	1	0	0
1308	1510	T	G	99	64	57	52	47	43
1308	1510	T	-	2	0	0	0	2	0
1308	1511	A	C	28	20	14	13	16	15
1308	1511	A	G	113	66	52	50	53	53
1308	1511	A	-	4	2	0	1	4	4
1308	1511	C	C	5	5	5	5	3	4
1308	1511	C	G	39	21	23	18	21	20
1308	1511	C	-	2	1	1	0	2	1
1308	1511	T	C	20	14	13	11	8	11
1308	1511	T	G	80	51	45	42	39	32
1308	1511	T	-	2	0	0	0	2	0
1308	1513	A	A	1	0	1	0	0	0
1308	1513	A	C	3	1	0	2	0	0
1308	1513	A	G	141	87	65	62	73	72
1308	1513	C	A	1	1	1	1	1	1
1308	1513	C	G	45	26	28	22	25	24
1308	1513	T	A	1	1	1	1	0	0
1308	1513	T	C	3	3	2	1	1	2
1308	1513	T	G	98	61	55	51	48	41
1308	1514	A	A	17	13	12	12	7	7
1308	1514	A	C	11	7	4	4	5	7
1308	1514	A	G	117	68	50	48	61	58
1308	1514	C	A	4	4	4	3	1	1
1308	1514	C	C	5	2	2	4	4	3
1308	1514	C	G	37	21	23	16	21	21
1308	1514	T	A	14	13	8	9	4	3
1308	1514	T	C	8	4	3	3	6	5
1308	1514	T	G	80	48	47	41	39	35
1308	1524	A	A	10	7	6	4	1	2
1308	1524	A	T	135	81	60	60	72	70
1308	1524	C	A	2	2	0	1	0	0
1308	1524	C	T	44	25	29	22	26	25
1308	1524	T	A	5	4	4	4	1	0
1308	1524	T	T	97	61	54	49	48	43
1308	1529	A	A	140	86	65	63	72	71
1308	1529	A	G	5	2	1	1	1	1
1308	1529	C	A	45	27	28	23	25	24
1308	1529	C	G	1	0	1	0	1	1
1308	1529	T	A	101	64	57	52	49	43
1308	1529	T	G	1	1	1	1	0	0
1308	1533	A	C	2	1	2	1	0	0
1308	1533	A	T	143	87	64	63	73	72
1308	1533	C	T	46	27	29	23	26	25
1308	1533	T	T	102	65	58	53	49	43
1308	1539	A	C	1	1	0	0	0	0
1308	1539	A	T	144	87	66	64	73	72
1308	1539	C	T	46	27	29	23	26	25
1308	1539	T	T	102	65	58	53	49	43
1308	1544	A	A	1	0	0	0	0	1
1308	1544	A	G	144	88	66	64	73	71
1308	1544	C	G	46	27	29	23	26	25
1308	1544	T	G	102	65	58	53	49	43
1308	1555	A	G	145	88	66	64	73	72
1308	1555	C	G	46	27	29	23	26	25
1308	1555	T	A	1	0	0	0	1	1
1308	1555	T	G	101	65	58	53	48	42
1308	1559	A	G	145	88	66	64	73	72
1308	1559	C	G	46	27	29	23	26	25
1308	1559	T	A	1	0	0	0	0	1
1308	1559	T	G	101	65	58	53	49	42
1309	1320	A	T	11	3	0	1	7	9
1309	1320	G	A	1	0	0	0	1	0
1309	1320	G	T	281	177	153	139	140	131
1309	1325	A	G	11	3	0	1	7	9
1309	1325	G	A	2	0	1	0	1	0
1309	1325	G	G	280	177	152	139	140	131
1309	1336	A	G	11	3	0	1	7	9
1309	1336	G	A	1	1	0	0	0	0
1309	1336	G	G	281	176	153	139	141	131
1309	1338	A	C	11	3	0	1	7	9
1309	1338	G	C	281	177	153	139	140	131
1309	1338	G	T	1	0	0	0	1	0
1309	1340	A	C	11	3	0	1	7	9
1309	1340	G	A	1	1	1	0	0	0
1309	1340	G	C	281	176	152	139	141	131
1309	1355	A	A	11	3	0	1	7	9
1309	1355	G	A	280	177	153	139	140	129
1309	1355	G	G	2	0	0	0	1	2
1309	1361	A	G	11	3	0	1	7	9
1309	1361	G	C	1	0	0	0	0	1
1309	1361	G	G	281	177	153	139	141	130
1309	1368	A	G	11	3	0	1	7	9
1309	1368	G	T	1	0	1	0	0	0
1309	1368	G	G	281	177	152	139	141	131
1309	1375	A	C	11	3	0	1	7	9
1309	1375	G	C	281	177	153	139	140	131
1309	1375	G	T	1	0	0	0	1	0
1309	1377	A	T	11	3	0	1	7	9
1309	1377	G	A	1	1	1	0	0	0
1309	1377	G	T	281	176	152	139	141	131
1309	1384	A	G	11	3	0	1	7	9
1309	1384	G	A	1	0	0	0	0	1
1309	1384	G	G	281	177	153	139	141	130
1309	1385	A	A	11	3	0	1	7	9
1309	1385	G	A	281	176	153	139	141	131
1309	1385	G	C	1	1	0	0	0	0
1309	1396	A	A	11	3	0	1	7	9
1309	1396	G	A	280	176	152	137	139	130
1309	1396	G	G	2	1	1	2	2	1
1309	1400	A	G	11	3	0	1	7	9
1309	1400	G	A	22	10	11	6	11	7
1309	1400	G	G	260	167	142	133	130	124
1309	1401	A	T	11	3	0	1	7	9
1309	1401	G	C	1	1	0	1	1	0
1309	1401	G	T	281	176	153	138	140	131
1309	1427	A	G	11	3	0	1	7	9
1309	1427	G	T	3	2	1	0	2	1
1309	1427	G	G	279	175	152	139	139	130
1309	1429	A	T	11	3	0	1	7	9
1309	1429	G	C	5	3	2	3	0	1
1309	1429	G	T	277	174	151	136	141	130
1309	1439	A	T	1	0	0	0	1	1
1309	1439	A	G	10	3	0	1	6	8
1309	1439	G	T	26	16	16	13	13	10
1309	1439	G	G	256	161	137	126	128	121
1309	1444	A	C	8	3	0	0	4	6
1309	1444	A	T	3	0	0	1	3	3
1309	1444	G	C	202	128	109	96	101	93
1309	1444	G	T	80	49	44	43	40	38
1309	1450	A	A	5	1	0	0	3	4
1309	1450	A	G	6	2	0	1	4	5
1309	1450	G	A	120	80	69	64	59	57
1309	1450	G	G	162	97	84	75	82	74
1309	1453	A	A	11	3	0	1	7	9
1309	1453	G	A	281	177	153	139	140	131
1309	1453	G	G	1	0	0	0	1	0
1309	1455	A	T	11	3	0	1	7	9
1309	1455	G	C	1	1	0	0	0	0
1309	1455	G	T	281	176	153	139	141	131
1309	1462	A	C	8	2	0	1	4	6
1309	1462	A	T	3	1	0	0	3	3
1309	1462	G	C	182	115	99	98	91	92
1309	1462	G	T	100	62	54	41	50	39
1309	1464	A	T	11	3	0	1	7	9
1309	1464	G	C	2	0	0	0	1	2
1309	1464	G	T	280	177	153	139	140	129
1309	1465	A	C	11	3	0	1	7	9
1309	1465	G	C	281	177	153	138	141	131
1309	1465	G	T	1	0	0	1	0	0
1309	1466	A	A	2	1	0	0	2	2
1309	1466	A	C	9	2	0	1	5	7
1309	1466	G	A	81	46	39	30	44	31
1309	1466	G	C	201	131	114	109	97	100
1309	1480	A	C	11	3	0	1	7	9
1309	1480	G	C	281	177	153	139	141	130
1309	1480	G	T	1	0	0	0	0	1
1309	1483	A	G	11	3	0	1	7	9
1309	1483	G	A	1	0	0	0	1	0
1309	1483	G	G	281	177	153	139	140	131
1309	1495	A	A	11	3	0	1	7	9
1309	1495	G	A	281	177	153	139	141	130
1309	1495	G	C	1	0	0	0	0	1
1309	1504	A	A	8	2	0	1	4	7
1309	1504	A	C	3	1	0	0	3	2
1309	1504	G	A	208	136	114	103	108	97
1309	1504	G	C	74	41	39	36	33	34
1309	1510	A	G	11	3	0	1	7	9
1309	1510	G	A	2	1	2	1	0	0
1309	1510	G	G	272	173	150	137	133	126
1309	1510	G	-	8	3	1	1	8	5
1309	1511	A	C	2	1	0	0	1	1
1309	1511	A	G	9	2	0	1	6	8
1309	1511	G	C	51	38	32	29	26	29
1309	1511	G	G	223	136	120	109	107	97
1309	1511	G	-	8	3	1	1	8	5
1309	1513	A	G	11	3	0	1	7	9
1309	1513	G	A	3	2	3	2	1	1
1309	1513	G	C	6	4	2	3	1	2
1309	1513	G	G	273	171	148	134	139	128
1309	1514	A	C	2	0	0	0	1	2
1309	1514	A	G	9	3	0	1	6	7
1309	1514	G	A	35	30	24	24	12	11
1309	1514	G	C	22	13	9	11	14	13
1309	1514	G	G	225	134	120	104	115	107
1309	1524	A	T	11	3	0	1	7	9
1309	1524	G	A	17	13	10	9	2	2
1309	1524	G	T	265	164	143	130	139	129
1309	1529	A	A	11	3	0	1	7	9
1309	1529	G	A	275	174	150	137	139	129
1309	1529	G	G	7	3	3	2	2	2
1309	1533	A	T	11	3	0	1	7	9
1309	1533	G	C	2	1	2	1	0	0
1309	1533	G	T	280	176	151	138	141	131
1309	1539	A	T	11	3	0	1	7	9
1309	1539	G	C	1	1	0	0	0	0
1309	1539	G	T	281	176	153	139	141	131
1309	1544	A	G	11	3	0	1	7	9
1309	1544	G	A	1	0	0	0	0	1
1309	1544	G	G	281	177	153	139	141	130
1309	1555	A	G	11	3	0	1	7	9
1309	1555	G	A	1	0	0	0	1	1
1309	1555	G	G	281	177	153	139	140	130
1309	1559	A	G	11	3	0	1	7	9
1309	1559	G	A	1	0	0	0	0	1
1309	1559	G	G	281	177	153	139	141	130
1320	1325	A	G	1	0	0	0	1	0
1320	1325	T	A	2	0	1	0	1	0
1320	1325	T	G	290	180	152	140	146	140
1320	1336	A	G	1	0	0	0	1	0
1320	1336	T	A	1	1	0	0	0	0
1320	1336	T	G	291	179	153	140	147	140
1320	1338	A	C	1	0	0	0	1	0
1320	1338	T	C	291	180	153	140	146	140
1320	1338	T	T	1	0	0	0	1	0
1320	1340	A	C	1	0	0	0	1	0
1320	1340	T	A	1	1	1	0	0	0
1320	1340	T	C	291	179	152	140	147	140
1320	1355	A	A	1	0	0	0	1	0
1320	1355	T	A	290	180	153	140	146	138
1320	1355	T	G	2	0	0	0	1	2
1320	1361	A	G	1	0	0	0	1	0
1320	1361	T	C	1	0	0	0	0	1
1320	1361	T	G	291	180	153	140	147	139
1320	1368	A	G	1	0	0	0	1	0
1320	1368	T	T	1	0	1	0	0	0
1320	1368	T	G	291	180	152	140	147	140
1320	1375	A	C	1	0	0	0	1	0
1320	1375	T	C	291	180	153	140	146	140
1320	1375	T	T	1	0	0	0	1	0
1320	1377	A	T	1	0	0	0	1	0
1320	1377	T	A	1	1	1	0	0	0
1320	1377	T	T	291	179	152	140	147	140
1320	1384	A	G	1	0	0	0	1	0
1320	1384	T	A	1	0	0	0	0	1
1320	1384	T	G	291	180	153	140	147	139
1320	1385	A	A	1	0	0	0	1	0
1320	1385	T	A	291	179	153	140	147	140
1320	1385	T	C	1	1	0	0	0	0
1320	1396	A	A	1	0	0	0	1	0
1320	1396	T	A	290	179	152	138	145	139
1320	1396	T	G	2	1	1	2	2	1
1320	1400	A	G	1	0	0	0	1	0
1320	1400	T	A	22	10	11	6	11	7
1320	1400	T	G	270	170	142	134	136	133
1320	1401	A	T	1	0	0	0	1	0
1320	1401	T	C	1	1	0	1	1	0
1320	1401	T	T	291	179	153	139	146	140
1320	1427	A	G	1	0	0	0	1	0
1320	1427	T	T	3	2	1	0	2	1
1320	1427	T	G	289	178	152	140	145	139
1320	1429	A	T	1	0	0	0	1	0
1320	1429	T	C	5	3	2	3	0	1
1320	1429	T	T	287	177	151	137	147	139
1320	1439	A	G	1	0	0	0	1	0
1320	1439	T	T	27	16	16	13	14	11
1320	1439	T	G	265	164	137	127	133	129
1320	1444	A	T	1	0	0	0	1	0
1320	1444	T	C	210	131	109	96	105	99
1320	1444	T	T	82	49	44	44	42	41
1320	1450	A	G	1	0	0	0	1	0
1320	1450	T	A	125	81	69	64	62	61
1320	1450	T	G	167	99	84	76	85	79
1320	1453	A	A	1	0	0	0	1	0
1320	1453	T	A	291	180	153	140	146	140
1320	1453	T	G	1	0	0	0	1	0
1320	1455	A	T	1	0	0	0	1	0
1320	1455	T	C	1	1	0	0	0	0
1320	1455	T	T	291	179	153	140	147	140
1320	1462	A	C	1	0	0	0	1	0
1320	1462	T	C	189	117	99	99	94	98
1320	1462	T	T	103	63	54	41	53	42
1320	1464	A	T	1	0	0	0	1	0
1320	1464	T	C	2	0	0	0	1	2
1320	1464	T	T	290	180	153	140	146	138
1320	1465	A	C	1	0	0	0	1	0
1320	1465	T	C	291	180	153	139	147	140
1320	1465	T	T	1	0	0	1	0	0
1320	1466	A	C	1	0	0	0	1	0
1320	1466	T	A	83	47	39	30	46	33
1320	1466	T	C	209	133	114	110	101	107
1320	1480	A	C	1	0	0	0	1	0
1320	1480	T	C	291	180	153	140	147	139
1320	1480	T	T	1	0	0	0	0	1
1320	1483	A	G	1	0	0	0	1	0
1320	1483	T	A	1	0	0	0	1	0
1320	1483	T	G	291	180	153	140	146	140
1320	1495	A	A	1	0	0	0	1	0
1320	1495	T	A	291	180	153	140	147	139
1320	1495	T	C	1	0	0	0	0	1
1320	1504	A	A	1	0	0	0	1	0
1320	1504	T	A	215	138	114	104	111	104
1320	1504	T	C	77	42	39	36	36	36
1320	1510	A	G	1	0	0	0	1	0
1320	1510	T	A	2	1	2	1	0	0
1320	1510	T	G	282	176	150	138	139	135
1320	1510	T	-	8	3	1	1	8	5
1320	1511	A	C	1	0	0	0	1	0
1320	1511	T	C	52	39	32	29	26	30
1320	1511	T	G	232	138	120	110	113	105
1320	1511	T	-	8	3	1	1	8	5
1320	1513	A	G	1	0	0	0	1	0
1320	1513	T	A	3	2	3	2	1	1
1320	1513	T	C	6	4	2	3	1	2
1320	1513	T	G	283	174	148	135	145	137
1320	1514	A	G	1	0	0	0	1	0
1320	1514	T	A	35	30	24	24	12	11
1320	1514	T	C	24	13	9	11	15	15
1320	1514	T	G	233	137	120	105	120	114
1320	1524	A	T	1	0	0	0	1	0
1320	1524	T	A	17	13	10	9	2	2
1320	1524	T	T	275	167	143	131	145	138
1320	1529	A	A	1	0	0	0	1	0
1320	1529	T	A	285	177	150	138	145	138
1320	1529	T	G	7	3	3	2	2	2
1320	1533	A	T	1	0	0	0	1	0
1320	1533	T	C	2	1	2	1	0	0
1320	1533	T	T	290	179	151	139	147	140
1320	1539	A	T	1	0	0	0	1	0
1320	1539	T	C	1	1	0	0	0	0
1320	1539	T	T	291	179	153	140	147	140
1320	1544	A	G	1	0	0	0	1	0
1320	1544	T	A	1	0	0	0	0	1
1320	1544	T	G	291	180	153	140	147	139
1320	1555	A	G	1	0	0	0	1	0
1320	1555	T	A	1	0	0	0	1	1
1320	1555	T	G	291	180	153	140	146	139
1320	1559	A	G	1	0	0	0	1	0
1320	1559	T	A	1	0	0	0	0	1
1320	1559	T	G	291	180	153	140	147	139
1325	1336	A	G	2	0	1	0	1	0
1325	1336	G	A	1	1	0	0	0	0
1325	1336	G	G	290	179	152	140	147	140
1325	1338	A	C	2	0	1	0	1	0
1325	1338	G	C	290	180	152	140	146	140
1325	1338	G	T	1	0	0	0	1	0
1325	1340	A	C	2	0	1	0	1	0
1325	1340	G	A	1	1	1	0	0	0
1325	1340	G	C	290	179	151	140	147	140
1325	1355	A	A	2	0	1	0	1	0
1325	1355	G	A	289	180	152	140	146	138
1325	1355	G	G	2	0	0	0	1	2
1325	1361	A	G	2	0	1	0	1	0
1325	1361	G	C	1	0	0	0	0	1
1325	1361	G	G	290	180	152	140	147	139
1325	1368	A	G	2	0	1	0	1	0
1325	1368	G	T	1	0	1	0	0	0
1325	1368	G	G	290	180	151	140	147	140
1325	1375	A	C	2	0	1	0	1	0
1325	1375	G	C	290	180	152	140	146	140
1325	1375	G	T	1	0	0	0	1	0
1325	1377	A	T	2	0	1	0	1	0
1325	1377	G	A	1	1	1	0	0	0
1325	1377	G	T	290	179	151	140	147	140
1325	1384	A	G	2	0	1	0	1	0
1325	1384	G	A	1	0	0	0	0	1
1325	1384	G	G	290	180	152	140	147	139
1325	1385	A	A	2	0	1	0	1	0
1325	1385	G	A	290	179	152	140	147	140
1325	1385	G	C	1	1	0	0	0	0
1325	1396	A	A	2	0	1	0	1	0
1325	1396	G	A	289	179	151	138	145	139
[truncated: 2,526 more rows]

## Sheet: SERA2
				Total Haplotype Counts
Position 1	Position 2	Allele at Position 1	Allele at Position 2	All study sites	Nanoro	Kintampo	Agogo	Siaya	Kombewa
108	120	A	T	1	1	0	0	0	0
108	120	C	A	1	0	0	0	1	1
108	120	C	T	262	158	152	123	138	117
108	137	A	G	1	1	0	0	0	0
108	137	C	A	2	0	1	0	1	1
108	137	C	G	261	158	151	123	138	117
108	138	A	A	1	1	0	0	0	0
108	138	C	A	261	158	152	122	139	117
108	138	C	T	2	0	0	1	0	1
108	142	A	G	1	1	0	0	0	0
108	142	C	A	1	0	1	0	0	0
108	142	C	G	262	158	151	123	139	118
108	145	A	A	1	1	0	0	0	0
108	145	C	A	247	149	144	114	130	110
108	145	C	G	16	9	8	9	9	8
108	148	A	C	1	1	0	0	0	0
108	148	C	C	258	153	148	119	137	117
108	148	C	T	5	5	4	4	2	1
108	149	A	A	1	1	0	0	0	0
108	149	C	A	14	9	9	11	5	3
108	149	C	C	244	145	139	109	132	112
108	149	C	T	5	4	4	3	2	3
108	151	A	A	1	1	0	0	0	0
108	151	C	A	259	157	149	122	138	117
108	151	C	C	1	0	1	1	0	0
108	151	C	G	3	1	2	0	1	1
108	152	A	A	1	1	0	0	0	0
108	152	C	A	245	143	139	114	129	110
108	152	C	T	18	15	13	9	10	8
108	153	A	A	1	1	0	0	0	0
108	153	C	A	262	158	152	123	138	118
108	153	C	T	1	0	0	0	1	0
108	154	A	C	1	1	0	0	0	0
108	154	C	A	4	3	2	1	2	1
108	154	C	C	142	88	83	69	77	62
108	154	C	G	86	52	47	40	43	41
108	154	C	-	31	15	20	13	17	14
108	156	A	A	1	1	0	0	0	0
108	156	C	A	224	137	126	107	118	101
108	156	C	C	8	6	6	3	4	3
108	156	C	-	31	15	20	13	17	14
108	157	A	C	1	1	0	0	0	0
108	157	C	C	255	156	147	120	134	115
108	157	C	G	8	2	5	3	5	3
108	158	A	A	1	1	0	0	0	0
108	158	C	A	259	156	150	122	138	116
108	158	C	T	4	2	2	1	1	2
108	159	A	A	1	1	0	0	0	0
108	159	C	A	258	156	148	122	136	114
108	159	C	C	5	2	4	1	3	4
108	160	A	C	1	1	0	0	0	0
108	160	C	A	4	1	0	1	2	2
108	160	C	C	248	151	148	116	134	115
108	160	C	T	11	6	4	6	3	1
108	161	A	C	1	1	0	0	0	0
108	161	C	A	12	5	7	3	9	4
108	161	C	C	247	150	142	118	127	112
108	161	C	T	1	1	1	0	1	1
108	161	C	G	3	2	2	2	2	1
108	163	A	G	1	1	0	0	0	0
108	163	C	A	12	8	8	6	6	3
108	163	C	G	251	150	144	117	133	115
108	164	A	C	1	1	0	0	0	0
108	164	C	A	10	7	6	5	5	5
108	164	C	C	249	148	143	116	131	110
108	164	C	T	4	3	3	2	3	3
108	173	A	C	1	1	0	0	0	0
108	173	C	C	262	157	151	123	139	118
108	173	C	T	1	1	1	0	0	0
108	174	A	T	1	1	0	0	0	0
108	174	C	A	1	0	0	0	1	0
108	174	C	T	259	157	150	121	138	118
108	174	C	G	3	1	2	2	0	0
108	178	A	G	1	1	0	0	0	0
108	178	C	T	1	0	0	0	0	1
108	178	C	G	262	158	152	123	139	117
108	183	A	A	1	1	0	0	0	0
108	183	C	A	262	157	152	123	138	117
108	183	C	G	1	1	0	0	1	1
108	188	A	C	1	1	0	0	0	0
108	188	C	C	262	158	152	123	138	117
108	188	C	G	1	0	0	0	1	1
108	195	A	C	1	1	0	0	0	0
108	195	C	A	1	0	0	0	1	0
108	195	C	C	260	158	151	122	138	118
108	195	C	T	2	0	1	1	0	0
108	197	A	A	1	1	0	0	0	0
108	197	C	A	178	111	111	85	94	74
108	197	C	G	85	47	41	38	45	44
108	198	A	A	1	1	0	0	0	0
108	198	C	A	262	158	151	123	139	118
108	198	C	C	1	0	1	0	0	0
108	204	A	G	1	1	0	0	0	0
108	204	C	A	1	0	0	0	0	1
108	204	C	G	262	158	152	123	139	117
108	229	A	G	1	1	0	0	0	0
108	229	C	A	1	1	0	0	0	0
108	229	C	G	262	157	152	123	139	118
108	230	A	G	1	1	0	0	0	0
108	230	C	A	0	0	0	0	0	0
108	230	C	G	263	158	152	123	139	118
108	234	A	A	1	1	0	0	0	0
108	234	C	A	261	157	152	123	137	118
108	234	C	G	2	1	0	0	2	0
108	235	A	G	1	1	0	0	0	0
108	235	C	A	1	0	1	1	0	0
108	235	C	G	262	158	151	122	139	118
108	238	A	G	1	1	0	0	0	0
108	238	C	A	0	0	0	0	0	0
108	238	C	G	263	158	152	123	139	118
108	247	A	A	1	1	0	0	0	0
108	247	C	A	262	158	152	122	139	118
108	247	C	G	1	0	0	1	0	0
108	250	A	G	1	1	0	0	0	0
108	250	C	A	1	1	0	0	0	0
108	250	C	G	262	157	152	123	139	118
108	253	A	G	1	1	0	0	0	0
108	253	C	A	1	0	1	0	1	1
108	253	C	C	2	1	2	1	0	1
108	253	C	G	260	157	149	122	138	116
108	255	A	A	1	1	0	0	0	0
108	255	C	A	262	158	152	123	138	117
108	255	C	T	1	0	0	0	1	1
108	257	A	C	1	1	0	0	0	0
108	257	C	C	239	146	138	111	126	106
108	257	C	T	24	12	14	12	13	12
108	259	A	G	1	1	0	0	0	0
108	259	C	A	2	1	1	0	1	1
108	259	C	T	1	0	1	0	0	0
108	259	C	G	260	157	150	123	138	117
108	260	A	C	1	1	0	0	0	0
108	260	C	A	1	1	1	1	0	0
108	260	C	C	260	157	151	122	138	116
108	260	C	T	2	0	0	0	1	2
108	262	A	A	1	1	0	0	0	0
108	262	C	A	262	157	152	122	139	118
108	262	C	G	1	1	0	1	0	0
108	263	A	A	1	1	0	0	0	0
108	263	C	A	167	105	99	80	86	72
108	263	C	T	14	10	10	7	3	5
108	263	C	G	82	43	43	36	50	41
108	265	A	C	1	1	0	0	0	0
108	265	C	C	213	127	120	102	117	100
108	265	C	T	46	27	32	19	20	18
108	265	C	G	4	4	0	2	2	0
108	266	A	C	1	1	0	0	0	0
108	266	C	A	8	6	1	3	6	4
108	266	C	C	254	151	150	119	133	113
108	266	C	G	1	1	1	1	0	1
108	269	A	G	1	1	0	0	0	0
108	269	C	A	15	8	9	7	4	4
108	269	C	G	248	150	143	116	135	114
108	272	A	T	1	1	0	0	0	0
108	272	C	C	47	32	22	21	24	18
108	272	C	T	216	126	130	102	115	100
108	274	A	G	1	1	0	0	0	0
108	274	C	A	4	3	3	2	2	0
108	274	C	G	259	155	149	121	137	118
108	276	A	A	1	1	0	0	0	0
108	276	C	A	261	157	150	123	139	118
108	276	C	T	2	1	2	0	0	0
108	278	A	T	1	1	0	0	0	0
108	278	C	A	6	1	1	0	4	6
108	278	C	C	1	1	0	0	0	0
108	278	C	T	248	150	146	119	130	109
108	278	C	G	8	6	5	4	5	3
108	280	A	T	1	1	0	0	0	0
108	280	C	C	1	0	0	0	0	1
108	280	C	T	262	158	152	123	139	117
108	283	A	C	1	1	0	0	0	0
108	283	C	A	1	1	0	0	0	0
108	283	C	C	262	157	152	123	139	118
108	288	A	A	1	1	0	0	0	0
108	288	C	A	262	158	151	123	139	118
108	288	C	C	1	0	1	0	0	0
108	292	A	G	1	1	0	0	0	0
108	292	C	A	1	0	0	1	0	0
108	292	C	G	262	158	152	122	139	118
108	294	A	C	1	1	0	0	0	0
108	294	C	A	1	1	1	0	0	0
108	294	C	C	260	157	151	123	138	116
108	294	C	T	2	0	0	0	1	2
108	298	A	A	1	1	0	0	0	0
108	298	C	A	262	158	152	122	139	118
108	298	C	G	1	0	0	1	0	0
108	303	A	A	1	1	0	0	0	0
108	303	C	A	262	158	152	123	138	118
108	303	C	G	1	0	0	0	1	0
108	306	A	A	1	1	0	0	0	0
108	306	C	A	262	158	152	123	139	117
108	306	C	G	1	0	0	0	0	1
108	308	A	G	1	1	0	0	0	0
108	308	C	A	1	1	0	1	0	0
108	308	C	G	262	157	152	122	139	118
108	314	A	C	1	1	0	0	0	0
108	314	C	C	262	158	152	123	139	117
108	314	C	T	1	0	0	0	0	1
108	319	A	A	1	1	0	0	0	0
108	319	C	A	262	158	152	123	138	118
108	319	C	C	1	0	0	0	1	0
108	328	A	T	1	1	0	0	0	0
108	328	C	C	1	0	1	0	0	0
108	328	C	T	262	158	151	123	139	118
108	331	A	G	1	1	0	0	0	0
108	331	C	A	1	0	0	0	1	0
108	331	C	G	262	158	152	123	138	118
108	337	A	A	1	1	0	0	0	0
108	337	C	A	262	157	152	123	139	118
108	337	C	T	1	1	0	0	0	0
108	339	A	A	1	1	0	0	0	0
108	339	C	A	262	158	152	123	138	118
108	339	C	G	1	0	0	0	1	0
108	345	A	A	1	1	0	0	0	0
108	345	C	A	262	157	151	123	139	118
108	345	C	G	1	1	1	0	0	0
108	351	A	T	1	1	0	0	0	0
108	351	C	C	1	1	1	0	0	0
108	351	C	T	262	157	151	123	139	118
120	137	A	G	1	0	0	0	1	1
120	137	T	A	2	0	1	0	1	1
120	137	T	G	261	159	151	123	137	116
120	138	A	A	1	0	0	0	1	1
120	138	T	A	261	159	152	122	138	116
120	138	T	T	2	0	0	1	0	1
120	142	A	G	1	0	0	0	1	1
120	142	T	A	1	0	1	0	0	0
120	142	T	G	262	159	151	123	138	117
120	145	A	A	1	0	0	0	1	1
120	145	T	A	247	150	144	114	129	109
120	145	T	G	16	9	8	9	9	8
120	148	A	C	1	0	0	0	1	1
120	148	T	C	258	154	148	119	136	116
120	148	T	T	5	5	4	4	2	1
120	149	A	C	1	0	0	0	1	1
120	149	T	A	15	10	9	11	5	3
120	149	T	C	243	145	139	109	131	111
120	149	T	T	5	4	4	3	2	3
120	151	A	A	1	0	0	0	1	1
120	151	T	A	259	158	149	122	137	116
120	151	T	C	1	0	1	1	0	0
120	151	T	G	3	1	2	0	1	1
120	152	A	A	1	0	0	0	1	1
120	152	T	A	245	144	139	114	128	109
120	152	T	T	18	15	13	9	10	8
120	153	A	A	1	0	0	0	1	1
120	153	T	A	262	159	152	123	137	117
120	153	T	T	1	0	0	0	1	0
120	154	A	G	1	0	0	0	1	1
120	154	T	A	4	3	2	1	2	1
120	154	T	C	143	89	83	69	77	62
120	154	T	G	85	52	47	40	42	40
120	154	T	-	31	15	20	13	17	14
120	156	A	A	1	0	0	0	1	1
120	156	T	A	224	138	126	107	117	100
120	156	T	C	8	6	6	3	4	3
120	156	T	-	31	15	20	13	17	14
120	157	A	C	1	0	0	0	1	1
120	157	T	C	255	157	147	120	133	114
120	157	T	G	8	2	5	3	5	3
120	158	A	A	1	0	0	0	1	1
120	158	T	A	259	157	150	122	137	115
120	158	T	T	4	2	2	1	1	2
120	159	A	A	1	0	0	0	1	1
120	159	T	A	258	157	148	122	135	113
120	159	T	C	5	2	4	1	3	4
120	160	A	C	1	0	0	0	1	1
120	160	T	A	4	1	0	1	2	2
120	160	T	C	248	152	148	116	133	114
120	160	T	T	11	6	4	6	3	1
120	161	A	C	1	0	0	0	1	1
120	161	T	A	12	5	7	3	9	4
120	161	T	C	247	151	142	118	126	111
120	161	T	T	1	1	1	0	1	1
120	161	T	G	3	2	2	2	2	1
120	163	A	G	1	0	0	0	1	1
120	163	T	A	12	8	8	6	6	3
120	163	T	G	251	151	144	117	132	114
120	164	A	C	1	0	0	0	1	1
120	164	T	A	10	7	6	5	5	5
120	164	T	C	249	149	143	116	130	109
120	164	T	T	4	3	3	2	3	3
120	173	A	C	1	0	0	0	1	1
120	173	T	C	262	158	151	123	138	117
120	173	T	T	1	1	1	0	0	0
120	174	A	T	1	0	0	0	1	1
120	174	T	A	1	0	0	0	1	0
120	174	T	T	259	158	150	121	137	117
120	174	T	G	3	1	2	2	0	0
120	178	A	G	1	0	0	0	1	1
120	178	T	T	1	0	0	0	0	1
120	178	T	G	262	159	152	123	138	116
120	183	A	A	1	0	0	0	1	1
120	183	T	A	262	158	152	123	137	116
120	183	T	G	1	1	0	0	1	1
120	188	A	C	1	0	0	0	1	1
120	188	T	C	262	159	152	123	137	116
120	188	T	G	1	0	0	0	1	1
120	195	A	C	1	0	0	0	1	1
120	195	T	A	1	0	0	0	1	0
120	195	T	C	260	159	151	122	137	117
120	195	T	T	2	0	1	1	0	0
120	197	A	G	1	0	0	0	1	1
120	197	T	A	179	112	111	85	94	74
120	197	T	G	84	47	41	38	44	43
120	198	A	A	1	0	0	0	1	1
120	198	T	A	262	159	151	123	138	117
120	198	T	C	1	0	1	0	0	0
120	204	A	G	1	0	0	0	1	1
120	204	T	A	1	0	0	0	0	1
120	204	T	G	262	159	152	123	138	116
120	229	A	G	1	0	0	0	1	1
120	229	T	A	1	1	0	0	0	0
120	229	T	G	262	158	152	123	138	117
120	230	A	G	1	0	0	0	1	1
120	230	T	A	0	0	0	0	0	0
120	230	T	G	263	159	152	123	138	117
120	234	A	A	1	0	0	0	1	1
120	234	T	A	261	158	152	123	136	117
120	234	T	G	2	1	0	0	2	0
120	235	A	G	1	0	0	0	1	1
120	235	T	A	1	0	1	1	0	0
120	235	T	G	262	159	151	122	138	117
120	238	A	G	1	0	0	0	1	1
120	238	T	A	0	0	0	0	0	0
120	238	T	G	263	159	152	123	138	117
120	247	A	A	1	0	0	0	1	1
120	247	T	A	262	159	152	122	138	117
120	247	T	G	1	0	0	1	0	0
120	250	A	G	1	0	0	0	1	1
120	250	T	A	1	1	0	0	0	0
120	250	T	G	262	158	152	123	138	117
120	253	A	G	1	0	0	0	1	1
120	253	T	A	1	0	1	0	1	1
120	253	T	C	2	1	2	1	0	1
120	253	T	G	260	158	149	122	137	115
120	255	A	A	1	0	0	0	1	1
120	255	T	A	262	159	152	123	137	116
120	255	T	T	1	0	0	0	1	1
120	257	A	C	1	0	0	0	1	1
120	257	T	C	239	147	138	111	125	105
120	257	T	T	24	12	14	12	13	12
120	259	A	G	1	0	0	0	1	1
120	259	T	A	2	1	1	0	1	1
120	259	T	T	1	0	1	0	0	0
120	259	T	G	260	158	150	123	137	116
120	260	A	C	1	0	0	0	1	1
120	260	T	A	1	1	1	1	0	0
120	260	T	C	260	158	151	122	137	115
120	260	T	T	2	0	0	0	1	2
120	262	A	A	1	0	0	0	1	1
120	262	T	A	262	158	152	122	138	117
120	262	T	G	1	1	0	1	0	0
120	263	A	G	1	0	0	0	1	1
120	263	T	A	168	106	99	80	86	72
120	263	T	T	14	10	10	7	3	5
120	263	T	G	81	43	43	36	49	40
120	265	A	C	1	0	0	0	1	1
120	265	T	C	213	128	120	102	116	99
120	265	T	T	46	27	32	19	20	18
120	265	T	G	4	4	0	2	2	0
120	266	A	C	1	0	0	0	1	1
120	266	T	A	8	6	1	3	6	4
120	266	T	C	254	152	150	119	132	112
120	266	T	G	1	1	1	1	0	1
120	269	A	G	1	0	0	0	1	1
120	269	T	A	15	8	9	7	4	4
120	269	T	G	248	151	143	116	134	113
120	272	A	T	1	0	0	0	1	1
120	272	T	C	47	32	22	21	24	18
120	272	T	T	216	127	130	102	114	99
120	274	A	G	1	0	0	0	1	1
120	274	T	A	4	3	3	2	2	0
120	274	T	G	259	156	149	121	136	117
120	276	A	A	1	0	0	0	1	1
120	276	T	A	261	158	150	123	138	117
120	276	T	T	2	1	2	0	0	0
120	278	A	T	1	0	0	0	1	1
120	278	T	A	6	1	1	0	4	6
120	278	T	C	1	1	0	0	0	0
120	278	T	T	248	151	146	119	129	108
120	278	T	G	8	6	5	4	5	3
120	280	A	T	1	0	0	0	1	1
120	280	T	C	1	0	0	0	0	1
120	280	T	T	262	159	152	123	138	116
120	283	A	C	1	0	0	0	1	1
120	283	T	A	1	1	0	0	0	0
120	283	T	C	262	158	152	123	138	117
120	288	A	A	1	0	0	0	1	1
120	288	T	A	262	159	151	123	138	117
120	288	T	C	1	0	1	0	0	0
120	292	A	G	1	0	0	0	1	1
120	292	T	A	1	0	0	1	0	0
120	292	T	G	262	159	152	122	138	117
120	294	A	C	1	0	0	0	1	1
120	294	T	A	1	1	1	0	0	0
120	294	T	C	260	158	151	123	137	115
120	294	T	T	2	0	0	0	1	2
120	298	A	A	1	0	0	0	1	1
120	298	T	A	262	159	152	122	138	117
120	298	T	G	1	0	0	1	0	0
120	303	A	A	1	0	0	0	1	1
120	303	T	A	262	159	152	123	137	117
120	303	T	G	1	0	0	0	1	0
120	306	A	A	1	0	0	0	1	1
120	306	T	A	262	159	152	123	138	116
120	306	T	G	1	0	0	0	0	1
120	308	A	G	1	0	0	0	1	1
120	308	T	A	1	1	0	1	0	0
120	308	T	G	262	158	152	122	138	117
120	314	A	C	1	0	0	0	1	1
120	314	T	C	262	159	152	123	138	116
120	314	T	T	1	0	0	0	0	1
120	319	A	A	1	0	0	0	1	1
120	319	T	A	262	159	152	123	137	117
120	319	T	C	1	0	0	0	1	0
120	328	A	T	1	0	0	0	1	1
120	328	T	C	1	0	1	0	0	0
120	328	T	T	262	159	151	123	138	117
120	331	A	G	1	0	0	0	1	1
120	331	T	A	1	0	0	0	1	0
120	331	T	G	262	159	152	123	137	117
120	337	A	A	1	0	0	0	1	1
120	337	T	A	262	158	152	123	138	117
120	337	T	T	1	1	0	0	0	0
120	339	A	A	1	0	0	0	1	1
120	339	T	A	262	159	152	123	137	117
120	339	T	G	1	0	0	0	1	0
120	345	A	A	1	0	0	0	1	1
120	345	T	A	262	158	151	123	138	117
120	345	T	G	1	1	1	0	0	0
120	351	A	T	1	0	0	0	1	1
120	351	T	C	1	1	1	0	0	0
120	351	T	T	262	158	151	123	138	117
137	138	A	A	2	0	1	0	1	1
137	138	G	A	260	159	151	122	138	116
137	138	G	T	2	0	0	1	0	1
137	142	A	G	2	0	1	0	1	1
137	142	G	A	1	0	1	0	0	0
137	142	G	G	261	159	150	123	138	117
137	145	A	A	2	0	1	0	1	1
137	145	G	A	246	150	143	114	129	109
137	145	G	G	16	9	8	9	9	8
137	148	A	C	2	0	1	0	1	1
137	148	G	C	257	154	147	119	136	116
137	148	G	T	5	5	4	4	2	1
137	149	A	C	2	0	1	0	1	1
137	149	G	A	15	10	9	11	5	3
137	149	G	C	242	145	138	109	131	111
137	149	G	T	5	4	4	3	2	3
137	151	A	A	2	0	1	0	1	1
137	151	G	A	258	158	148	122	137	116
137	151	G	C	1	0	1	1	0	0
137	151	G	G	3	1	2	0	1	1
137	152	A	A	2	0	1	0	1	1
137	152	G	A	244	144	138	114	128	109
137	152	G	T	18	15	13	9	10	8
137	153	A	A	2	0	1	0	1	1
137	153	G	A	261	159	151	123	137	117
137	153	G	T	1	0	0	0	1	0
137	154	A	C	2	0	1	0	1	1
137	154	G	A	4	3	2	1	2	1
137	154	G	C	141	89	82	69	76	61
137	154	G	G	86	52	47	40	43	41
137	154	G	-	31	15	20	13	17	14
137	156	A	A	2	0	1	0	1	1
137	156	G	A	223	138	125	107	117	100
137	156	G	C	8	6	6	3	4	3
137	156	G	-	31	15	20	13	17	14
137	157	A	C	2	0	1	0	1	1
137	157	G	C	254	157	146	120	133	114
137	157	G	G	8	2	5	3	5	3
137	158	A	A	2	0	1	0	1	1
137	158	G	A	258	157	149	122	137	115
137	158	G	T	4	2	2	1	1	2
137	159	A	A	2	0	1	0	1	1
137	159	G	A	257	157	147	122	135	113
137	159	G	C	5	2	4	1	3	4
137	160	A	C	2	0	1	0	1	1
137	160	G	A	4	1	0	1	2	2
137	160	G	C	247	152	147	116	133	114
137	160	G	T	11	6	4	6	3	1
137	161	A	C	2	0	1	0	1	1
137	161	G	A	12	5	7	3	9	4
137	161	G	C	246	151	141	118	126	111
137	161	G	T	1	1	1	0	1	1
137	161	G	G	3	2	2	2	2	1
137	163	A	G	2	0	1	0	1	1
137	163	G	A	12	8	8	6	6	3
137	163	G	G	250	151	143	117	132	114
137	164	A	C	2	0	1	0	1	1
137	164	G	A	10	7	6	5	5	5
137	164	G	C	248	149	142	116	130	109
137	164	G	T	4	3	3	2	3	3
137	173	A	C	2	0	1	0	1	1
137	173	G	C	261	158	150	123	138	117
137	173	G	T	1	1	1	0	0	0
137	174	A	T	2	0	1	0	1	1
137	174	G	A	1	0	0	0	1	0
137	174	G	T	258	158	149	121	137	117
137	174	G	G	3	1	2	2	0	0
137	178	A	G	2	0	1	0	1	1
137	178	G	T	1	0	0	0	0	1
137	178	G	G	261	159	151	123	138	116
137	183	A	A	2	0	1	0	1	1
137	183	G	A	261	158	151	123	137	116
137	183	G	G	1	1	0	0	1	1
137	188	A	C	2	0	1	0	1	1
137	188	G	C	261	159	151	123	137	116
137	188	G	G	1	0	0	0	1	1
137	195	A	C	2	0	1	0	1	1
137	195	G	A	1	0	0	0	1	0
137	195	G	C	259	159	150	122	137	117
137	195	G	T	2	0	1	1	0	0
137	197	A	A	2	0	1	0	1	1
137	197	G	A	177	112	110	85	93	73
137	197	G	G	85	47	41	38	45	44
137	198	A	A	2	0	1	0	1	1
137	198	G	A	261	159	150	123	138	117
137	198	G	C	1	0	1	0	0	0
137	204	A	G	2	0	1	0	1	1
137	204	G	A	1	0	0	0	0	1
137	204	G	G	261	159	151	123	138	116
137	229	A	G	2	0	1	0	1	1
137	229	G	A	1	1	0	0	0	0
137	229	G	G	261	158	151	123	138	117
137	230	A	G	2	0	1	0	1	1
137	230	G	A	0	0	0	0	0	0
137	230	G	G	262	159	151	123	138	117
137	234	A	A	2	0	1	0	1	1
137	234	G	A	260	158	151	123	136	117
137	234	G	G	2	1	0	0	2	0
137	235	A	G	2	0	1	0	1	1
137	235	G	A	1	0	1	1	0	0
137	235	G	G	261	159	150	122	138	117
137	238	A	G	2	0	1	0	1	1
137	238	G	A	0	0	0	0	0	0
137	238	G	G	262	159	151	123	138	117
137	247	A	A	2	0	1	0	1	1
137	247	G	A	261	159	151	122	138	117
137	247	G	G	1	0	0	1	0	0
137	250	A	G	2	0	1	0	1	1
137	250	G	A	1	1	0	0	0	0
137	250	G	G	261	158	151	123	138	117
137	253	A	G	2	0	1	0	1	1
137	253	G	A	1	0	1	0	1	1
137	253	G	C	2	1	2	1	0	1
137	253	G	G	259	158	148	122	137	115
137	255	A	A	2	0	1	0	1	1
137	255	G	A	261	159	151	123	137	116
137	255	G	T	1	0	0	0	1	1
137	257	A	C	1	0	1	0	0	0
137	257	A	T	1	0	0	0	1	1
137	257	G	C	239	147	137	111	126	106
137	257	G	T	23	12	14	12	12	11
137	259	A	G	2	0	1	0	1	1
137	259	G	A	2	1	1	0	1	1
137	259	G	T	1	0	1	0	0	0
137	259	G	G	259	158	149	123	137	116
137	260	A	C	2	0	1	0	1	1
137	260	G	A	1	1	1	1	0	0
137	260	G	C	259	158	150	122	137	115
137	260	G	T	2	0	0	0	1	2
137	262	A	A	2	0	1	0	1	1
137	262	G	A	261	158	151	122	138	117
137	262	G	G	1	1	0	1	0	0
137	263	A	A	2	0	1	0	1	1
137	263	G	A	166	106	98	80	85	71
137	263	G	T	14	10	10	7	3	5
137	263	G	G	82	43	43	36	50	41
137	265	A	C	1	0	0	0	1	1
137	265	A	T	1	0	1	0	0	0
137	265	G	C	213	128	120	102	116	99
137	265	G	T	45	27	31	19	20	18
137	265	G	G	4	4	0	2	2	0
137	266	A	C	2	0	1	0	1	1
137	266	G	A	8	6	1	3	6	4
137	266	G	C	253	152	149	119	132	112
137	266	G	G	1	1	1	1	0	1
137	269	A	G	2	0	1	0	1	1
137	269	G	A	15	8	9	7	4	4
137	269	G	G	247	151	142	116	134	113
137	272	A	T	2	0	1	0	1	1
137	272	G	C	47	32	22	21	24	18
137	272	G	T	215	127	129	102	114	99
137	274	A	G	2	0	1	0	1	1
137	274	G	A	4	3	3	2	2	0
137	274	G	G	258	156	148	121	136	117
137	276	A	A	2	0	1	0	1	1
137	276	G	A	260	158	149	123	138	117
137	276	G	T	2	1	2	0	0	0
137	278	A	T	2	0	1	0	1	1
137	278	G	A	6	1	1	0	4	6
137	278	G	C	1	1	0	0	0	0
137	278	G	T	247	151	145	119	129	108
137	278	G	G	8	6	5	4	5	3
137	280	A	T	2	0	1	0	1	1
137	280	G	C	1	0	0	0	0	1
137	280	G	T	261	159	151	123	138	116
137	283	A	C	2	0	1	0	1	1
137	283	G	A	1	1	0	0	0	0
137	283	G	C	261	158	151	123	138	117
137	288	A	A	2	0	1	0	1	1
137	288	G	A	261	159	150	123	138	117
137	288	G	C	1	0	1	0	0	0
137	292	A	G	2	0	1	0	1	1
137	292	G	A	1	0	0	1	0	0
137	292	G	G	261	159	151	122	138	117
137	294	A	C	2	0	1	0	1	1
137	294	G	A	1	1	1	0	0	0
137	294	G	C	259	158	150	123	137	115
137	294	G	T	2	0	0	0	1	2
137	298	A	A	2	0	1	0	1	1
137	298	G	A	261	159	151	122	138	117
137	298	G	G	1	0	0	1	0	0
137	303	A	A	2	0	1	0	1	1
137	303	G	A	261	159	151	123	137	117
137	303	G	G	1	0	0	0	1	0
137	306	A	A	2	0	1	0	1	1
137	306	G	A	261	159	151	123	138	116
137	306	G	G	1	0	0	0	0	1
137	308	A	G	2	0	1	0	1	1
137	308	G	A	1	1	0	1	0	0
137	308	G	G	261	158	151	122	138	117
137	314	A	C	2	0	1	0	1	1
137	314	G	C	261	159	151	123	138	116
137	314	G	T	1	0	0	0	0	1
137	319	A	A	2	0	1	0	1	1
137	319	G	A	261	159	151	123	137	117
137	319	G	C	1	0	0	0	1	0
137	328	A	T	2	0	1	0	1	1
137	328	G	C	1	0	1	0	0	0
137	328	G	T	261	159	150	123	138	117
137	331	A	G	2	0	1	0	1	1
137	331	G	A	1	0	0	0	1	0
137	331	G	G	261	159	151	123	137	117
137	337	A	A	2	0	1	0	1	1
137	337	G	A	261	158	151	123	138	117
137	337	G	T	1	1	0	0	0	0
137	339	A	A	2	0	1	0	1	1
137	339	G	A	261	159	151	123	137	117
137	339	G	G	1	0	0	0	1	0
137	345	A	A	2	0	1	0	1	1
137	345	G	A	261	158	150	123	138	117
137	345	G	G	1	1	1	0	0	0
137	351	A	T	2	0	1	0	1	1
137	351	G	C	1	1	1	0	0	0
137	351	G	T	261	158	150	123	138	117
138	142	A	A	1	0	1	0	0	0
138	142	A	G	261	159	151	122	139	117
138	142	T	G	2	0	0	1	0	1
138	145	A	A	246	150	144	113	130	109
138	145	A	G	16	9	8	9	9	8
138	145	T	A	2	0	0	1	0	1
138	148	A	C	257	154	148	118	137	116
138	148	A	T	5	5	4	4	2	1
138	148	T	C	2	0	0	1	0	1
138	149	A	A	15	10	9	11	5	3
138	149	A	C	242	145	139	108	132	111
138	149	A	T	5	4	4	3	2	3
138	149	T	C	2	0	0	1	0	1
138	151	A	A	258	158	149	121	138	116
138	151	A	C	1	0	1	1	0	0
138	151	A	G	3	1	2	0	1	1
138	151	T	A	2	0	0	1	0	1
138	152	A	A	244	144	139	113	129	109
138	152	A	T	18	15	13	9	10	8
138	152	T	A	2	0	0	1	0	1
138	153	A	A	261	159	152	122	138	117
138	153	A	T	1	0	0	0	1	0
138	153	T	A	2	0	0	1	0	1
138	154	A	A	4	3	2	1	2	1
138	154	A	C	143	89	83	69	77	62
138	154	A	G	84	52	47	39	43	40
138	154	A	-	31	15	20	13	17	14
138	154	T	G	2	0	0	1	0	1
138	156	A	A	223	138	126	106	118	100
138	156	A	C	8	6	6	3	4	3
138	156	A	-	31	15	20	13	17	14
138	156	T	A	2	0	0	1	0	1
138	157	A	C	254	157	147	119	134	114
138	157	A	G	8	2	5	3	5	3
138	157	T	C	2	0	0	1	0	1
138	158	A	A	258	157	150	121	138	115
138	158	A	T	4	2	2	1	1	2
138	158	T	A	2	0	0	1	0	1
138	159	A	A	257	157	148	121	136	113
138	159	A	C	5	2	4	1	3	4
138	159	T	A	2	0	0	1	0	1
138	160	A	A	4	1	0	1	2	2
138	160	A	C	247	152	148	115	134	114
138	160	A	T	11	6	4	6	3	1
138	160	T	C	2	0	0	1	0	1
138	161	A	A	12	5	7	3	9	4
138	161	A	C	246	151	142	117	127	111
138	161	A	T	1	1	1	0	1	1
138	161	A	G	3	2	2	2	2	1
138	161	T	C	2	0	0	1	0	1
138	163	A	A	12	8	8	6	6	3
138	163	A	G	250	151	144	116	133	114
138	163	T	G	2	0	0	1	0	1
138	164	A	A	10	7	6	5	5	5
138	164	A	C	248	149	143	115	131	109
138	164	A	T	4	3	3	2	3	3
138	164	T	C	2	0	0	1	0	1
138	173	A	C	261	158	151	122	139	117
138	173	A	T	1	1	1	0	0	0
138	173	T	C	2	0	0	1	0	1
138	174	A	A	1	0	0	0	1	0
138	174	A	T	258	158	150	120	138	117
138	174	A	G	3	1	2	2	0	0
138	174	T	T	2	0	0	1	0	1
138	178	A	T	1	0	0	0	0	1
138	178	A	G	261	159	152	122	139	116
138	178	T	G	2	0	0	1	0	1
138	183	A	A	261	158	152	122	138	116
138	183	A	G	1	1	0	0	1	1
138	183	T	A	2	0	0	1	0	1
138	188	A	C	261	159	152	122	138	116
138	188	A	G	1	0	0	0	1	1
138	188	T	C	2	0	0	1	0	1
138	195	A	A	1	0	0	0	1	0
138	195	A	C	259	159	151	121	138	117
138	195	A	T	2	0	1	1	0	0
138	195	T	C	2	0	0	1	0	1
138	197	A	A	179	112	111	85	94	74
138	197	A	G	83	47	41	37	45	43
138	197	T	G	2	0	0	1	0	1
138	198	A	A	261	159	151	122	139	117
138	198	A	C	1	0	1	0	0	0
138	198	T	A	2	0	0	1	0	1
138	204	A	A	1	0	0	0	0	1
138	204	A	G	261	159	152	122	139	116
138	204	T	G	2	0	0	1	0	1
138	229	A	A	1	1	0	0	0	0
138	229	A	G	261	158	152	122	139	117
138	229	T	G	2	0	0	1	0	1
138	230	A	A	0	0	0	0	0	0
138	230	A	G	262	159	152	122	139	117
138	230	T	G	2	0	0	1	0	1
138	234	A	A	260	158	152	122	137	117
138	234	A	G	2	1	0	0	2	0
138	234	T	A	2	0	0	1	0	1
138	235	A	A	1	0	1	1	0	0
138	235	A	G	261	159	151	121	139	117
138	235	T	G	2	0	0	1	0	1
138	238	A	A	0	0	0	0	0	0
138	238	A	G	262	159	152	122	139	117
138	238	T	G	2	0	0	1	0	1
138	247	A	A	261	159	152	121	139	117
138	247	A	G	1	0	0	1	0	0
138	247	T	A	2	0	0	1	0	1
138	250	A	A	1	1	0	0	0	0
138	250	A	G	261	158	152	122	139	117
138	250	T	G	2	0	0	1	0	1
138	253	A	A	1	0	1	0	1	1
138	253	A	C	2	1	2	1	0	1
138	253	A	G	259	158	149	121	138	115
138	253	T	G	2	0	0	1	0	1
138	255	A	A	261	159	152	122	138	116
138	255	A	T	1	0	0	0	1	1
138	255	T	A	2	0	0	1	0	1
138	257	A	C	238	147	138	110	126	105
138	257	A	T	24	12	14	12	13	12
138	257	T	C	2	0	0	1	0	1
138	259	A	A	2	1	1	0	1	1
138	259	A	T	1	0	1	0	0	0
138	259	A	G	259	158	150	122	138	116
138	259	T	G	2	0	0	1	0	1
138	260	A	A	1	1	1	1	0	0
138	260	A	C	259	158	151	121	138	115
138	260	A	T	2	0	0	0	1	2
138	260	T	C	2	0	0	1	0	1
138	262	A	A	261	158	152	121	139	117
138	262	A	G	1	1	0	1	0	0
138	262	T	A	2	0	0	1	0	1
138	263	A	A	167	106	99	79	86	72
138	263	A	T	14	10	10	7	3	5
138	263	A	G	81	43	43	36	50	40
138	263	T	A	1	0	0	1	0	0
138	263	T	G	1	0	0	0	0	1
138	265	A	C	212	128	120	101	117	99
138	265	A	T	46	27	32	19	20	18
138	265	A	G	4	4	0	2	2	0
138	265	T	C	2	0	0	1	0	1
138	266	A	A	8	6	1	3	6	4
138	266	A	C	253	152	150	118	133	112
138	266	A	G	1	1	1	1	0	1
138	266	T	C	2	0	0	1	0	1
138	269	A	A	15	8	9	7	4	4
138	269	A	G	247	151	143	115	135	113
138	269	T	G	2	0	0	1	0	1
138	272	A	C	47	32	22	21	24	18
138	272	A	T	215	127	130	101	115	99
138	272	T	T	2	0	0	1	0	1
138	274	A	A	4	3	3	2	2	0
138	274	A	G	258	156	149	120	137	117
138	274	T	G	2	0	0	1	0	1
138	276	A	A	260	158	150	122	139	117
138	276	A	T	2	1	2	0	0	0
138	276	T	A	2	0	0	1	0	1
138	278	A	A	5	1	1	0	4	5
138	278	A	C	1	1	0	0	0	0
138	278	A	T	248	151	146	118	130	109
138	278	A	G	8	6	5	4	5	3
138	278	T	A	1	0	0	0	0	1
138	278	T	T	1	0	0	1	0	0
138	280	A	C	1	0	0	0	0	1
138	280	A	T	261	159	152	122	139	116
138	280	T	T	2	0	0	1	0	1
138	283	A	A	1	1	0	0	0	0
138	283	A	C	261	158	152	122	139	117
138	283	T	C	2	0	0	1	0	1
138	288	A	A	261	159	151	122	139	117
138	288	A	C	1	0	1	0	0	0
138	288	T	A	2	0	0	1	0	1
138	292	A	A	1	0	0	1	0	0
138	292	A	G	261	159	152	121	139	117
138	292	T	G	2	0	0	1	0	1
138	294	A	A	1	1	1	0	0	0
138	294	A	C	259	158	151	122	138	115
138	294	A	T	2	0	0	0	1	2
138	294	T	C	2	0	0	1	0	1
138	298	A	A	261	159	152	121	139	117
138	298	A	G	1	0	0	1	0	0
138	298	T	A	2	0	0	1	0	1
138	303	A	A	261	159	152	122	138	117
138	303	A	G	1	0	0	0	1	0
138	303	T	A	2	0	0	1	0	1
138	306	A	A	261	159	152	122	139	116
138	306	A	G	1	0	0	0	0	1
138	306	T	A	2	0	0	1	0	1
138	308	A	A	1	1	0	1	0	0
138	308	A	G	261	158	152	121	139	117
138	308	T	G	2	0	0	1	0	1
138	314	A	C	261	159	152	122	139	116
138	314	A	T	1	0	0	0	0	1
138	314	T	C	2	0	0	1	0	1
138	319	A	A	261	159	152	122	138	117
138	319	A	C	1	0	0	0	1	0
138	319	T	A	2	0	0	1	0	1
138	328	A	C	1	0	1	0	0	0
138	328	A	T	261	159	151	122	139	117
138	328	T	T	2	0	0	1	0	1
138	331	A	A	1	0	0	0	1	0
138	331	A	G	261	159	152	122	138	117
138	331	T	G	2	0	0	1	0	1
138	337	A	A	261	158	152	122	139	117
138	337	A	T	1	1	0	0	0	0
138	337	T	A	2	0	0	1	0	1
138	339	A	A	261	159	152	122	138	117
138	339	A	G	1	0	0	0	1	0
138	339	T	A	2	0	0	1	0	1
138	345	A	A	261	158	151	122	139	117
138	345	A	G	1	1	1	0	0	0
138	345	T	A	2	0	0	1	0	1
138	351	A	C	1	1	1	0	0	0
138	351	A	T	261	158	151	122	139	117
138	351	T	T	2	0	0	1	0	1
142	145	A	A	1	0	1	0	0	0
142	145	G	A	247	150	143	114	130	110
142	145	G	G	16	9	8	9	9	8
142	148	A	C	1	0	1	0	0	0
142	148	G	C	258	154	147	119	137	117
142	148	G	T	5	5	4	4	2	1
142	149	A	C	1	0	1	0	0	0
142	149	G	A	15	10	9	11	5	3
142	149	G	C	243	145	138	109	132	112
142	149	G	T	5	4	4	3	2	3
142	151	A	A	1	0	1	0	0	0
142	151	G	A	259	158	148	122	138	117
142	151	G	C	1	0	1	1	0	0
142	151	G	G	3	1	2	0	1	1
142	152	A	A	1	0	1	0	0	0
142	152	G	A	245	144	138	114	129	110
142	152	G	T	18	15	13	9	10	8
142	153	A	A	1	0	1	0	0	0
142	153	G	A	262	159	151	123	138	118
142	153	G	T	1	0	0	0	1	0
142	154	A	-	1	0	1	0	0	0
142	154	G	A	4	3	2	1	2	1
142	154	G	C	143	89	83	69	77	62
142	154	G	G	86	52	47	40	43	41
142	154	G	-	30	15	19	13	17	14
142	156	A	-	1	0	1	0	0	0
142	156	G	A	225	138	126	107	118	101
142	156	G	C	8	6	6	3	4	3
142	156	G	-	30	15	19	13	17	14
142	157	A	C	1	0	1	0	0	0
142	157	G	C	255	157	146	120	134	115
142	157	G	G	8	2	5	3	5	3
142	158	A	A	1	0	1	0	0	0
142	158	G	A	259	157	149	122	138	116
142	158	G	T	4	2	2	1	1	2
142	159	A	A	1	0	1	0	0	0
142	159	G	A	258	157	147	122	136	114
142	159	G	C	5	2	4	1	3	4
142	160	A	C	1	0	1	0	0	0
142	160	G	A	4	1	0	1	2	2
142	160	G	C	248	152	147	116	134	115
142	160	G	T	11	6	4	6	3	1
142	161	A	C	1	0	1	0	0	0
142	161	G	A	12	5	7	3	9	4
142	161	G	C	247	151	141	118	127	112
142	161	G	T	1	1	1	0	1	1
142	161	G	G	3	2	2	2	2	1
142	163	A	G	1	0	1	0	0	0
142	163	G	A	12	8	8	6	6	3
142	163	G	G	251	151	143	117	133	115
142	164	A	C	1	0	1	0	0	0
142	164	G	A	10	7	6	5	5	5
142	164	G	C	249	149	142	116	131	110
142	164	G	T	4	3	3	2	3	3
142	173	A	C	1	0	1	0	0	0
142	173	G	C	262	158	150	123	139	118
142	173	G	T	1	1	1	0	0	0
142	174	A	T	1	0	1	0	0	0
142	174	G	A	1	0	0	0	1	0
142	174	G	T	259	158	149	121	138	118
142	174	G	G	3	1	2	2	0	0
142	178	A	G	1	0	1	0	0	0
142	178	G	T	1	0	0	0	0	1
142	178	G	G	262	159	151	123	139	117
142	183	A	A	1	0	1	0	0	0
142	183	G	A	262	158	151	123	138	117
142	183	G	G	1	1	0	0	1	1
142	188	A	C	1	0	1	0	0	0
142	188	G	C	262	159	151	123	138	117
142	188	G	G	1	0	0	0	1	1
142	195	A	C	1	0	1	0	0	0
142	195	G	A	1	0	0	0	1	0
142	195	G	C	260	159	150	122	138	118
142	195	G	T	2	0	1	1	0	0
142	197	A	A	1	0	1	0	0	0
142	197	G	A	178	112	110	85	94	74
142	197	G	G	85	47	41	38	45	44
142	198	A	A	1	0	1	0	0	0
142	198	G	A	262	159	150	123	139	118
142	198	G	C	1	0	1	0	0	0
142	204	A	G	1	0	1	0	0	0
142	204	G	A	1	0	0	0	0	1
142	204	G	G	262	159	151	123	139	117
142	229	A	G	1	0	1	0	0	0
142	229	G	A	1	1	0	0	0	0
142	229	G	G	262	158	151	123	139	118
142	230	A	G	1	0	1	0	0	0
142	230	G	A	0	0	0	0	0	0
142	230	G	G	263	159	151	123	139	118
142	234	A	A	1	0	1	0	0	0
142	234	G	A	261	158	151	123	137	118
142	234	G	G	2	1	0	0	2	0
142	235	A	G	1	0	1	0	0	0
142	235	G	A	1	0	1	1	0	0
142	235	G	G	262	159	150	122	139	118
142	238	A	G	1	0	1	0	0	0
142	238	G	A	0	0	0	0	0	0
142	238	G	G	263	159	151	123	139	118
142	247	A	A	1	0	1	0	0	0
142	247	G	A	262	159	151	122	139	118
142	247	G	G	1	0	0	1	0	0
142	250	A	G	1	0	1	0	0	0
142	250	G	A	1	1	0	0	0	0
142	250	G	G	262	158	151	123	139	118
142	253	A	G	1	0	1	0	0	0
142	253	G	A	1	0	1	0	1	1
142	253	G	C	2	1	2	1	0	1
142	253	G	G	260	158	148	122	138	116
142	255	A	A	1	0	1	0	0	0
142	255	G	A	262	159	151	123	138	117
142	255	G	T	1	0	0	0	1	1
142	257	A	C	1	0	1	0	0	0
142	257	G	C	239	147	137	111	126	106
142	257	G	T	24	12	14	12	13	12
142	259	A	G	1	0	1	0	0	0
142	259	G	A	2	1	1	0	1	1
142	259	G	T	1	0	1	0	0	0
142	259	G	G	260	158	149	123	138	117
142	260	A	C	1	0	1	0	0	0
142	260	G	A	1	1	1	1	0	0
142	260	G	C	260	158	150	122	138	116
142	260	G	T	2	0	0	0	1	2
142	262	A	A	1	0	1	0	0	0
142	262	G	A	262	158	151	122	139	118
142	262	G	G	1	1	0	1	0	0
142	263	A	A	1	0	1	0	0	0
142	263	G	A	167	106	98	80	86	72
142	263	G	T	14	10	10	7	3	5
142	263	G	G	82	43	43	36	50	41
142	265	A	T	1	0	1	0	0	0
142	265	G	C	214	128	120	102	117	100
142	265	G	T	45	27	31	19	20	18
142	265	G	G	4	4	0	2	2	0
142	266	A	C	1	0	1	0	0	0
142	266	G	A	8	6	1	3	6	4
142	266	G	C	254	152	149	119	133	113
142	266	G	G	1	1	1	1	0	1
142	269	A	G	1	0	1	0	0	0
142	269	G	A	15	8	9	7	4	4
142	269	G	G	248	151	142	116	135	114
142	272	A	T	1	0	1	0	0	0
142	272	G	C	47	32	22	21	24	18
142	272	G	T	216	127	129	102	115	100
142	274	A	G	1	0	1	0	0	0
142	274	G	A	4	3	3	2	2	0
142	274	G	G	259	156	148	121	137	118
142	276	A	A	1	0	1	0	0	0
142	276	G	A	261	158	149	123	139	118
142	276	G	T	2	1	2	0	0	0
142	278	A	T	1	0	1	0	0	0
142	278	G	A	6	1	1	0	4	6
142	278	G	C	1	1	0	0	0	0
142	278	G	T	248	151	145	119	130	109
142	278	G	G	8	6	5	4	5	3
142	280	A	T	1	0	1	0	0	0
142	280	G	C	1	0	0	0	0	1
142	280	G	T	262	159	151	123	139	117
142	283	A	C	1	0	1	0	0	0
142	283	G	A	1	1	0	0	0	0
142	283	G	C	262	158	151	123	139	118
142	288	A	A	1	0	1	0	0	0
142	288	G	A	262	159	150	123	139	118
142	288	G	C	1	0	1	0	0	0
142	292	A	G	1	0	1	0	0	0
142	292	G	A	1	0	0	1	0	0
142	292	G	G	262	159	151	122	139	118
142	294	A	C	1	0	1	0	0	0
142	294	G	A	1	1	1	0	0	0
142	294	G	C	260	158	150	123	138	116
142	294	G	T	2	0	0	0	1	2
142	298	A	A	1	0	1	0	0	0
142	298	G	A	262	159	151	122	139	118
142	298	G	G	1	0	0	1	0	0
142	303	A	A	1	0	1	0	0	0
142	303	G	A	262	159	151	123	138	118
142	303	G	G	1	0	0	0	1	0
142	306	A	A	1	0	1	0	0	0
142	306	G	A	262	159	151	123	139	117
142	306	G	G	1	0	0	0	0	1
142	308	A	G	1	0	1	0	0	0
142	308	G	A	1	1	0	1	0	0
142	308	G	G	262	158	151	122	139	118
142	314	A	C	1	0	1	0	0	0
142	314	G	C	262	159	151	123	139	117
142	314	G	T	1	0	0	0	0	1
142	319	A	A	1	0	1	0	0	0
142	319	G	A	262	159	151	123	138	118
142	319	G	C	1	0	0	0	1	0
142	328	A	T	1	0	1	0	0	0
142	328	G	C	1	0	1	0	0	0
142	328	G	T	262	159	150	123	139	118
142	331	A	G	1	0	1	0	0	0
142	331	G	A	1	0	0	0	1	0
142	331	G	G	262	159	151	123	138	118
142	337	A	A	1	0	1	0	0	0
142	337	G	A	262	158	151	123	139	118
142	337	G	T	1	1	0	0	0	0
142	339	A	A	1	0	1	0	0	0
142	339	G	A	262	159	151	123	138	118
142	339	G	G	1	0	0	0	1	0
142	345	A	A	1	0	1	0	0	0
142	345	G	A	262	158	150	123	139	118
142	345	G	G	1	1	1	0	0	0
142	351	A	T	1	0	1	0	0	0
142	351	G	C	1	1	1	0	0	0
142	351	G	T	262	158	150	123	139	118
145	148	A	C	243	145	140	110	128	109
145	148	A	T	5	5	4	4	2	1
145	148	G	C	16	9	8	9	9	8
145	149	A	A	15	10	9	11	5	3
145	149	A	C	228	136	131	100	123	104
145	149	A	T	5	4	4	3	2	3
145	149	G	C	16	9	8	9	9	8
145	151	A	A	244	149	141	113	129	109
145	151	A	C	1	0	1	1	0	0
145	151	A	G	3	1	2	0	1	1
145	151	G	A	16	9	8	9	9	8
145	152	A	A	230	135	131	105	120	102
145	152	A	T	18	15	13	9	10	8
145	152	G	A	16	9	8	9	9	8
145	153	A	A	247	150	144	114	129	110
145	153	A	T	1	0	0	0	1	0
145	153	G	A	16	9	8	9	9	8
145	154	A	A	4	3	2	1	2	1
145	154	A	C	139	87	81	68	75	59
145	154	A	G	75	45	41	32	37	36
145	154	A	-	30	15	20	13	16	14
145	154	G	C	4	2	2	1	2	3
145	154	G	G	11	7	6	8	6	5
145	154	G	-	1	0	0	0	1	0
145	156	A	A	210	129	118	98	110	93
145	156	A	C	8	6	6	3	4	3
145	156	A	-	30	15	20	13	16	14
145	156	G	A	15	9	8	9	8	8
145	156	G	-	1	0	0	0	1	0
145	157	A	C	240	148	139	111	125	107
145	157	A	G	8	2	5	3	5	3
145	157	G	C	16	9	8	9	9	8
145	158	A	A	244	148	142	113	129	108
145	158	A	T	4	2	2	1	1	2
145	158	G	A	16	9	8	9	9	8
145	159	A	A	243	148	140	113	127	106
145	159	A	C	5	2	4	1	3	4
145	159	G	A	16	9	8	9	9	8
145	160	A	A	4	1	0	1	2	2
145	160	A	C	233	143	140	107	125	107
145	160	A	T	11	6	4	6	3	1
145	160	G	C	16	9	8	9	9	8
145	161	A	A	12	5	7	3	9	4
145	161	A	C	232	142	134	109	118	104
145	161	A	T	1	1	1	0	1	1
145	161	A	G	3	2	2	2	2	1
145	161	G	C	16	9	8	9	9	8
145	163	A	A	12	8	8	6	6	3
145	163	A	G	236	142	136	108	124	107
145	163	G	G	16	9	8	9	9	8
145	164	A	A	10	7	6	5	5	5
145	164	A	C	234	140	135	107	122	102
145	164	A	T	4	3	3	2	3	3
145	164	G	C	16	9	8	9	9	8
145	173	A	C	247	149	143	114	130	110
145	173	A	T	1	1	1	0	0	0
145	173	G	C	16	9	8	9	9	8
145	174	A	T	245	149	142	112	130	110
145	174	A	G	3	1	2	2	0	0
145	174	G	A	1	0	0	0	1	0
145	174	G	T	15	9	8	9	8	8
145	178	A	T	1	0	0	0	0	1
145	178	A	G	247	150	144	114	130	109
145	178	G	G	16	9	8	9	9	8
145	183	A	A	247	149	144	114	129	109
145	183	A	G	1	1	0	0	1	1
145	183	G	A	16	9	8	9	9	8
145	188	A	C	247	150	144	114	129	109
145	188	A	G	1	0	0	0	1	1
145	188	G	C	16	9	8	9	9	8
145	195	A	A	1	0	0	0	1	0
145	195	A	C	245	150	143	113	129	110
145	195	A	T	2	0	1	1	0	0
145	195	G	C	16	9	8	9	9	8
145	197	A	A	169	107	107	81	89	69
145	197	A	G	79	43	37	33	41	41
145	197	G	A	10	5	4	4	5	5
145	197	G	G	6	4	4	5	4	3
145	198	A	A	247	150	143	114	130	110
145	198	A	C	1	0	1	0	0	0
145	198	G	A	16	9	8	9	9	8
145	204	A	A	1	0	0	0	0	1
145	204	A	G	247	150	144	114	130	109
145	204	G	G	16	9	8	9	9	8
145	229	A	A	1	1	0	0	0	0
145	229	A	G	247	149	144	114	130	110
145	229	G	G	16	9	8	9	9	8
145	230	A	A	0	0	0	0	0	0
145	230	A	G	248	150	144	114	130	110
145	230	G	G	16	9	8	9	9	8
145	234	A	A	246	149	144	114	128	110
145	234	A	G	2	1	0	0	2	0
145	234	G	A	16	9	8	9	9	8
145	235	A	A	1	0	1	1	0	0
145	235	A	G	247	150	143	113	130	110
145	235	G	G	16	9	8	9	9	8
145	238	A	A	0	0	0	0	0	0
145	238	A	G	248	150	144	114	130	110
145	238	G	G	16	9	8	9	9	8
145	247	A	A	247	150	144	113	130	110
145	247	A	G	1	0	0	1	0	0
145	247	G	A	16	9	8	9	9	8
145	250	A	A	1	1	0	0	0	0
145	250	A	G	247	149	144	114	130	110
145	250	G	G	16	9	8	9	9	8
145	253	A	A	1	0	1	0	1	1
145	253	A	C	2	1	2	1	0	1
145	253	A	G	245	149	141	113	129	108
145	253	G	G	16	9	8	9	9	8
145	255	A	A	247	150	144	114	129	109
145	255	A	T	1	0	0	0	1	1
145	255	G	A	16	9	8	9	9	8
145	257	A	C	226	138	131	103	117	98
145	257	A	T	22	12	13	11	13	12
145	257	G	C	14	9	7	8	9	8
145	257	G	T	2	0	1	1	0	0
145	259	A	A	2	1	1	0	1	1
145	259	A	T	1	0	1	0	0	0
145	259	A	G	245	149	142	114	129	109
145	259	G	G	16	9	8	9	9	8
145	260	A	A	1	1	1	1	0	0
145	260	A	C	245	149	143	113	129	108
145	260	A	T	2	0	0	0	1	2
145	260	G	C	16	9	8	9	9	8
145	262	A	A	247	149	144	113	130	110
145	262	A	G	1	1	0	1	0	0
145	262	G	A	16	9	8	9	9	8
145	263	A	A	158	99	93	74	82	66
145	263	A	T	13	10	10	6	3	5
145	263	A	G	77	41	41	34	45	39
145	263	G	A	10	7	6	6	4	6
145	263	G	T	1	0	0	1	0	0
145	263	G	G	5	2	2	2	5	2
145	265	A	C	201	121	114	95	109	95
145	265	A	T	43	25	30	17	19	15
145	265	A	G	4	4	0	2	2	0
145	265	G	C	13	7	6	7	8	5
145	265	G	T	3	2	2	2	1	3
145	266	A	A	8	6	1	3	6	4
145	266	A	C	239	143	142	110	124	105
145	266	A	G	1	1	1	1	0	1
145	266	G	C	16	9	8	9	9	8
145	269	A	A	15	8	9	7	4	4
145	269	A	G	233	142	135	107	126	106
145	269	G	G	16	9	8	9	9	8
145	272	A	C	45	30	21	20	23	17
145	272	A	T	203	120	123	94	107	93
145	272	G	C	2	2	1	1	1	1
145	272	G	T	14	7	7	8	8	7
145	274	A	A	4	3	3	2	2	0
145	274	A	G	244	147	141	112	128	110
145	274	G	G	16	9	8	9	9	8
145	276	A	A	246	149	142	114	130	110
145	276	A	T	2	1	2	0	0	0
145	276	G	A	16	9	8	9	9	8
145	278	A	A	6	1	1	0	4	6
145	278	A	C	1	1	0	0	0	0
145	278	A	T	233	142	138	110	121	101
145	278	A	G	8	6	5	4	5	3
145	278	G	T	16	9	8	9	9	8
145	280	A	C	1	0	0	0	0	1
145	280	A	T	247	150	144	114	130	109
145	280	G	T	16	9	8	9	9	8
145	283	A	A	1	1	0	0	0	0
145	283	A	C	247	149	144	114	130	110
145	283	G	C	16	9	8	9	9	8
145	288	A	A	247	150	143	114	130	110
145	288	A	C	1	0	1	0	0	0
145	288	G	A	16	9	8	9	9	8
145	292	A	A	1	0	0	1	0	0
145	292	A	G	247	150	144	113	130	110
145	292	G	G	16	9	8	9	9	8
145	294	A	A	1	1	1	0	0	0
145	294	A	C	245	149	143	114	129	108
145	294	A	T	2	0	0	0	1	2
145	294	G	C	16	9	8	9	9	8
145	298	A	A	247	150	144	113	130	110
145	298	A	G	1	0	0	1	0	0
145	298	G	A	16	9	8	9	9	8
145	303	A	A	247	150	144	114	129	110
145	303	A	G	1	0	0	0	1	0
145	303	G	A	16	9	8	9	9	8
145	306	A	A	247	150	144	114	130	109
145	306	A	G	1	0	0	0	0	1
145	306	G	A	16	9	8	9	9	8
145	308	A	A	1	1	0	1	0	0
145	308	A	G	247	149	144	113	130	110
145	308	G	G	16	9	8	9	9	8
145	314	A	C	247	150	144	114	130	109
145	314	A	T	1	0	0	0	0	1
145	314	G	C	16	9	8	9	9	8
145	319	A	A	247	150	144	114	129	110
145	319	A	C	1	0	0	0	1	0
145	319	G	A	16	9	8	9	9	8
145	328	A	C	1	0	1	0	0	0
145	328	A	T	247	150	143	114	130	110
145	328	G	T	16	9	8	9	9	8
145	331	A	A	1	0	0	0	1	0
145	331	A	G	247	150	144	114	129	110
145	331	G	G	16	9	8	9	9	8
145	337	A	A	247	149	144	114	130	110
145	337	A	T	1	1	0	0	0	0
145	337	G	A	16	9	8	9	9	8
145	339	A	A	247	150	144	114	129	110
145	339	A	G	1	0	0	0	1	0
145	339	G	A	16	9	8	9	9	8
145	345	A	A	247	149	143	114	130	110
145	345	A	G	1	1	1	0	0	0
145	345	G	A	16	9	8	9	9	8
145	351	A	C	1	1	1	0	0	0
145	351	A	T	247	149	143	114	130	110
145	351	G	T	16	9	8	9	9	8
148	149	C	A	15	10	9	11	5	3
148	149	C	C	239	140	135	105	130	111
148	149	C	T	5	4	4	3	2	3
148	149	T	C	5	5	4	4	2	1
148	151	C	A	255	153	145	118	136	116
148	151	C	C	1	0	1	1	0	0
148	151	C	G	3	1	2	0	1	1
148	151	T	A	5	5	4	4	2	1
148	152	C	A	241	139	135	110	127	109
148	152	C	T	18	15	13	9	10	8
148	152	T	A	5	5	4	4	2	1
148	153	C	A	258	154	148	119	136	117
148	153	C	T	1	0	0	0	1	0
148	153	T	A	5	5	4	4	2	1
148	154	C	A	4	3	2	1	2	1
148	154	C	C	138	84	79	65	75	61
148	154	C	G	86	52	47	40	43	41
148	154	C	-	31	15	20	13	17	14
148	154	T	C	5	5	4	4	2	1
148	156	C	A	220	133	122	103	116	100
148	156	C	C	8	6	6	3	4	3
148	156	C	-	31	15	20	13	17	14
148	156	T	A	5	5	4	4	2	1
148	157	C	C	251	152	143	116	132	114
148	157	C	G	8	2	5	3	5	3
148	157	T	C	5	5	4	4	2	1
148	158	C	A	255	152	146	118	136	115
148	158	C	T	4	2	2	1	1	2
148	158	T	A	5	5	4	4	2	1
148	159	C	A	254	152	144	118	134	113
148	159	C	C	5	2	4	1	3	4
148	159	T	A	5	5	4	4	2	1
148	160	C	A	4	1	0	1	2	2
148	160	C	C	244	147	144	112	132	114
148	160	C	T	11	6	4	6	3	1
148	160	T	C	5	5	4	4	2	1
148	161	C	A	12	5	7	3	9	4
148	161	C	C	243	146	138	114	125	111
148	161	C	T	1	1	1	0	1	1
148	161	C	G	3	2	2	2	2	1
148	161	T	C	5	5	4	4	2	1
148	163	C	A	12	8	8	6	6	3
148	163	C	G	247	146	140	113	131	114
148	163	T	G	5	5	4	4	2	1
148	164	C	A	10	7	6	5	5	5
148	164	C	C	245	144	139	112	129	109
148	164	C	T	4	3	3	2	3	3
148	164	T	C	5	5	4	4	2	1
148	173	C	C	258	153	147	119	137	117
148	173	C	T	1	1	1	0	0	0
148	173	T	C	5	5	4	4	2	1
148	174	C	A	1	0	0	0	1	0
148	174	C	T	255	153	146	117	136	117
148	174	C	G	3	1	2	2	0	0
148	174	T	T	5	5	4	4	2	1
148	178	C	T	1	0	0	0	0	1
148	178	C	G	258	154	148	119	137	116
148	178	T	G	5	5	4	4	2	1
148	183	C	A	258	153	148	119	136	116
148	183	C	G	1	1	0	0	1	1
148	183	T	A	5	5	4	4	2	1
148	188	C	C	258	154	148	119	136	116
148	188	C	G	1	0	0	0	1	1
148	188	T	C	5	5	4	4	2	1
148	195	C	A	1	0	0	0	1	0
148	195	C	C	256	154	147	118	136	117
148	195	C	T	2	0	1	1	0	0
148	195	T	C	5	5	4	4	2	1
148	197	C	A	174	107	107	81	92	73
148	197	C	G	85	47	41	38	45	44
148	197	T	A	5	5	4	4	2	1
148	198	C	A	258	154	147	119	137	117
148	198	C	C	1	0	1	0	0	0
148	198	T	A	5	5	4	4	2	1
148	204	C	A	1	0	0	0	0	1
148	204	C	G	258	154	148	119	137	116
148	204	T	G	5	5	4	4	2	1
148	229	C	A	1	1	0	0	0	0
148	229	C	G	258	153	148	119	137	117
148	229	T	G	5	5	4	4	2	1
148	230	C	A	0	0	0	0	0	0
148	230	C	G	259	154	148	119	137	117
148	230	T	G	5	5	4	4	2	1
148	234	C	A	257	153	148	119	135	117
148	234	C	G	2	1	0	0	2	0
148	234	T	A	5	5	4	4	2	1
148	235	C	A	1	0	1	1	0	0
148	235	C	G	258	154	147	118	137	117
148	235	T	G	5	5	4	4	2	1
148	238	C	A	0	0	0	0	0	0
148	238	C	G	259	154	148	119	137	117
148	238	T	G	5	5	4	4	2	1
148	247	C	A	258	154	148	118	137	117
148	247	C	G	1	0	0	1	0	0
148	247	T	A	5	5	4	4	2	1
148	250	C	A	1	1	0	0	0	0
148	250	C	G	258	153	148	119	137	117
148	250	T	G	5	5	4	4	2	1
148	253	C	A	1	0	1	0	1	1
148	253	C	C	2	1	2	1	0	1
148	253	C	G	256	153	145	118	136	115
148	253	T	G	5	5	4	4	2	1
148	255	C	A	258	154	148	119	136	116
148	255	C	T	1	0	0	0	1	1
148	255	T	A	5	5	4	4	2	1
148	257	C	C	236	143	135	108	124	105
148	257	C	T	23	11	13	11	13	12
148	257	T	C	4	4	3	3	2	1
148	257	T	T	1	1	1	1	0	0
148	259	C	A	2	1	1	0	1	1
148	259	C	T	1	0	1	0	0	0
148	259	C	G	256	153	146	119	136	116
148	259	T	G	5	5	4	4	2	1
148	260	C	A	1	1	1	1	0	0
148	260	C	C	256	153	147	118	136	115
148	260	C	T	2	0	0	0	1	2
148	260	T	C	5	5	4	4	2	1
148	262	C	A	258	153	148	118	137	117
148	262	C	G	1	1	0	1	0	0
148	262	T	A	5	5	4	4	2	1
148	263	C	A	164	102	95	77	84	71
148	263	C	T	14	10	10	7	3	5
148	263	C	G	81	42	43	35	50	41
148	263	T	A	4	4	4	3	2	1
148	263	T	G	1	1	0	1	0	0
148	265	C	C	210	124	117	98	115	99
148	265	C	T	45	26	31	19	20	18
148	265	C	G	4	4	0	2	2	0
148	265	T	C	4	4	3	4	2	1
148	265	T	T	1	1	1	0	0	0
148	266	C	A	8	6	1	3	6	4
148	266	C	C	250	147	146	115	131	112
148	266	C	G	1	1	1	1	0	1
148	266	T	C	5	5	4	4	2	1
148	269	C	A	15	8	9	7	4	4
148	269	C	G	244	146	139	112	133	113
148	269	T	G	5	5	4	4	2	1
148	272	C	C	46	31	21	20	23	17
148	272	C	T	213	123	127	99	114	100
148	272	T	C	1	1	1	1	1	1
148	272	T	T	4	4	3	3	1	0
148	274	C	A	4	3	3	2	2	0
148	274	C	G	255	151	145	117	135	117
148	274	T	G	5	5	4	4	2	1
148	276	C	A	257	153	146	119	137	117
148	276	C	T	2	1	2	0	0	0
148	276	T	A	5	5	4	4	2	1
148	278	C	A	6	1	1	0	4	6
148	278	C	C	1	1	0	0	0	0
148	278	C	T	244	146	142	115	128	108
148	278	C	G	8	6	5	4	5	3
148	278	T	T	5	5	4	4	2	1
148	280	C	C	1	0	0	0	0	1
148	280	C	T	258	154	148	119	137	116
148	280	T	T	5	5	4	4	2	1
148	283	C	A	1	1	0	0	0	0
148	283	C	C	258	153	148	119	137	117
148	283	T	C	5	5	4	4	2	1
148	288	C	A	258	154	147	119	137	117
148	288	C	C	1	0	1	0	0	0
148	288	T	A	5	5	4	4	2	1
148	292	C	A	1	0	0	1	0	0
148	292	C	G	258	154	148	118	137	117
148	292	T	G	5	5	4	4	2	1
148	294	C	A	1	1	1	0	0	0
148	294	C	C	256	153	147	119	136	115
148	294	C	T	2	0	0	0	1	2
148	294	T	C	5	5	4	4	2	1
148	298	C	A	258	154	148	118	137	117
148	298	C	G	1	0	0	1	0	0
148	298	T	A	5	5	4	4	2	1
148	303	C	A	258	154	148	119	136	117
148	303	C	G	1	0	0	0	1	0
148	303	T	A	5	5	4	4	2	1
148	306	C	A	258	154	148	119	137	116
148	306	C	G	1	0	0	0	0	1
148	306	T	A	5	5	4	4	2	1
148	308	C	A	1	1	0	1	0	0
148	308	C	G	258	153	148	118	137	117
148	308	T	G	5	5	4	4	2	1
148	314	C	C	258	154	148	119	137	116
148	314	C	T	1	0	0	0	0	1
148	314	T	C	5	5	4	4	2	1
148	319	C	A	258	154	148	119	136	117
148	319	C	C	1	0	0	0	1	0
148	319	T	A	5	5	4	4	2	1
148	328	C	C	1	0	1	0	0	0
148	328	C	T	258	154	147	119	137	117
148	328	T	T	5	5	4	4	2	1
148	331	C	A	1	0	0	0	1	0
148	331	C	G	258	154	148	119	136	117
148	331	T	G	5	5	4	4	2	1
148	337	C	A	258	153	148	119	137	117
148	337	C	T	1	1	0	0	0	0
148	337	T	A	5	5	4	4	2	1
148	339	C	A	258	154	148	119	136	117
148	339	C	G	1	0	0	0	1	0
148	339	T	A	5	5	4	4	2	1
148	345	C	A	258	153	147	119	137	117
148	345	C	G	1	1	1	0	0	0
148	345	T	A	5	5	4	4	2	1
148	351	C	C	1	1	1	0	0	0
148	351	C	T	258	153	147	119	137	117
148	351	T	T	5	5	4	4	2	1
149	151	A	A	15	10	9	11	5	3
149	151	C	A	240	144	136	108	131	111
149	151	C	C	1	0	1	1	0	0
149	151	C	G	3	1	2	0	1	1
149	151	T	A	5	4	4	3	2	3
149	152	A	A	15	10	9	11	5	3
149	152	C	A	226	130	126	100	122	104
149	152	C	T	18	15	13	9	10	8
149	152	T	A	5	4	4	3	2	3
149	153	A	A	15	10	9	11	5	3
149	153	C	A	243	145	139	109	131	112
149	153	C	T	1	0	0	0	1	0
149	153	T	A	5	4	4	3	2	3
149	154	A	C	15	10	9	11	5	3
149	154	C	A	4	3	2	1	2	1
149	154	C	C	123	75	70	55	70	56
149	154	C	G	86	52	47	40	43	41
149	154	C	-	31	15	20	13	17	14
149	154	T	C	5	4	4	3	2	3
149	156	A	A	15	10	9	11	5	3
149	156	C	A	205	124	113	93	111	95
149	156	C	C	8	6	6	3	4	3
149	156	C	-	31	15	20	13	17	14
149	156	T	A	5	4	4	3	2	3
149	157	A	C	15	10	9	11	5	3
149	157	C	C	236	143	134	106	127	109
149	157	C	G	8	2	5	3	5	3
149	157	T	C	5	4	4	3	2	3
149	158	A	A	15	10	9	11	5	3
149	158	C	A	240	143	137	108	131	110
149	158	C	T	4	2	2	1	1	2
149	158	T	A	5	4	4	3	2	3
149	159	A	A	15	10	9	11	5	3
149	159	C	A	239	143	135	108	129	108
149	159	C	C	5	2	4	1	3	4
149	159	T	A	5	4	4	3	2	3
149	160	A	C	15	10	9	11	5	3
149	160	C	A	4	1	0	1	2	2
149	160	C	C	229	138	135	102	127	109
149	160	C	T	11	6	4	6	3	1
149	160	T	C	5	4	4	3	2	3
149	161	A	C	15	10	9	11	5	3
149	161	C	A	12	5	7	3	9	4
149	161	C	C	228	137	129	104	120	106
149	161	C	T	1	1	1	0	1	1
149	161	C	G	3	2	2	2	2	1
149	161	T	C	5	4	4	3	2	3
149	163	A	G	15	10	9	11	5	3
149	163	C	A	12	8	8	6	6	3
149	163	C	G	232	137	131	103	126	109
149	163	T	G	5	4	4	3	2	3
149	164	A	C	15	10	9	11	5	3
149	164	C	A	10	7	6	5	5	5
149	164	C	C	230	135	130	102	124	104
149	164	C	T	4	3	3	2	3	3
149	164	T	C	5	4	4	3	2	3
149	173	A	C	15	10	9	11	5	3
149	173	C	C	243	144	138	109	132	112
149	173	C	T	1	1	1	0	0	0
149	173	T	C	5	4	4	3	2	3
149	174	A	T	15	10	9	11	5	3
149	174	C	A	1	0	0	0	1	0
149	174	C	T	240	144	137	107	131	112
149	174	C	G	3	1	2	2	0	0
149	174	T	T	5	4	4	3	2	3
149	178	A	G	15	10	9	11	5	3
149	178	C	T	1	0	0	0	0	1
149	178	C	G	243	145	139	109	132	111
149	178	T	G	5	4	4	3	2	3
149	183	A	A	15	10	9	11	5	3
149	183	C	A	243	144	139	109	131	111
149	183	C	G	1	1	0	0	1	1
149	183	T	A	5	4	4	3	2	3
149	188	A	C	15	10	9	11	5	3
149	188	C	C	243	145	139	109	131	111
149	188	C	G	1	0	0	0	1	1
149	188	T	C	5	4	4	3	2	3
149	195	A	C	15	10	9	11	5	3
149	195	C	A	1	0	0	0	1	0
149	195	C	C	241	145	138	108	131	112
149	195	C	T	2	0	1	1	0	0
149	195	T	C	5	4	4	3	2	3
149	197	A	A	10	7	6	7	5	3
149	197	A	G	5	3	3	4	0	0
149	197	C	A	164	101	101	75	87	68
149	197	C	G	80	44	38	34	45	44
149	197	T	A	5	4	4	3	2	3
149	198	A	A	15	10	9	11	5	3
149	198	C	A	243	145	138	109	132	112
149	198	C	C	1	0	1	0	0	0
149	198	T	A	5	4	4	3	2	3
149	204	A	G	15	10	9	11	5	3
149	204	C	A	1	0	0	0	0	1
149	204	C	G	243	145	139	109	132	111
149	204	T	G	5	4	4	3	2	3
149	229	A	G	15	10	9	11	5	3
149	229	C	A	1	1	0	0	0	0
149	229	C	G	243	144	139	109	132	112
149	229	T	G	5	4	4	3	2	3
149	230	A	G	15	10	9	11	5	3
149	230	C	A	0	0	0	0	0	0
149	230	C	G	244	145	139	109	132	112
149	230	T	G	5	4	4	3	2	3
149	234	A	A	15	10	9	11	5	3
149	234	C	A	242	144	139	109	130	112
149	234	C	G	2	1	0	0	2	0
149	234	T	A	5	4	4	3	2	3
149	235	A	G	15	10	9	11	5	3
149	235	C	A	1	0	1	1	0	0
149	235	C	G	243	145	138	108	132	112
149	235	T	G	5	4	4	3	2	3
149	238	A	G	15	10	9	11	5	3
149	238	C	A	0	0	0	0	0	0
149	238	C	G	244	145	139	109	132	112
149	238	T	G	5	4	4	3	2	3
149	247	A	A	14	10	9	10	5	3
149	247	A	G	1	0	0	1	0	0
149	247	C	A	244	145	139	109	132	112
149	247	T	A	5	4	4	3	2	3
149	250	A	G	15	10	9	11	5	3
149	250	C	A	1	1	0	0	0	0
149	250	C	G	243	144	139	109	132	112
149	250	T	G	5	4	4	3	2	3
149	253	A	G	15	10	9	11	5	3
149	253	C	A	1	0	1	0	1	1
149	253	C	C	2	1	2	1	0	1
149	253	C	G	241	144	136	108	131	110
149	253	T	G	5	4	4	3	2	3
149	255	A	A	15	10	9	11	5	3
149	255	C	A	243	145	139	109	131	111
149	255	C	T	1	0	0	0	1	1
149	255	T	A	5	4	4	3	2	3
149	257	A	C	13	8	7	10	4	3
149	257	A	T	2	2	2	1	1	0
149	257	C	C	223	135	128	98	120	101
149	257	C	T	21	10	11	11	12	11
149	257	T	C	4	4	3	3	2	2
149	257	T	T	1	0	1	0	0	1
149	259	A	G	15	10	9	11	5	3
149	259	C	A	2	1	1	0	1	1
149	259	C	T	1	0	1	0	0	0
149	259	C	G	241	144	137	109	131	111
149	259	T	G	5	4	4	3	2	3
149	260	A	C	15	10	9	11	5	3
149	260	C	A	1	1	1	1	0	0
149	260	C	C	241	144	138	108	131	110
149	260	C	T	2	0	0	0	1	2
149	260	T	C	5	4	4	3	2	3
149	262	A	A	15	10	9	11	5	3
149	262	C	A	243	144	139	108	132	112
149	262	C	G	1	1	0	1	0	0
149	262	T	A	5	4	4	3	2	3
149	263	A	A	9	7	5	6	4	2
149	263	A	T	2	1	2	1	0	0
149	263	A	G	4	2	2	4	1	1
149	263	C	A	155	96	91	72	81	68
149	263	C	T	12	9	8	6	3	5
149	263	C	G	77	40	40	31	48	39
149	263	T	A	4	3	3	2	1	2
149	263	T	G	1	1	1	1	1	1
149	265	A	C	13	8	8	9	4	2
149	265	A	T	1	1	1	1	1	1
149	265	A	G	1	1	0	1	0	0
149	265	C	C	197	117	109	91	111	95
149	265	C	T	44	25	30	17	19	17
149	265	C	G	3	3	0	1	2	0
149	265	T	C	4	3	3	2	2	3
149	265	T	T	1	1	1	1	0	0
149	266	A	C	15	10	9	11	5	3
149	266	C	A	8	6	1	3	6	4
149	266	C	C	235	138	137	105	126	107
149	266	C	G	1	1	1	1	0	1
149	266	T	C	5	4	4	3	2	3
149	269	A	A	2	0	0	2	0	0
149	269	A	G	13	10	9	9	5	3
149	269	C	A	13	8	9	5	4	4
149	269	C	G	231	137	130	104	128	108
149	269	T	G	5	4	4	3	2	3
149	272	A	C	2	2	0	2	1	0
149	272	A	T	13	8	9	9	4	3
149	272	C	C	44	29	22	19	23	18
149	272	C	T	200	116	117	90	109	94
149	272	T	C	1	1	0	0	0	0
149	272	T	T	4	3	4	3	2	3
149	274	A	G	15	10	9	11	5	3
149	274	C	A	4	3	3	2	2	0
149	274	C	G	240	142	136	107	130	112
149	274	T	G	5	4	4	3	2	3
149	276	A	A	15	10	9	11	5	3
149	276	C	A	242	144	137	109	132	112
149	276	C	T	2	1	2	0	0	0
149	276	T	A	5	4	4	3	2	3
149	278	A	T	15	10	9	11	5	3
149	278	C	A	6	1	1	0	4	6
149	278	C	C	1	1	0	0	0	0
149	278	C	T	229	137	133	105	123	103
149	278	C	G	8	6	5	4	5	3
149	278	T	T	5	4	4	3	2	3
149	280	A	T	15	10	9	11	5	3
149	280	C	C	1	0	0	0	0	1
149	280	C	T	243	145	139	109	132	111
149	280	T	T	5	4	4	3	2	3
149	283	A	C	15	10	9	11	5	3
149	283	C	A	1	1	0	0	0	0
149	283	C	C	243	144	139	109	132	112
149	283	T	C	5	4	4	3	2	3
149	288	A	A	15	10	9	11	5	3
149	288	C	A	243	145	138	109	132	112
149	288	C	C	1	0	1	0	0	0
149	288	T	A	5	4	4	3	2	3
149	292	A	G	15	10	9	11	5	3
149	292	C	A	1	0	0	1	0	0
149	292	C	G	243	145	139	108	132	112
149	292	T	G	5	4	4	3	2	3
149	294	A	C	15	10	9	11	5	3
149	294	C	A	1	1	1	0	0	0
149	294	C	C	241	144	138	109	131	110
149	294	C	T	2	0	0	0	1	2
149	294	T	C	5	4	4	3	2	3
149	298	A	A	15	10	9	11	5	3
149	298	C	A	243	145	139	108	132	112
149	298	C	G	1	0	0	1	0	0
149	298	T	A	5	4	4	3	2	3
149	303	A	A	15	10	9	11	5	3
149	303	C	A	243	145	139	109	131	112
149	303	C	G	1	0	0	0	1	0
149	303	T	A	5	4	4	3	2	3
149	306	A	A	15	10	9	11	5	3
149	306	C	A	243	145	139	109	132	111
149	306	C	G	1	0	0	0	0	1
149	306	T	A	5	4	4	3	2	3
149	308	A	G	15	10	9	11	5	3
149	308	C	A	1	1	0	1	0	0
149	308	C	G	243	144	139	108	132	112
149	308	T	G	5	4	4	3	2	3
149	314	A	C	15	10	9	11	5	3
149	314	C	C	243	145	139	109	132	111
149	314	C	T	1	0	0	0	0	1
149	314	T	C	5	4	4	3	2	3
149	319	A	A	15	10	9	11	5	3
149	319	C	A	243	145	139	109	131	112
149	319	C	C	1	0	0	0	1	0
149	319	T	A	5	4	4	3	2	3
149	328	A	C	1	0	1	0	0	0
149	328	A	T	14	10	8	11	5	3
149	328	C	T	244	145	139	109	132	112
149	328	T	T	5	4	4	3	2	3
149	331	A	G	15	10	9	11	5	3
149	331	C	A	1	0	0	0	1	0
149	331	C	G	243	145	139	109	131	112
149	331	T	G	5	4	4	3	2	3
149	337	A	A	15	10	9	11	5	3
149	337	C	A	243	144	139	109	132	112
149	337	C	T	1	1	0	0	0	0
149	337	T	A	5	4	4	3	2	3
149	339	A	A	15	10	9	11	5	3
149	339	C	A	243	145	139	109	131	112
149	339	C	G	1	0	0	0	1	0
149	339	T	A	5	4	4	3	2	3
149	345	A	A	15	10	9	11	5	3
149	345	C	A	243	144	138	109	132	112
149	345	C	G	1	1	1	0	0	0
149	345	T	A	5	4	4	3	2	3
149	351	A	T	15	10	9	11	5	3
149	351	C	C	1	1	1	0	0	0
149	351	C	T	243	144	138	109	132	112
149	351	T	T	5	4	4	3	2	3
151	152	A	A	242	143	136	113	128	109
151	152	A	T	18	15	13	9	10	8
151	152	C	A	1	0	1	1	0	0
151	152	G	A	3	1	2	0	1	1
151	153	A	A	259	158	149	122	137	117
151	153	A	T	1	0	0	0	1	0
151	153	C	A	1	0	1	1	0	0
151	153	G	A	3	1	2	0	1	1
151	154	A	A	4	3	2	1	2	1
151	154	A	C	142	89	82	68	77	62
151	154	A	G	83	51	45	40	42	40
151	154	A	-	31	15	20	13	17	14
151	154	C	C	1	0	1	1	0	0
151	154	G	G	3	1	2	0	1	1
151	156	A	A	221	137	123	106	117	100
151	156	A	C	8	6	6	3	4	3
151	156	A	-	31	15	20	13	17	14
151	156	C	A	1	0	1	1	0	0
151	156	G	A	3	1	2	0	1	1
151	157	A	C	252	156	144	119	133	114
151	157	A	G	8	2	5	3	5	3
151	157	C	C	1	0	1	1	0	0
151	157	G	C	3	1	2	0	1	1
151	158	A	A	256	156	147	121	137	115
151	158	A	T	4	2	2	1	1	2
151	158	C	A	1	0	1	1	0	0
151	158	G	A	3	1	2	0	1	1
151	159	A	A	255	156	145	121	135	113
151	159	A	C	5	2	4	1	3	4
151	159	C	A	1	0	1	1	0	0
151	159	G	A	3	1	2	0	1	1
151	160	A	A	4	1	0	1	2	2
151	160	A	C	245	151	145	115	133	114
151	160	A	T	11	6	4	6	3	1
151	160	C	C	1	0	1	1	0	0
151	160	G	C	3	1	2	0	1	1
151	161	A	A	12	5	7	3	9	4
151	161	A	C	244	150	139	117	126	111
151	161	A	T	1	1	1	0	1	1
151	161	A	G	3	2	2	2	2	1
151	161	C	C	1	0	1	1	0	0
151	161	G	C	3	1	2	0	1	1
151	163	A	A	12	8	8	6	6	3
151	163	A	G	248	150	141	116	132	114
151	163	C	G	1	0	1	1	0	0
151	163	G	G	3	1	2	0	1	1
151	164	A	A	10	7	6	5	5	5
151	164	A	C	246	148	140	115	130	109
151	164	A	T	4	3	3	2	3	3
151	164	C	C	1	0	1	1	0	0
151	164	G	C	3	1	2	0	1	1
151	173	A	C	259	157	148	122	138	117
151	173	A	T	1	1	1	0	0	0
151	173	C	C	1	0	1	1	0	0
151	173	G	C	3	1	2	0	1	1
151	174	A	A	1	0	0	0	1	0
151	174	A	T	256	157	147	120	137	117
151	174	A	G	3	1	2	2	0	0
151	174	C	T	1	0	1	1	0	0
151	174	G	T	3	1	2	0	1	1
151	178	A	T	1	0	0	0	0	1
151	178	A	G	259	158	149	122	138	116
151	178	C	G	1	0	1	1	0	0
151	178	G	G	3	1	2	0	1	1
151	183	A	A	259	157	149	122	137	116
151	183	A	G	1	1	0	0	1	1
151	183	C	A	1	0	1	1	0	0
151	183	G	A	3	1	2	0	1	1
151	188	A	C	259	158	149	122	137	116
151	188	A	G	1	0	0	0	1	1
151	188	C	C	1	0	1	1	0	0
151	188	G	C	3	1	2	0	1	1
151	195	A	A	1	0	0	0	1	0
151	195	A	C	257	158	148	121	137	117
151	195	A	T	2	0	1	1	0	0
151	195	C	C	1	0	1	1	0	0
151	195	G	C	3	1	2	0	1	1
151	197	A	A	176	111	108	84	93	74
151	197	A	G	84	47	41	38	45	43
151	197	C	A	1	0	1	1	0	0
151	197	G	A	2	1	2	0	1	0
151	197	G	G	1	0	0	0	0	1
151	198	A	A	259	158	148	122	138	117
151	198	A	C	1	0	1	0	0	0
151	198	C	A	1	0	1	1	0	0
151	198	G	A	3	1	2	0	1	1
151	204	A	A	1	0	0	0	0	1
151	204	A	G	259	158	149	122	138	116
151	204	C	G	1	0	1	1	0	0
151	204	G	G	3	1	2	0	1	1
151	229	A	A	1	1	0	0	0	0
151	229	A	G	259	157	149	122	138	117
151	229	C	G	1	0	1	1	0	0
151	229	G	G	3	1	2	0	1	1
151	230	A	A	0	0	0	0	0	0
151	230	A	G	260	158	149	122	138	117
151	230	C	G	1	0	1	1	0	0
151	230	G	G	3	1	2	0	1	1
151	234	A	A	258	157	149	122	136	117
151	234	A	G	2	1	0	0	2	0
151	234	C	A	1	0	1	1	0	0
151	234	G	A	3	1	2	0	1	1
151	235	A	A	1	0	1	1	0	0
151	235	A	G	259	158	148	121	138	117
151	235	C	G	1	0	1	1	0	0
151	235	G	G	3	1	2	0	1	1
151	238	A	A	0	0	0	0	0	0
151	238	A	G	260	158	149	122	138	117
151	238	C	G	1	0	1	1	0	0
151	238	G	G	3	1	2	0	1	1
151	247	A	A	259	158	149	121	138	117
151	247	A	G	1	0	0	1	0	0
151	247	C	A	1	0	1	1	0	0
151	247	G	A	3	1	2	0	1	1
151	250	A	A	1	1	0	0	0	0
151	250	A	G	259	157	149	122	138	117
151	250	C	G	1	0	1	1	0	0
151	250	G	G	3	1	2	0	1	1
151	253	A	A	1	0	1	0	1	1
151	253	A	C	2	1	2	1	0	1
151	253	A	G	257	157	146	121	137	115
151	253	C	G	1	0	1	1	0	0
151	253	G	G	3	1	2	0	1	1
151	255	A	A	259	158	149	122	137	116
151	255	A	T	1	0	0	0	1	1
151	255	C	A	1	0	1	1	0	0
151	255	G	A	3	1	2	0	1	1
151	257	A	C	236	146	135	110	125	105
151	257	A	T	24	12	14	12	13	12
151	257	C	C	1	0	1	1	0	0
151	257	G	C	3	1	2	0	1	1
151	259	A	A	2	1	1	0	1	1
151	259	A	T	1	0	1	0	0	0
151	259	A	G	257	157	147	122	137	116
151	259	C	G	1	0	1	1	0	0
151	259	G	G	3	1	2	0	1	1
151	260	A	A	1	1	1	1	0	0
151	260	A	C	257	157	148	121	137	115
151	260	A	T	2	0	0	0	1	2
151	260	C	C	1	0	1	1	0	0
151	260	G	C	3	1	2	0	1	1
151	262	A	A	259	157	149	121	138	117
151	262	A	G	1	1	0	1	0	0
151	262	C	A	1	0	1	1	0	0
151	262	G	A	3	1	2	0	1	1
151	263	A	A	165	105	96	79	85	72
151	263	A	T	14	10	10	7	3	5
151	263	A	G	81	43	43	36	50	40
151	263	C	A	1	0	1	1	0	0
151	263	G	A	2	1	2	0	1	0
151	263	G	G	1	0	0	0	0	1
151	265	A	C	211	127	118	101	116	99
151	265	A	T	45	27	31	19	20	18
151	265	A	G	4	4	0	2	2	0
151	265	C	C	1	0	1	1	0	0
151	265	G	C	2	1	1	0	1	1
151	265	G	T	1	0	1	0	0	0
151	266	A	A	8	6	1	3	6	4
151	266	A	C	251	151	147	118	132	112
151	266	A	G	1	1	1	1	0	1
151	266	C	C	1	0	1	1	0	0
151	266	G	C	3	1	2	0	1	1
151	269	A	A	15	8	9	7	4	4
151	269	A	G	245	150	140	115	134	113
151	269	C	G	1	0	1	1	0	0
151	269	G	G	3	1	2	0	1	1
151	272	A	C	46	32	21	20	24	18
151	272	A	T	214	126	128	102	114	99
151	272	C	C	1	0	1	1	0	0
151	272	G	T	3	1	2	0	1	1
151	274	A	A	4	3	3	2	2	0
151	274	A	G	256	155	146	120	136	117
151	274	C	G	1	0	1	1	0	0
151	274	G	G	3	1	2	0	1	1
151	276	A	A	258	157	147	122	138	117
151	276	A	T	2	1	2	0	0	0
151	276	C	A	1	0	1	1	0	0
151	276	G	A	3	1	2	0	1	1
151	278	A	A	6	1	1	0	4	6
151	278	A	C	1	1	0	0	0	0
151	278	A	T	245	150	143	118	129	108
151	278	A	G	8	6	5	4	5	3
151	278	C	T	1	0	1	1	0	0
151	278	G	T	3	1	2	0	1	1
151	280	A	C	1	0	0	0	0	1
151	280	A	T	259	158	149	122	138	116
151	280	C	T	1	0	1	1	0	0
151	280	G	T	3	1	2	0	1	1
151	283	A	A	1	1	0	0	0	0
151	283	A	C	259	157	149	122	138	117
151	283	C	C	1	0	1	1	0	0
151	283	G	C	3	1	2	0	1	1
151	288	A	A	259	158	148	122	138	117
151	288	A	C	1	0	1	0	0	0
151	288	C	A	1	0	1	1	0	0
151	288	G	A	3	1	2	0	1	1
151	292	A	A	1	0	0	1	0	0
151	292	A	G	259	158	149	121	138	117
151	292	C	G	1	0	1	1	0	0
151	292	G	G	3	1	2	0	1	1
151	294	A	A	1	1	1	0	0	0
151	294	A	C	257	157	148	122	137	115
151	294	A	T	2	0	0	0	1	2
151	294	C	C	1	0	1	1	0	0
151	294	G	C	3	1	2	0	1	1
151	298	A	A	259	158	149	121	138	117
151	298	A	G	1	0	0	1	0	0
151	298	C	A	1	0	1	1	0	0
151	298	G	A	3	1	2	0	1	1
151	303	A	A	259	158	149	122	137	117
151	303	A	G	1	0	0	0	1	0
151	303	C	A	1	0	1	1	0	0
151	303	G	A	3	1	2	0	1	1
151	306	A	A	259	158	149	122	138	116
151	306	A	G	1	0	0	0	0	1
151	306	C	A	1	0	1	1	0	0
151	306	G	A	3	1	2	0	1	1
151	308	A	A	1	1	0	1	0	0
151	308	A	G	259	157	149	121	138	117
151	308	C	G	1	0	1	1	0	0
151	308	G	G	3	1	2	0	1	1
151	314	A	C	259	158	149	122	138	116
151	314	A	T	1	0	0	0	0	1
151	314	C	C	1	0	1	1	0	0
151	314	G	C	3	1	2	0	1	1
151	319	A	A	259	158	149	122	137	117
151	319	A	C	1	0	0	0	1	0
151	319	C	A	1	0	1	1	0	0
151	319	G	A	3	1	2	0	1	1
151	328	A	C	1	0	1	0	0	0
151	328	A	T	259	158	148	122	138	117
151	328	C	T	1	0	1	1	0	0
151	328	G	T	3	1	2	0	1	1
151	331	A	A	1	0	0	0	1	0
151	331	A	G	259	158	149	122	137	117
151	331	C	G	1	0	1	1	0	0
151	331	G	G	3	1	2	0	1	1
151	337	A	A	259	157	149	122	138	117
151	337	A	T	1	1	0	0	0	0
151	337	C	A	1	0	1	1	0	0
151	337	G	A	3	1	2	0	1	1
151	339	A	A	259	158	149	122	137	117
151	339	A	G	1	0	0	0	1	0
151	339	C	A	1	0	1	1	0	0
151	339	G	A	3	1	2	0	1	1
151	345	A	A	259	157	148	122	138	117
151	345	A	G	1	1	1	0	0	0
151	345	C	A	1	0	1	1	0	0
151	345	G	A	3	1	2	0	1	1
151	351	A	C	1	1	1	0	0	0
151	351	A	T	259	157	148	122	138	117
[truncated: 6,136 more rows]
