# Supplementary material for: Host-mediated selection impacts the diversity of Plasmodium falciparum antigens within infections
Source: Nat Commun. 2018 Apr 11;9:1381. doi: 10.1038/s41467-018-03807-7 (PMC5895824; doi:10.1038/s41467-018-03807-7)
Supplement: Supplementary file 8 — Supplementary Data 5 [file 41467_2018_3807_MOESM8_ESM.txt]

Supplementary Table S5. List of Pf3k samples used in analysis

PT0002-CW
PT0005-CW
PT0007-CW
PT0008-CW
PT0009-CW
PT0014-CW
PT0018-CW
PT0021-CW
PT0023-CW
PT0027-C
PT0031-C
PT0032-C
PT0034-C
PT0035-C
PT0039-C
PT0040-C
PT0041-C
PT0042-C
PT0048-C
PT0052-C
PT0058-C
PT0059-C
PT0060-C
PT0063-C
PT0066-C
PT0068-C
PT0070-C
PT0073-C
PT0079-C
PT0080-C
PT0084-C
PT0086-C
PT0088-C
PT0091-C
PT0095-C
PT0098-C
PT0101-C
PT0105-C
PT0106-C
PT0109-C
PT0114-C
PT0118-C
PT0120-C
PT0126-C
PT0129-C
PT0131-C
PT0133-C
PT0134-C
PT0135-C
PT0137-C
PT0145-C
PT0146-C
PT0149-C
PT0156-C
PT0158-C
PT0165-C
PT0166-C
PT0168-C
PT0169-C
PT0170-C
PT0173-C
PT0174-C
PT0176-C
PT0177-C
PT0178-C
PT0181-C
PT0183-C
PT0184-C
PT0187-C
PT0189-C
PT0195-C
PT0196-C
PT0197-C
PT0199-C
PT0200-C
PT0204-C
PT0206-C
PT0213-C
PT0214-C
PT0215-C
PT0217-C
PT0218-C
PT0219-C
PT0220-C
PT0222-C
PT0224-C
PT0225-C
PT0226-C
PT0230-C
PT0234-C
PT0240-C
PT0242-C
PT0248-C
PT0253-C
PT0255-C
PT0256-C
PT0258-C
PT0261-C
PT0262-C
PT0263-C
PT0264-C
PT0269-C
PT0270-C
PT0281-C
PT0286-C
PT0287-C
PT0291-C
PT0294-C
PT0302-C
PT0303-C
SenP005.02
SenP011.02
SenP019.04
SenP027.02
SenP031.01
SenP051.02
SenP060.02
SenT001.08
SenT002.07
SenT002.09
SenT013.11
SenT015.11
SenT021.09
SenT022.11
SenT024.10
SenT025.10
SenT026.10
SenT029.09
SenT030.11
SenT032.09
SenT033.09
SenT036.10
SenT040.11
SenT044.10
SenT044.11
SenT045.10
SenT045.11
SenT046.11
SenT052.11
SenT055.11
SenT058.10
SenT058.11
SenT061.09
SenT067.09
SenT067.11
SenT072.11
SenT074.10
SenT074.11
SenT077.11
SenT081.10
SenT082.10
SenT084.10
SenT085.10
SenT086.09
SenT086.10
SenT087.08
SenT087.09
SenT090.09
SenT092.08
SenT097.09
SenT097.11
SenT102.08
SenT105.07
SenT106.08
SenT110.09
SenT111.09
SenT112.09
SenT113.09
SenT114.09
SenT117.08
SenT119.09
SenT120.11
SenT123.09
SenT124.10
SenT124.11
SenT125.11
SenT127.09
SenT128.08
SenT128.09
SenT130.09
SenT133.11
SenT135.09
SenT136.09
SenT136.11
SenT142.11
SenT150.09
SenT151.08
SenT151.09
SenT165.09
SenT166.09
SenT170.08
SenT179.08
SenT180.08
SenT181.10
SenT185.10
SenT187.09
SenT190.09
SenT224.08
SenT227.08
SenT230.08
SenT231.08
SenT232.08
SenT233.08
SenT235.08
SenT236.08
SenV034.04
SenV035.04
SenV042.05
SenV092.05
