# Supplementary material for: Host-mediated selection impacts the diversity of Plasmodium falciparum antigens within infections
Source: Nat Commun. 2018 Apr 11;9:1381. doi: 10.1038/s41467-018-03807-7 (PMC5895824; doi:10.1038/s41467-018-03807-7)
Supplement: Supplementary file 9 — Supplementary Data 6 [file 41467_2018_3807_MOESM9_ESM.xlsx]

## Sheet: CSP Haplotypes
Supplementary Table 6: Unique CSP, TRAP, and SERA2 haplotypes found in samples collected from children enrolled in the control arm of the RTS,S/AS01 phase 3 vaccine trial
CSP_ID	CSP_nucleotide_sequence	CSP_amino_acid_sequence
C1	TAGATGAAAATGCTAAAGCCAACAATGCTGTAAAAAATAATAATAACGAAGAACCAAGTGATAAGCACATAGAACAATATTTAAAGACAATACAAAATTCTCTTTCAACTGAATGGTCCCCATGTAGTGTAACTTGTGGAAATGGTATTCAAGTTAGAATAAAGCCTGGCTCTGCTAATAAACCTAAAGACCAATTAGATTATGAAAATGATATTGAAAAAAAAATTTGTAAAATGGAAAAATGTTCCAGTGTGTTTAATGTCGTAAATAGTTCAATAGGATTAATAA	DENAKANNAVKNNNNEEPSDKHIEQYLKTIQNSLSTEWSPCSVTCGNGIQVRIKPGSANKPKDQLDYENDIEKKICKMEKCSSVFNVVNSSIGLI
C2	TAGATGAAAATGCTAATGCCAACAATGCTGTAAAAAATAATAATAACGAAGAACCAAGTGATCAGCACATAGAAAAATATTTAAAGACAATACAAAATTCTCTTTCAACTGAATGGTCCCCATGTAGTGTAACTTGTGGAAATGGTATTCAAGTTAGAATAAAGCCTGGCTCTGCTAATAAACCTAAAGACCAATTAGATTATGCAAATGATATTGAAAAAAAAATTTGTAAAATGGAAAAATGTTCCAGTGTGTTTAATGTCGTAAATAGTTCAATAGGATTAATAA	DENANANNAVKNNNNEEPSDQHIEKYLKTIQNSLSTEWSPCSVTCGNGIQVRIKPGSANKPKDQLDYANDIEKKICKMEKCSSVFNVVNSSIGLI
C3	TAGATGAAAATGCTAATGCCAACAATGCTGTAAAAAATAATAATAACGAAGAACCAAGTGATCAGCACATAGAAAAATATTTAAAGACAATAAAAAATTCTCTTTCAACTGAATGGTCCCCATGTAGTGTAACTTGTGGAAATGGTATTCAAGTTAGAATAAAGCCTGGCTCTGCTAATAAACCTAAAGACCAATTAGATTATGCAAATGATATTGAAAAAAAAATTTGTAAAATGGAAAAATGTTCCAGTGTGTTTAATGTCGTAAATAGTTCAATAGGATTAATAA	DENANANNAVKNNNNEEPSDQHIEKYLKTIKNSLSTEWSPCSVTCGNGIQVRIKPGSANKPKDQLDYANDIEKKICKMEKCSSVFNVVNSSIGLI
C4	TAGATGAAAATGCTAATGCCAACAATGCTGTAAAAAATAATAATAACGAAGAACCAAGTGATCAGCACATAGAAAAATATTTAAAGATAATACAAAATTCTCTTTCAACTGAATGGTCCCCATGTAGTGTAACTTGTGGAAATGGTATTCAAGTTAGAATAAAGCCTGGCTCTGCTAATAAACCTAAAGACCAATTAGATTATGCAAATGATATTGAAAAAAAAATTTGTAAAATGGAAAAATGTTCCAGTGTGTTTAATGTCGTAAATAGTTCAATAGGATTAATAA	DENANANNAVKNNNNEEPSDQHIEKYLKIIQNSLSTEWSPCSVTCGNGIQVRIKPGSANKPKDQLDYANDIEKKICKMEKCSSVFNVVNSSIGLI
C5 (matches 3D7 reference)	TAGATGAAAATGCTAATGCCAACAGTGCTGTAAAAAATAATAATAACGAAGAACCAAGTGATAAGCACATAAAAGAATATTTAAACAAAATACAAAATTCTCTTTCAACTGAATGGTCCCCATGTAGTGTAACTTGTGGAAATGGTATTCAAGTTAGAATAAAGCCTGGCTCTGCTAATAAACCTAAAGACGAATTAGATTATGCAAATGATATTGAAAAAAAAATTTGTAAAATGGAAAAATGTTCCAGTGTGTTTAATGTCGTAAATAGTTCAATAGGATTAATAA	DENANANSAVKNNNNEEPSDKHIKEYLNKIQNSLSTEWSPCSVTCGNGIQVRIKPGSANKPKDELDYANDIEKKICKMEKCSSVFNVVNSSIGLI
C6	TAGATGAAAATGCTAATGCCAACAATGCTGTAAAAAATAATAATAACGAAGAACCAAGTGATAAGCACATAGAACAATATTTAAAGACAATAAAAAATTCTCTTTCAACTGAATGGTCCCCATGTAGTGTAACTTGTGGAAATGGTATTCAAGTTAGAATAAAGCCTGGCTCTGCTAATAAACCTAAAGACCAATTAGATTATGAAAATGATATTGAAAAAAAAATTTGTAAAATGGAAAAATGTTCCAGTGTGTTTAATGTCGTAAATAGTTCAATAGGATTAATAA	DENANANNAVKNNNNEEPSDKHIEQYLKTIKNSLSTEWSPCSVTCGNGIQVRIKPGSANKPKDQLDYENDIEKKICKMEKCSSVFNVVNSSIGLI
C7	TAGATGAAAATGCTAATGCCAACAATGCTGTAAAAAATAATAATAACGAAGAACCAAGTGATAAGCACATAGAACAATATTTAAACAAAATAAAAAATTCTATTTCAACTGAATGGTCCCCATGTAGTGTAACTTGTGGAAATGGTATTCAAGTTAGAATAAAGCCTGGCTCTGCTAATAAACCTAAAGACGAATTAAATTATGAAAATGATATTGAAAAAAAAATTTGTAAAATGGAAAAATGTTCCAGTGTGTTTAATGTCGTAAATAGTTCAATAGGATTAATAA	DENANANNAVKNNNNEEPSDKHIEQYLNKIKNSISTEWSPCSVTCGNGIQVRIKPGSANKPKDELNYENDIEKKICKMEKCSSVFNVVNSSIGLI
C8	TAGATGAAAATGCTAATGCCAACAATGCTGTAAAAAATAATAATAACGAAGAACCAAGTGATCAGCACATAGAAAAATATTTAAAGAGAATACAAAATTCTCTTTCAACTGAATGGTCCCCATGTAGTGTAACTTGTGGAAATGGTATTCAAGTTAGAATAAAGCCTGGCTCTGCTAATAAACCTAAAGACCAATTAGATTATGCAAATGATATTGAAAAAAAAATTTGTAAAATGGAAAAATGTTCCAGTGTGTTTAATGTCGTAAATAGTTCAATAGGATTAATAA	DENANANNAVKNNNNEEPSDQHIEKYLKRIQNSLSTEWSPCSVTCGNGIQVRIKPGSANKPKDQLDYANDIEKKICKMEKCSSVFNVVNSSIGLI
C9	TAGATGAAAATGCTAATGCCAACAATGCTGTAAAAAATAATAATAACGAAGAACCAAGTGATCAGCACATAGAAAAATATTTAAACAAAATAAAAAATTCTCTTTCAACTGAATGGTCCCCATGTAGTGTAACTTGTGGAAATGGTATTCAAGTTAGAATAAAGCCTGGCTCTGCTAATAAACCTAAAGACCAATTAGATTATGCAAATGATATTGAAAAAAAAATTTGTAAAATGGAAAAATGTTCCAGTGTGTTTAATGTCGTAAATAGTTCAATAGGATTAATAA	DENANANNAVKNNNNEEPSDQHIEKYLNKIKNSLSTEWSPCSVTCGNGIQVRIKPGSANKPKDQLDYANDIEKKICKMEKCSSVFNVVNSSIGLI
C10	TAGATGAAAATGCTAATGCCAACAATGCTGTAAAAAATAATAATAACGAAGAACCAAGTGATAAGCACATAGAACAATATTTAAAGACAATAAAAAATTCTCTTTCAACTGAATGGTCCCCATGTAGTGTAACTTGTGGAAATGGTATTCAAGTTAGAATAAAGCCTGGCTCTGCTAATAAACCTAAAGACGAATTAAATTATGAAAATGATATTGAAAAAAAAATTTGTAAAATGGAAAAATGTTCCAGTGTGTTTAATGTCGTAAATAGTTCAATAGGATTAATAA	DENANANNAVKNNNNEEPSDKHIEQYLKTIKNSLSTEWSPCSVTCGNGIQVRIKPGSANKPKDELNYENDIEKKICKMEKCSSVFNVVNSSIGLI
C11	TAGATGAAAATGCTAATGCCAACAATGCTGTAAAAAATAATAATAACGAAGAACCAAGTGATAAGCACATAGAACAATATTTAAAGAAAATAAAAAATTCTATTTCAACTGAATGGTCCCCATGTAGTGTAACTTGTGGAAATGGTATTCAAGTTAGAATAAAGCCTGGCTCTGCTAATAAACCTAAAGACGAATTAGATTATGAAAATGATATTGAAAAAAAAATTTGTAAAATGGAAAAATGTTCCAGTGTGTTTAATGTCGTAAATAGTTCAATAGGATTAATAA	DENANANNAVKNNNNEEPSDKHIEQYLKKIKNSISTEWSPCSVTCGNGIQVRIKPGSANKPKDELDYENDIEKKICKMEKCSSVFNVVNSSIGLI
C12	TAGATGAAAATGCTAATGCCAACAATGCTGTAAAAAATAATAATAACGAAGAACCAAGTGATAAGCACATAACAGAATATTTAAAGAGAATACAAAATTCTCTTTCAACTGAATGGTCCCCATGTAGTGTAACTTGTGGAAATGGTATTCAAGTTAGAATAAAGCCTGGCTCTGCTGGTAAATCTAAAAACGAATTAGATTATGAAAATGATATTGAAAAAAAAATTTGTAAAATGGAAAAATGTTCCAGTGTGTTTAATGTCGTAAATAGTTCAATAGGATTAATAA	DENANANNAVKNNNNEEPSDKHITEYLKRIQNSLSTEWSPCSVTCGNGIQVRIKPGSAGKSKNELDYENDIEKKICKMEKCSSVFNVVNSSIGLI
C13	TAGATGAAAATGCTAATGCCAACAATGCTGTAAAAAATAATAATAACGAAGAACCAAGTGATCAGCACATAGAAAAATATTTACAGAAAATACAAAATTCTCTTTCAACTGAATGGTCCCCATGTAGTGTAACTTGTGGAAATGGTATTCAAGTTAGAATAAAGCCTGGCTCTGCTAATAAACCTAAAGACCAATTAAATTATGAAAATGATATTGAAAAAAAAATTTGTAAAATGGAAAAATGTTCCAGTGTGTTTAATGTCGTAAATAGTTCAATAGGATTAATAA	DENANANNAVKNNNNEEPSDQHIEKYLQKIQNSLSTEWSPCSVTCGNGIQVRIKPGSANKPKDQLNYENDIEKKICKMEKCSSVFNVVNSSIGLI
C14	TAGATGAAAATGCTAATGCCAACAATGCTGTAAAAAATAATAATAACGAAGAACCAAGTGATAAGCACATAACAGAATATTTAAAGAAAATACAAAATTCTCTTTCAACTGAATGGTCCCCATGTAGTGTAACTTGTGGAAATGGTATTCAAGTTAGAATAAAGCCTGGCTCTGCTGGTAAATCTAAAAACGAATTAGATTATGAAAATGATATTGAAAAAAAAATTTGTAAAATGGAAAAATGTTCCAGTGTGTTTAATGTCGTAAATAGTTCAATAGGATTAATAA	DENANANNAVKNNNNEEPSDKHITEYLKKIQNSLSTEWSPCSVTCGNGIQVRIKPGSAGKSKNELDYENDIEKKICKMEKCSSVFNVVNSSIGLI
C15	TAGATGAAAATGCTAATGCCAACAATGCTGTAAAAAATAATAATAACGAAGAACCAAGTGATCAGCACATAGAAAAATATTTAAAGATAATAAAAAATTCTCTTTCAACTGAATGGTCCCCATGTAGTGTAACTTGTGGAAATGGTATTCAAGTTAGAATAAAGCCTGGCTCTGCTAATAAACCTAAAGACCAATTAGATTATGCAAATGATATTGAAAAAAAAATTTGTAAAATGGAAAAATGTTCCAGTGTGTTTAATGTCGTAAATAGTTCAATAGGATTAATAA	DENANANNAVKNNNNEEPSDQHIEKYLKIIKNSLSTEWSPCSVTCGNGIQVRIKPGSANKPKDQLDYANDIEKKICKMEKCSSVFNVVNSSIGLI
C16	TAAATGAAAATGCTAATGCCAACAATGCTGTAAAAAATAATAATAACGAAGAACCAAGTGATAAGCACATAGAAAAATATTTAAAGGAAATACAAAATTCTCTTTCAACTGAATGGTCCCCATGTAGTGTAACTTGTGGAAATGGTATTCAAGTTAGAATAAAGCCTGGCTCTGCTGGTAAACCTAAAAACGAATTAGATTATGAAAATGATATTGAAAAAAAAATTTGTAAAATGGAAAAATGTTCCAGTGTGTTTAATGTCGTAAATAGTTCAATAGGATTAATAA	NENANANNAVKNNNNEEPSDKHIEKYLKEIQNSLSTEWSPCSVTCGNGIQVRIKPGSAGKPKNELDYENDIEKKICKMEKCSSVFNVVNSSIGLI
C17	TAGATGAAAATGCTAATGCCAACAATGCTGTAAAAAATAATAATAACGAAGAACCAAGTGATAAGCACATAACAGAATATTTAAAGAAAATAAAAAATTCTATTTCAACTGAATGGTCCCCATGTAGTGTAACTTGTGGAAATGGTATTCAAGTTAGAATAAAGCCTGGCTCTGCTAATAAACCTAAAGACGAATTAGATTATGAAAATGATATTGAAAAAAAAATTTGTAAAATGGAAAAATGTTCCAGTGTGTTTAATGTCGTAAATAGTTCAATAGGATTAATAA	DENANANNAVKNNNNEEPSDKHITEYLKKIKNSISTEWSPCSVTCGNGIQVRIKPGSANKPKDELDYENDIEKKICKMEKCSSVFNVVNSSIGLI
C18	TAGATGAAAATGCTAATGCCAACAATGCTGTAAAAAATAATAATAACGAAGAACCAAGTGATCAGCACATAGAAAAATATTTAAAGAAAATACAAAATTCTCTTTCAACTGAATGGTCCCCATGTAGTGTAACTTGTGGAAATGGTATTCAAGTTAGAATAAAGCCTGGCTCTGCTAATAAACCTAAAGACCAATTAGATTATGCAAATGATATTGAAAAAAAAATTTGTAAAATGGAAAAATGTTCCAGTGTGTTTAATGTCGTAAATAGTTCAATAGGATTAATAA	DENANANNAVKNNNNEEPSDQHIEKYLKKIQNSLSTEWSPCSVTCGNGIQVRIKPGSANKPKDQLDYANDIEKKICKMEKCSSVFNVVNSSIGLI
C19	TAGATGAAAATGCTAATGCCAACAATGCTGTAAAAAATAATAATAACGAAGAACCAAGTGATAAGCACATAAAAGAATATTTAAACAAAATACAAAATTCTATTTCAACTGAATGGTCCCCATGTAGTGTAACTTGTGGAAATGGTATTCAAGTTAGAATAAAGCCTGGCTCTGCTGATAAACCTAAAGACCAATTAGATTATATAAATGATATTGAAAAAAAAATTTGTAAAATGGAAAAATGTTCCAGTGTGTTTAATGTCGTAAATAGTTCAATAGGATTAATAA	DENANANNAVKNNNNEEPSDKHIKEYLNKIQNSISTEWSPCSVTCGNGIQVRIKPGSADKPKDQLDYINDIEKKICKMEKCSSVFNVVNSSIGLI
C20	TAGATGAAAATGCTAATGCCAACAATGCTGTAAAAAATAATAATAACGAAGAACCAAGTGATCAGCACATAGAAAAATATTTACAGAAAATAAAAAATTCTCTTTCAACTGAATGGTCCCCATGTAGTGTAACTTGTGGAAATGGTATTCAAGTTAGAATAAAGCCTGGCTCTGCTAATAAACCTAAAGACCAATTAAATTATGAAAATGATATTGAAAAAAAAATTTGTAAAATGGAAAAATGTTCCAGTGTGTTTAATGTCGTAAATAGTTCAATAGGATTAATAA	DENANANNAVKNNNNEEPSDQHIEKYLQKIKNSLSTEWSPCSVTCGNGIQVRIKPGSANKPKDQLNYENDIEKKICKMEKCSSVFNVVNSSIGLI
C21	TAGATGAAAATGCTAATGCCAACAATGCTGTAAAAAATAATAATAACGAAGAACCAAGTGATAAGCACATAGAACAATATTTAAAGATAATACGAAATTCTCTTTCAACTGAATGGTCCCCATGTAGTGTAACTTGTGGAAATGGTATTCAAGTTAGAATAAAGCCTGGCTCTGCTGATAAACCTAAAGACCAATTAGATTATGCAAATGATATTGAAAAAAAAATTTGTAAAATGGAAAAATGTTCCAGTGTGTTTAATGTCGTAAATAGTTCAATAGGATTAATAA	DENANANNAVKNNNNEEPSDKHIEQYLKIIRNSLSTEWSPCSVTCGNGIQVRIKPGSADKPKDQLDYANDIEKKICKMEKCSSVFNVVNSSIGLI
C22	TAGATGAAAATGCTAATGCCAACAATGCTGTAAAAAATAATAATAACGAAGAACCAAGTGATAAGCACATAAAAGAATATTTAAAGATAATACAAAATTCTCTTTCAACTGAATGGTCCCCATGTAGTGTAACTTGTGGAAATGGTATTCAAGTTAGAATAAAGCCTGGCTCTGCTGGTAAACCTAAAGAAGAATTAAATTATGAAAATGATATTGAAAAAAAAATTTGTAAAATGGAAAAATGTTCCAGTGTGTTTAATGTCGTAAATAGTTCAATAGGATTAATAA	DENANANNAVKNNNNEEPSDKHIKEYLKIIQNSLSTEWSPCSVTCGNGIQVRIKPGSAGKPKEELNYENDIEKKICKMEKCSSVFNVVNSSIGLI
C23	TAGATAAAAATGCTAATGCCAACAATGCTGTAAAAAATAATAATAACGAAGAACCAAGTGATAAGCACATAGAAGAATATTTAAAGAAAATAAAAAATTCTATTTCAACTGAATGGTCCCCATGTAGTGTAACTTGTGGAAATGGTATTCAAGTTAGAATAAAGCCTGGCTCTGCTAATAAACCTAAAGACGAATTAGATTATGAAAATGATATTGAAAAAAAAATTTGTAAAATGGAAAAATGTTCCAGTGTGTTTAATGTCGTAAATAGTTCAATAGGATTAATAA	DKNANANNAVKNNNNEEPSDKHIEEYLKKIKNSISTEWSPCSVTCGNGIQVRIKPGSANKPKDELDYENDIEKKICKMEKCSSVFNVVNSSIGLI
C24	TAGATGAAAATGCTAATGCCAACAATGCTGTAAAAAATAATAATAACGAAGAACCAAGTGATCAGCACATAGAAAAATATTTACAGAAAATACAAAATTCTCTTTCAACTGAATGGTCCCCATGTAGTGTAACTTGTGGAAATGGTATTCAAGTTAGAATAAAGCCTGGCTCTGCTAATAAACCTAAAGACCAATTAGATTATGCAAATGATATTGAAAAAAAAATTTGTAAAATGGAAAAATGTTCCAGTGTGTTTAATGTCGTAAATAGTTCAATAGGATTAATAA	DENANANNAVKNNNNEEPSDQHIEKYLQKIQNSLSTEWSPCSVTCGNGIQVRIKPGSANKPKDQLDYANDIEKKICKMEKCSSVFNVVNSSIGLI
C25	TAGATGAAAATGCTAATGCCAACAATGCTGTAAAAAATAATAATAACGAAGAACCAAGTGATAAGCACATAGAACAATATTTAAAGACAATAAAAAATTCTCTTTCAACTGAATGGTCCCCATGTAGTGTAACTTGTGGAAATGGTATTCAAGTTAGAATAAAGCCTGGCTCTGCTAATAAACCTAAAGACGAATTAGATTATGCAAATGATATTGAAAAAAAAATTTGTAAAATGGAAAAATGTTCCAGTGTGTTTAATGTCGTAAATAGTTCAATAGGATTAATAA	DENANANNAVKNNNNEEPSDKHIEQYLKTIKNSLSTEWSPCSVTCGNGIQVRIKPGSANKPKDELDYANDIEKKICKMEKCSSVFNVVNSSIGLI
C26	TAGATGAAAATGCTAATGCCAACAATGCTGTAAAAAATAATAATAACGAAGAACCAAGTGATCAGCACATAGAAAAATATTTAAAGAAAATAAAAAATTCTATTTCAACTGAATGGTCCCCATGTAGTGTAACTTGTGGAAATGGTATTCAAGTTAGAATAAAGCCTGGCTCTGCTAATAAACCTAAAGACGAATTAGATTATGAAAATGATATTGAAAAAAAAATTTGTAAAATGGAAAAATGTTCCAGTGTGTTTAATGTCGTAAATAGTTCAATAGGATTAATAA	DENANANNAVKNNNNEEPSDQHIEKYLKKIKNSISTEWSPCSVTCGNGIQVRIKPGSANKPKDELDYENDIEKKICKMEKCSSVFNVVNSSIGLI
C27	TAGATGAAAATGCTAATGCCAACAATGCTGTAAAAAATAATAATAACGAAGAACCAAGTGATCAGCACATAGAAAAATATTTAAACAAAATAAAAAATTCTCTTTCAACTGAATGGTCCCCATGTAGTGTAACTTGTGGAAATGGTATTCAAGTTAGAATAAAGCCTGACTCTGCTAATAAACCTAAAGACCAATTAGATTATGCAAATGATATTGAAAAAAAAATTTGTAAAATGGAAAAATGTTCCAGTGTGTTTAATGTCGTAAATAGTTCAATAGGATTAATAA	DENANANNAVKNNNNEEPSDQHIEKYLNKIKNSLSTEWSPCSVTCGNGIQVRIKPDSANKPKDQLDYANDIEKKICKMEKCSSVFNVVNSSIGLI
C28	TAGATGAAAATGCTAATGCCAACAATGCTGTAAAAAATAATAATAACGAAGAACCAAGTGATCAGCACATAGAAAAATATTTAAAGAGAATACAAAATTCTCTTTCAACTGAATGGTCCCCATGTAGTGTAACTTGTGGAAATGGTATTCAAGTTAGAATAAAGCCTGGCTCTGCTGATAAACCTAAAGACCAATTAGATTATGCAAATGATATTGAAAAAAAAATTTGTAAAATGGAAAAATGTTCCAGTGTGTTTAATGTCGTAAATAGTTCAATAGGATTAATAA	DENANANNAVKNNNNEEPSDQHIEKYLKRIQNSLSTEWSPCSVTCGNGIQVRIKPGSADKPKDQLDYANDIEKKICKMEKCSSVFNVVNSSIGLI
C29	TAGATGAAAATGCTAATGCCAACAATGCTGTAAAAAATAATAATAACGAAGAACCAAGTGATAAGCACATAGAACAATATTTAAAGAGAATACAAAATTCTCTTTCAACTGAATGGTCCCCATGTAGTGTAACTTGTGGAAATGGTATTCAAGTTAGAATAAAGCCTGGCTCTGCTAATAAACCTAAAGACGAATTAGATTATGCAAATGATATTGAAAAAAAAATTTGTAAAATGGAAAAATGTTCCAGTGTGTTTAATGTCGTAAATAGTTCAATAGGATTAATAA	DENANANNAVKNNNNEEPSDKHIEQYLKRIQNSLSTEWSPCSVTCGNGIQVRIKPGSANKPKDELDYANDIEKKICKMEKCSSVFNVVNSSIGLI
C30	TAGATGAAAATGCTAATGCCAACAATGCTGTAAAAAATAATAATAACGAAGAACCAAGTGATAAGCACATAGAACAATATTTAAAGAGAATACAAAATTCTCTTTCAACTGAATGGTCCCCATGTAGTGTAACTTGTGGAAATGGTATTCAAGTTAGAATAAAGCCTGGCTCTGCTAATAAACCTAAAGACCAATTAGATTATGCAAATGATATTGAAAAAAAAATTTGTAAAATGGAAAAATGTTCCAGTGTGTTTAATGTCGTAAATAGTTCAATAGGATTAATAA	DENANANNAVKNNNNEEPSDKHIEQYLKRIQNSLSTEWSPCSVTCGNGIQVRIKPGSANKPKDQLDYANDIEKKICKMEKCSSVFNVVNSSIGLI
C31	TAGATGAAAATGCTAATGCCAACAATGCTGTAAAAAATAATAATAACGAAGAACCAAGTGATAAGCACATAGAACAATATTTAAACAAAATAAAAAATTCTATTTCAACTGAATGGTCCCCATGTAGTGTAACTTGTGGAAATGGTATTCAAGTTAGAATAAAGCCTGGCTCTGCTAATAAACCTAAAGACCAATTAGATTATGAAAATGATATTGAAAAAAAAATTTGTAAAATGGAAAAATGTTCCAGTGTGTTTAATGTCGTAAATAGTTCAATAGGATTAATAA	DENANANNAVKNNNNEEPSDKHIEQYLNKIKNSISTEWSPCSVTCGNGIQVRIKPGSANKPKDQLDYENDIEKKICKMEKCSSVFNVVNSSIGLI
C32	TAGATGAAAATGCTAATGCCAACAATGCTGTAAAAAATAATAATAACGAAGAACCAAGTGATAAGCACATAGAACAATATTTAAAGAAAATACAAAATTCTCTTTCAACTGAATGGTCCCCATGTAGTGTAACTTGTGGAAATGGTATTCAAGTTAGAATAAAGCCTGGCTCTGCTGGTAAATCTAAAGACGAATTAGATTATGAAAATGATATTGAAAAAAAAATTTGTAAAATGGAAAAATGTTCCAGTGTGTTTAATGTCGTAAATAGTTCAATAGGATTAATAA	DENANANNAVKNNNNEEPSDKHIEQYLKKIQNSLSTEWSPCSVTCGNGIQVRIKPGSAGKSKDELDYENDIEKKICKMEKCSSVFNVVNSSIGLI
C33	TAGATGAAAATGCTAAAGCCAACAATGCTGTAAAAAATAATAATAACGAAGAACCAAGTGATAAGCACATAGAACAATATTTAAAGACAATAAAAAATTCTCTTTCAACTGAATGGTCCCCATGTAGTGTAACTTGTGGAAATGGTATTCAAGTTAGAATAAAGCCTGGCTCTGCTAATAAACCTAAAGACCAATTAGATTATGAAAATGATATTGAAAAAAAAATTTGTAAAATGGAAAAATGTTCCAGTGTGTTTAATGTCGTAAATAGTTCAATAGGATTAATAA	DENAKANNAVKNNNNEEPSDKHIEQYLKTIKNSLSTEWSPCSVTCGNGIQVRIKPGSANKPKDQLDYENDIEKKICKMEKCSSVFNVVNSSIGLI
C34	TAGATGAAAATGCTAATGCCAACAGTGCTGTAAAAAATAATAATAACGAAGAACCAAGTGATAAGCACATAAAAGAATATTTAAACAAAATACAAAATTCTATTTCAACTGAATGGTCCCCATGTAGTGTAACTTGTGGAAATGGTATTCAAGTTAGAATAAAGCCTGGCTCTGCTAATAAACCTAAAGACCAATTAGATTATGCAAATGATATTGAAAAAAAAATTTGTAAAATGGAAAAATGTTCCAGTGTGTTTAATGTCGTAAATAGTTCAATAGGATTAATAA	DENANANSAVKNNNNEEPSDKHIKEYLNKIQNSISTEWSPCSVTCGNGIQVRIKPGSANKPKDQLDYANDIEKKICKMEKCSSVFNVVNSSIGLI
C35	TAGATGAAAATGCTAATGCCAACAATGCTGTAAAAAATAATAATAACGAAGAACCAAGTGATCAGCACATAGAAAAATATTTAAAGAAAATACAAAATTCTCTTTCAACTGAATGGTCCCCATGTAGTGTAACTTGTGGAAATGGTATTCAAGTTAGAATAAAGCCTGGCTCTGCTGATAAACCTAAAGACCAATTAGATTATGCAAATGATATTGAAAAAAAAATTTGTAAAATGGAAAAATGTTCCAGTGTGTTTAATGTCGTAAATAGTTCAATAGGATTAATAA	DENANANNAVKNNNNEEPSDQHIEKYLKKIQNSLSTEWSPCSVTCGNGIQVRIKPGSADKPKDQLDYANDIEKKICKMEKCSSVFNVVNSSIGLI
C36	TAGATGAAAATGCTAATGCCAACAATGCTGTAAAAAATAATAATAACGAAGAACCAAGTGATCAGCACATAGAAAAATATATAAAGAAAATACAAAATTCTCTTTCAACTGAATGGTCCCCATGTAGTGTAACTTGTGGAAATGGTATTCAAGTTAGAATAAAGCCTGGCTCTGCTAATAAACCTAAAGACGAATTAAATTATGAAAATGATATTGAAAAAAAAATTTGTAAAATGGAAAAATGTTCCAGTGTGTTTAATGTCGTAAATAGTTCAATAGGATTAATAA	DENANANNAVKNNNNEEPSDQHIEKYIKKIQNSLSTEWSPCSVTCGNGIQVRIKPGSANKPKDELNYENDIEKKICKMEKCSSVFNVVNSSIGLI
C37	TAGATGAAAATGCTAATGCCAACAATGCTGTAAAAAATAATAATAACGAAGAACCAAGTGATAAGCACATAGAACAATATTTAAAGAGAATACAAAATTCTCTTTCAACTGAATGGTCCCCATGTAGTGTAACTTGTGGAAATGGTATTCAAGTTAGAATAAAGCCTGGCTCTGCTGGTAAACCTAAAGACGAATTAGATTATGCAAATGATATTGAAAAAAAAATTTGTAAAATGGAAAAATGTTCCAGTGTGTTTAATGTCGTAAATAGTTCAATAGGATTAATAA	DENANANNAVKNNNNEEPSDKHIEQYLKRIQNSLSTEWSPCSVTCGNGIQVRIKPGSAGKPKDELDYANDIEKKICKMEKCSSVFNVVNSSIGLI
C38	TAGATGAAAATGCTAATGCCAACAATGCTGTAAAAAATAATAATAACGAAGAACCAAGTGATAAGCACATAGAACAATATTTAAAGAGAATACAAAATTCTCTTTCAACTGAATGGTCCCCATGTAGTGTAACTTGTGGAAATGGTATTCAAGTTAGAATAAAGCCTGGCTCTGCTGATAAACCTAAAGACCAATTAGATTATGCAAATGATATTGAAAAAAAAATTTGTAAAATGGAAAAATGTTCCAGTGTGTTTAATGTCGTAAATAGTTCAATAGGATTAATAA	DENANANNAVKNNNNEEPSDKHIEQYLKRIQNSLSTEWSPCSVTCGNGIQVRIKPGSADKPKDQLDYANDIEKKICKMEKCSSVFNVVNSSIGLI
C39	TAGATGAAAATGCTAATGCCAACAATGCTGTAAAAAATAATAATAACGAAGAACCAAGTGATAAGCACATAAAAGAATATTTAAAGATAATACAAAATTCTCTTTCAACTGAATGGTCCCCATGTAGTGTAACTTGTGGAAATGGTATTCAAGTTAGAATAAAGCCTGGCTCTGCTGGTAAACCTAAAGACGAATTAGATTATGCAAATGATATTGAAAAAAAAATTTGTAAAATGGAAAAATGTTCCAGTGTGTTTAATGTCGTAAATAGTTCAATAGGATTAATAA	DENANANNAVKNNNNEEPSDKHIKEYLKIIQNSLSTEWSPCSVTCGNGIQVRIKPGSAGKPKDELDYANDIEKKICKMEKCSSVFNVVNSSIGLI
C40	TAGATGAAAATGCTAATGCCAACAATGCTGTAAAAAATAATAATAACGAAGAACCAAGTGATCAGCACATAGAAAAATATTTAAAGACAATAAAAAATTCTCTTTCAACTGAATGGTCCCCATGTAGTGTAACTTGTGGAAATGGTATTCAAGTTAGAATAAAGCCTGGCTCTGCTAATAAACCTAAAGACGAATTAGATTATGCAAATGATATTGAAAAAAAAATTTGTAAAATGGAAAAATGTTCCAGTGTGTTTAATGTCGTAAATAGTTCAATAGGATTAATAA	DENANANNAVKNNNNEEPSDQHIEKYLKTIKNSLSTEWSPCSVTCGNGIQVRIKPGSANKPKDELDYANDIEKKICKMEKCSSVFNVVNSSIGLI
C41	TAGATGAAAATGCTAATGCCAACAATGCTGTAAAAAATAATAATAACGAAGAACCAAGTGATAAGCACATAGAACAATATTTAAAGACAATAAAAAATTCTCTTTCAACTGAATGGTCCCCATGTAGTGTAACTTGTGGAAATGGTATTCAAGTTAGAATAAAGCCTGGCTCTGCTAATAAACCTAAAGACCAATTAGATTATGCAAATGATATTGAAAAAAAAATTTGTAAAATGGAAAAATGTTCCAGTGTGTTTAATGTCGTAAATAGTTCAATAGGATTAATAA	DENANANNAVKNNNNEEPSDKHIEQYLKTIKNSLSTEWSPCSVTCGNGIQVRIKPGSANKPKDQLDYANDIEKKICKMEKCSSVFNVVNSSIGLI
C42	TAGATGAAAATGCTAATGCCAACAGTGCTGTAAAAAATAATAATAACGAAGAACCAAGTGATCAGCACATAGAAAAATATTTAAAGAAAATACAAAATTCTCTTTCAACTGAATGGTCCCCATGTAGTGTAACTTGTGGAAATGGTATTCAAGTTAGAATAAAGCCTGGCTCTGCTGATAAACCTAAAGACCAATTAGATTATGCAAATGATATTGAAAAAAAAATTTGTAAAATGGAAAAATGTTCCAGTGTGTTTAATGTCGTAAATAGTTCAATAGGATTAATAA	DENANANSAVKNNNNEEPSDQHIEKYLKKIQNSLSTEWSPCSVTCGNGIQVRIKPGSADKPKDQLDYANDIEKKICKMEKCSSVFNVVNSSIGLI
C43	TAGATGAAAATGCTAAAGCCAACAATGCTGTAAAAAATAATAATAACGAAGAACCAAGTGATAAGCACATAAAAGAATATTTAAACAAAATACAAAATTCTATTTCAACTGAATGGTCCCCATGTAGTGTAACTTGTGGAAATGGTATTCAAGTTAGAATAAAGCCTGGCTCTGCTGATAAACCTAAAGACCAATTAGATTATATAAATGATATTGAAAAAAAAATTTGTAAAATGGAAAAATGTTCCAGTGTGTTTAATGTCGTAAATAGTTCAATAGGATTAATAA	DENAKANNAVKNNNNEEPSDKHIKEYLNKIQNSISTEWSPCSVTCGNGIQVRIKPGSADKPKDQLDYINDIEKKICKMEKCSSVFNVVNSSIGLI
C44	TAGATGAAAATGCTAATGCCAACAATGCTGTAAAAAATAATAATAACGAAGAACCAAGTGATAAGCACATAAAAGAATATTTAACGAAAATACAAAATTCTCTTTCAACTGAATGGTCCCCATGTAGTGTAACTTGTGGAAATGGTATTCAAGTTAGAATAAAGCCTGGCTCTGCTAATAAACCTAAAGACGAATTAAATTATGAAAATGATATTGAAAAAAAAATTTGTAAAATGGAAAAATGTTCCAGTGTGTTTAATGTCGTAAATAGTTCAATAGGATTAATAA	DENANANNAVKNNNNEEPSDKHIKEYLTKIQNSLSTEWSPCSVTCGNGIQVRIKPGSANKPKDELNYENDIEKKICKMEKCSSVFNVVNSSIGLI
C45	TAGATGAAAATGCTAATGCCAACGATGCTGTAAAAAATAATAATAACGAAGAACCAAGTGATCAGCACATAGAAAAATATTTAAAGATAATAAAAAATTCTCTTTCAACTGAATGGTCCCCATGTAGTGTAACTTGTGGAAATGGTATTCAAGTTAGAATAAAGCCTGGCTCTGCTAATAAACCTAAAGACCAATTAGATTATGCAAATGATATTGAAAAAAAAATTTGTAAAATGGAAAAATGTTCCAGTGTGTTTAATGTCGTAAATAGTTCAATAGGATTAATAA	DENANANDAVKNNNNEEPSDQHIEKYLKIIKNSLSTEWSPCSVTCGNGIQVRIKPGSANKPKDQLDYANDIEKKICKMEKCSSVFNVVNSSIGLI
C46	TAGATGAAAATGCTAATGCCAACAATGCTGTAAAAAATAATAATAACGAAGAACCAAGTGATAAGCACATAGAACAATATTTAAAGATAATAAAAAATTCTCTTTCAACTGAATGGTCCCCATGTAGTGTAACTTGTGGAAATGGTATTCAAGTTAGAATAAAGCCTGGCTCTGCTGATAAACCTAAAGACCAATTAGATTATGCAAATGATATTGAAAAAAAAATTTGTAAAATGGAAAAATGTTCCAGTGTGTTTAATGTCGTAAATAGTTCAATAGGATTAATAA	DENANANNAVKNNNNEEPSDKHIEQYLKIIKNSLSTEWSPCSVTCGNGIQVRIKPGSADKPKDQLDYANDIEKKICKMEKCSSVFNVVNSSIGLI
C47	TAGATGAAAATGCTAATGCCAACAATGCTGTAAAAAATAATAATAACGAAGAACCAAGTGATCAGCACATAGAAAAATATTTAAACAAAATAAAAAATTCTATTTCAACTGAATGGTCCCCATGTAGTGTAACTTGTGGAAATGGTATTCAAGTTAGAATAAAGCCTGGCTCTGCTAATAAACCTAAAGACCAATTAGATTATGCAAATGATATTGAAAAAAAAATTTGTAAAATGGAAAAATGTTCCAGTGTGTTTAATGTCGTAAATAGTTCAATAGGATTAATAA	DENANANNAVKNNNNEEPSDQHIEKYLNKIKNSISTEWSPCSVTCGNGIQVRIKPGSANKPKDQLDYANDIEKKICKMEKCSSVFNVVNSSIGLI
C48	TAGATGAAAATGCTAATGCCAACAGTGCTGTAAAAAATAATAATAACGAAGAACCAAGTGATCAGCACATAGAAAAATATTTAAAGAGAATACAAAATTCTCTTTCAACTGAATGGTCCCCATGTAGTGTAACTTGTGGAAATGGTATTCAAGTTAGAATAAAGCCTGGCTCTGCTAATAAACCTAAAGACCAATTAGATTATGCAAATGATATTGAAAAAAAAATTTGTAAAATGGAAAAATGTTCCAGTGTGTTTAATGTCGTAAATAGTTCAATAGGATTAATAA	DENANANSAVKNNNNEEPSDQHIEKYLKRIQNSLSTEWSPCSVTCGNGIQVRIKPGSANKPKDQLDYANDIEKKICKMEKCSSVFNVVNSSIGLI
C49	TAGATGAAAATGCTAATGCCAACAATGCTGTAAAAAATAATAATAACGAAGAACCAAGTGATAAGCACATAGAACAATATTTAAAGATAATAAAAAATTCTCTTTCAACTGAATGGTCCCCATGTAGTGTAACTTGTGGAAATGGTATTCAAGTTAGAATAAAGCCTGGCTCTGCTAATAAACCTAAAGACGAATTAGATTATGCAAATGATATTGAAAAAAAAATTTGTAAAATGGAAAAATGTTCCAGTGTGTTTAATGTCGTAAATAGTTCAATAGGATTAATAA	DENANANNAVKNNNNEEPSDKHIEQYLKIIKNSLSTEWSPCSVTCGNGIQVRIKPGSANKPKDELDYANDIEKKICKMEKCSSVFNVVNSSIGLI
C50	TAGATGAAAATGCTAATGCCAACAATGCTGTAAAAAATAATAATAACGAAGAACCAAGTGATAAGCACATAGAACAATATTTAAAGACAATAAAAAATTCTCTTTCAACTGAATGGTCCCCATGTAGTGTAACTTGTGGAAATGGTATTCAAGTTAGAATAAAGCCTGGCTCTGCTAATAAACCTAAAGACGAATTAGATTATGAAAATGATATTGAAAAAAAAATTTGTAAAATGGAAAAATGTTCCAGTGTGTTTAATGTCGTAAATAGTTCAATAGGATTAATAA	DENANANNAVKNNNNEEPSDKHIEQYLKTIKNSLSTEWSPCSVTCGNGIQVRIKPGSANKPKDELDYENDIEKKICKMEKCSSVFNVVNSSIGLI
C51	TAGATGAAAATGCTAATGCCAACAATGCTGTAAAAAATAATAATAACGAAGAACCAAGTGATAAGCACATAAAAGAATATTTAACGAAAATAAAAAATTCTATTTCAACTGAATGGTCCCCATGTAGTGTAACTTGTGGAAATGGTATTCAAGTTAGAATAAAGCCTGGCTCTGCTAATAAACCTAAAGACGAATTAGATTATGAAAATGATATTGAAAAAAAAATTTGTAAAATGGAAAAATGTTCCAGTGTGTTTAATGTCGTAAATAGTTCAATAGGATTAATAA	DENANANNAVKNNNNEEPSDKHIKEYLTKIKNSISTEWSPCSVTCGNGIQVRIKPGSANKPKDELDYENDIEKKICKMEKCSSVFNVVNSSIGLI
C52	TAGATGAAAATGCTAATGGCAACAATGCTGTAAAAAATAATAATAACGAAGAACCAAGTGATCAGCACATAGAAAAATATTTAAAGAAAATACAAAATTCTCTTTCAACTGAATGGTCCCCATGTAGTGTAACTTGTGGAAATGGTATTCAAGTTAGAATAAAGCCTGGCTCTGCTGATAAACCTAAAGACCAATTAGATTATGCAAATGATATTGAAAAAAAAATTTGTAAAATGGAAAAATGTTCCAGTGTGTTTAATGTCGTAAATAGTTCAATAGGATTAATAA	DENANGNNAVKNNNNEEPSDQHIEKYLKKIQNSLSTEWSPCSVTCGNGIQVRIKPGSADKPKDQLDYANDIEKKICKMEKCSSVFNVVNSSIGLI
C53	TAGATGAAAATGCTAATGCCAACAATGCTGTAAAAAATAATAATAACGAAGAACCAAGTGATAAGCACATAACAGAATATTTAAAGAAAATAAAAAATTCTCTTTCAACTGAATGGTCCCCATGTAGTGTAACTTGTGGAAATGGTATTCAAGTTAGAATAAAGCCTGGCTCTGCTGGTAAATCTAAAAACGAATTAGATTATGAAAATGATATTGAAAAAAAAATTTGTAAAATGGAAAAATGTTCCAGTGTGTTTAATGTCGTAAATAGTTCAATAGGATTAATAA	DENANANNAVKNNNNEEPSDKHITEYLKKIKNSLSTEWSPCSVTCGNGIQVRIKPGSAGKSKNELDYENDIEKKICKMEKCSSVFNVVNSSIGLI
C54	TAGATGAAAATGCTAATGCCAACAATGCTGTAAAAAATAATAATAACGAAGAACCAAGTGATAAGCACATAGAAGAATATTTAAAGAAAATAAAAAATTCTATTTCAACTGAATGGTCCCCATGTAGTGTAACTTGTGGAAATGGTATTCAAGTTAGAATAAAGCCTGGCTCTGCTAATAAACCTAAAGACGAATTAAATTATGAAAATGATATTGAAAAAAAAATTTGTAAAATGGAAAAATGTTCCAGTGTGTTTAATGTCGTAAATAGTTCAATAGGATTAATAA	DENANANNAVKNNNNEEPSDKHIEEYLKKIKNSISTEWSPCSVTCGNGIQVRIKPGSANKPKDELNYENDIEKKICKMEKCSSVFNVVNSSIGLI
C55	TAGATGAAAATGCTAATGCCAACAATGCTGTAAAAAATAATAATAACGAAGAACCAAGTGATAAGCACATAGAACAATATTTAAAGACAATACAAAATTCTCTTTCAACTGAATGGTCCCCATGTAGTGTAACTTGTGGAAATGGTATTCAAGTTAGAATAAAGCCTGGCTCTGCTAATAAACCTAAAGACCAATTAGATTATGAAAATGATATTGAAAAAAAAATTTGTAAAATGGAAAAATGTTCCAGTGTGTTTAATGTCGTAAATAGTTCAATAGGATTAATAA	DENANANNAVKNNNNEEPSDKHIEQYLKTIQNSLSTEWSPCSVTCGNGIQVRIKPGSANKPKDQLDYENDIEKKICKMEKCSSVFNVVNSSIGLI
C56	TAGATGAAAATGCTAATGCCAACAATGCTGTAAAAAATAATAATAACGAAGAACCAAGTGATAAGCACATAGAACAATATTTAAAGACAATAAAAAATTCTCTTTCAACTGAATGGTCCCCATGTAGTGTAACTTGTGGAAATGGTATTCAAGTTAGAATAAAGCCTGGCTCTGCTGATAAACCTAAAGACCAATTAGATTATGCAAATGATATTGAAAAAAAAATTTGTAAAATGGAAAAATGTTCCAGTGTGTTTAATGTCGTAAATAGTTCAATAGGATTAATAA	DENANANNAVKNNNNEEPSDKHIEQYLKTIKNSLSTEWSPCSVTCGNGIQVRIKPGSADKPKDQLDYANDIEKKICKMEKCSSVFNVVNSSIGLI
C57	TAGATGAAAATGCTAATGCCAACAATGCTGTAAAAAATAATAATAACGAAGAACCAAGTGATCAGCACATAGAAAAATATTTACAGAAAATACGAAATTCTCTTTCAACTGAATGGTCCCCATGTAGTGTAACTTGTGGAAATGGTATTCAAGTTAGAATAAAGCCTGGCTCTGCTAATAAACCTAAAGACCAATTAAATTATGAAAATGATATTGAAAAAAAAATTTGTAAAATGGAAAAATGTTCCAGTGTGTTTAATGTCGTAAATAGTTCAATAGGATTAATAA	DENANANNAVKNNNNEEPSDQHIEKYLQKIRNSLSTEWSPCSVTCGNGIQVRIKPGSANKPKDQLNYENDIEKKICKMEKCSSVFNVVNSSIGLI
C58	TAGATGAAAATGCTAATGCCAACAATGGTGTAAAAAATAATAATAACGAAGAACCAAGTGATAAGCACATAGAACAATATTTAAAGAAAATACAAAATTCTCTTTCAACTGAATGGTCCCCATGTAGTGTAACTTGTGGAAATGGTATTCAAGTTAGAATAAAGCCTGGCTCTGCTGGTAAATCTAAAGACGAATTAGATTATGAAAATGATATTGAAAAAAAAATTTGTAAAATGGAAAAATGTTCCAGTGTGTTTAATGTCGTAAATAGTTCAATAGGATTAATAA	DENANANNGVKNNNNEEPSDKHIEQYLKKIQNSLSTEWSPCSVTCGNGIQVRIKPGSAGKSKDELDYENDIEKKICKMEKCSSVFNVVNSSIGLI
C59	TAGATGAAGATGCTAATGCCAACAATGCTGTAAAAAATAATAATAACGAAGAACCAAGTGATAAGCACATAGAACAATATTTAAAGACAATAAAAAATTCTCTTTCAACTGAATGGTCCCCATGTAGTGTAACTTGTGGAAATGGTATTCAAGTTAGAATAAAGCCTGGCTCTGCTAATAAACCTAAAGACCAATTAGATTATGCAAATGATATTGAAAAAAAAATTTGTAAAATGGAAAAATGTTCCAGTGTGTTTAATGTCGTAAATAGTTCAATAGGATTAATAA	DEDANANNAVKNNNNEEPSDKHIEQYLKTIKNSLSTEWSPCSVTCGNGIQVRIKPGSANKPKDQLDYANDIEKKICKMEKCSSVFNVVNSSIGLI
C60	TAGATGAAAATGCTAATGCCAACAATGCTGTAAAAAATAATAATAACGAAGAACCAAGTGATAAGCACATAGAACAATATTTAAACAAAATAAAAAATTCTATTTCAACTGAATGGTCCCCATGTAGTGTAACTTGTGGAAATGGTATTCAAGTTAGAATAAAGCCTGGCTCTGCTAATAAACCTAAAGACCAATTAGATTATGCAAATGATATTGAAAAAAAAATTTGTAAAATGGAAAAATGTTCCAGTGTGTTTAATGTCGTAAATAGTTCAATAGGATTAATAA	DENANANNAVKNNNNEEPSDKHIEQYLNKIKNSISTEWSPCSVTCGNGIQVRIKPGSANKPKDQLDYANDIEKKICKMEKCSSVFNVVNSSIGLI
C61	TAGATGAAAATGCTAAAGCCAACAATGCTGTAAAAAATAATAATAACGAAGAACCAAGTGATAAGCACATAGAACAATATTTAAAGACAATAAAAAATTCTCTTTCAACTGAATGGTCCCCATGTAGTGTAACTTGTGGAAATGGTATTCAAGTTAGAATAAAGCCTGGCTCTGCTAATAAACCTAAAGACGAATTAGATTATGAAAATGATATTGAAAAAAAAATTTGTAAAATGGAAAAATGTTCCAGTGTGTTTAATGTCGTAAATAGTTCAATAGGATTAATAA	DENAKANNAVKNNNNEEPSDKHIEQYLKTIKNSLSTEWSPCSVTCGNGIQVRIKPGSANKPKDELDYENDIEKKICKMEKCSSVFNVVNSSIGLI
C62	TAGATGAAAATGCTAATGCCAACAATGCTGTAAAAAATAATAATAACGAAGAACCAAGTGATAAGCACATAAAAAAATATTTAAAGGAAATACAAAATTCTCTTTCAACTGAATGGTCCCCATGTAGTGTAACTTGTGGAAATGGTATTCAAGTTAGAATAAAGCCTGGCTCTGCTGATAAACCTAAAAACGAATTAGATTATGAAAATGATATTGAAAAAAAAATTTGTAAAATGGAAAAATGTTCCAGTGTGTTTAATGTCGTAAATAGTTCAATAGGATTAATAA	DENANANNAVKNNNNEEPSDKHIKKYLKEIQNSLSTEWSPCSVTCGNGIQVRIKPGSADKPKNELDYENDIEKKICKMEKCSSVFNVVNSSIGLI
C63	TAGATGAAAATGCTAATGCCAACAATGGTGTAAAAAATAATAATAACGAAGAACCAAGTGATAAGCACATAGAACAATATTTAAAGAGAATACAAAATTCTCTTTCAACTGAATGGTCCCCATGTAGTGTAACTTGTGGAAATGGTATTCAAGTTAGAATAAAGCCTGGCTCTGCTAATAAACCTAAAGACGAATTAAATTATGAAAATGATATTGAAAAAAAAATTTGTAAAATGGAAAAATGTTCCAGTGTGTTTAATGTCGTAAATAGTTCAATAGGATTAATAA	DENANANNGVKNNNNEEPSDKHIEQYLKRIQNSLSTEWSPCSVTCGNGIQVRIKPGSANKPKDELNYENDIEKKICKMEKCSSVFNVVNSSIGLI
C64	TAGATGAAAATGCTAATGCCAACAATGCTGTAAAAAATAATAATAACGAAGAACCAAGTGATAAGCACATAGAACAATATTTAAAGACAATAAAAAATTCTCTTTCAACTGAATGGTCCCCATGTAGTGTAACTTGTGGAAATGGTATTCAAGTTAGAATAAAGCCTGGCTCTGCTGGTAAATCTAAAAACGAATTAGATTATGAAAATGATATTGAAAAAAAAATTTGTAAAATGGAAAAATGTTCCAGTGTGTTTAATGTCGTAAATAGTTCAATAGGATTAATAA	DENANANNAVKNNNNEEPSDKHIEQYLKTIKNSLSTEWSPCSVTCGNGIQVRIKPGSAGKSKNELDYENDIEKKICKMEKCSSVFNVVNSSIGLI
C65	TAGATGAAAATGCTAATGCCAACAATGCTGTAAAAAATAATAATAACGAAGAACCAAGTGATAAGCACATAGAACAATATTTAAAGATAATAAAAAATTCTCTTTCAACTGAATGGTCCCCATGTAGTGTAACTTGTGGAAATGGTATTCAAGTTAGAATAAAGCCTGGCTCTGCTAATAAACCTAAAGACCAATTAGATTATGCAAATGATATTGAAAAAAAAATTTGTAAAATGGAAAAATGTTCCAGTGTGTTTAATGTCGTAAATAGTTCAATAGGATTAATAA	DENANANNAVKNNNNEEPSDKHIEQYLKIIKNSLSTEWSPCSVTCGNGIQVRIKPGSANKPKDQLDYANDIEKKICKMEKCSSVFNVVNSSIGLI
C66	TAGATGAAAATGCTAATGCCAACAATGCTGTAAAAAATAATAATAACGAAGAACCAAGTGATAAGCACATAGAACAATATTTAAACAAAATACAAAATTCTCTTTCAACTGAATGGTCCCCATGTAGTGTAACTTGTGGAAATGGTATTCAAGTTAGAATAAAGCCTGGCTCTGCTAATAAACCTAAAGACCAATTAGATTATGCAAATGATATTGAAAAAAAAATTTGTAAAATGGAAAAATGTTCCAGTGTGTTTAATGTCGTAAATAGTTCAATAGGATTAATAA	DENANANNAVKNNNNEEPSDKHIEQYLNKIQNSLSTEWSPCSVTCGNGIQVRIKPGSANKPKDQLDYANDIEKKICKMEKCSSVFNVVNSSIGLI
C67	TAGATGAAAATGCTAATGCCAACAATGCTGCAAAAAATAATAATAACGAAGAACCAAGTGATCAGCACATAGAAAAATATTTAAAGACAATACAAAATTCTCTTTCAACTGAATGGTCCCCATGTAGTGTAACTTGTGGAAATGGTATTCAAGTTAGAATAAAGCCTGGCTCTGCTAATAAACCTAAAGACCAATTAGATTATGCAAATGATATTGAAAAAAAAATTTGTAAAATGGAAAAATGTTCCAGTGTGTTTAATGTCGTAAATAGTTCAATAGGATTAATAA	DENANANNAAKNNNNEEPSDQHIEKYLKTIQNSLSTEWSPCSVTCGNGIQVRIKPGSANKPKDQLDYANDIEKKICKMEKCSSVFNVVNSSIGLI
C68	TAGATGAAAATGCTAATGCCAACAATGCTGTAAAAAATAATAATAACGAAGAACCAAGTGATAAGCACATAGAAAAATATTTAAAGGAAATACAAAATTCTCTTTCAACTGAATGGTCCCCATGTAGTGTAACTTGTGGAAATGGTATTCAAGTTAGAATAAAGCCTGGCTCTGCTAATAAACCTAAAGACCAATTAGATTATGAAAATGATATTGAAAAAAAAATTTGTAAAATGGAAAAATGTTCCAGTGTGTTTAATGTCGTAAATAGTTCAATAGGATTAATAA	DENANANNAVKNNNNEEPSDKHIEKYLKEIQNSLSTEWSPCSVTCGNGIQVRIKPGSANKPKDQLDYENDIEKKICKMEKCSSVFNVVNSSIGLI
C69	TAGATGAAAATGCTAATGCCAACAATGCTGTAAAAAATAATAATAACGAAGAACCAAGTGATCAGCACATAGAAAAATATTTAAAGATAATAAAAAATTCTCTTTCAACTGAATGGTCCCCATGTAGTGTAACTTGTGGAAATGGTATTCAAGTTAGAATAAAGCCTGGCTCTGCTGATAAACCTAAAGACCAATTAGATTATGCAAATGATATTGAAAAAAAAATTTGTAAAATGGAAAAATGTTCCAGTGTGTTTAATGTCGTAAATAGTTCAATAGGATTAATAA	DENANANNAVKNNNNEEPSDQHIEKYLKIIKNSLSTEWSPCSVTCGNGIQVRIKPGSADKPKDQLDYANDIEKKICKMEKCSSVFNVVNSSIGLI
C70	TAAATGAAAATGCTAATGCCAACAATGCTGTAAAAAATAATAATAACGAAGAACCAAGTGATAAGCACATAACAGAATATTTAAAGAAAATACAAAATTCTCTTTCAACTGAATGGTCCCCATGTAGTGTAACTTGTGGAAATGGTATTCAAGTTAGAATAAAGCCTGGCTCTGCTGGTAAATCTAGAGACGAATTAGATTATGAAAATGATATTGAAAAAAAAATTTGTAAAATGGAAAAATGTTCCAGTGTGTTTAATGTCGTAAATAGTTCAATAGGATTAATAA	NENANANNAVKNNNNEEPSDKHITEYLKKIQNSLSTEWSPCSVTCGNGIQVRIKPGSAGKSRDELDYENDIEKKICKMEKCSSVFNVVNSSIGLI
C71	TAGATGAAAATGCTAATGCCAACAATGCTGTAAAAAATAATAATAACGAAGAACCAAGTGATCAGCACATAGAAAAATATATAAAGAAAATACAAAATTCTCTTTCAACTGAATGGTCCCCATGTAGTGTAACTTGTGGAAATGGTATTCAAGTTAGAATAAAGCCTGGCTCTGCTGATAAACCTAAAAACGAATTAGATTATGAAAATGATATTGAAAAAAAAATTTGTAAAATGGAAAAATGTTCCAGTGTGTTTAATGTCGTAAATAGTTCAATAGGATTAATAA	DENANANNAVKNNNNEEPSDQHIEKYIKKIQNSLSTEWSPCSVTCGNGIQVRIKPGSADKPKNELDYENDIEKKICKMEKCSSVFNVVNSSIGLI
C72	TAGATGAAAATGCTAATGCCAACAGTGCTGTAAAAAATAATAATAACGAAGAACCAAGTGATCAGCACATAGAAAAATATTTAAAGACAATAAAAAATTCTCTTTCAACTGAATGGTCCCCATGTAGTGTAACTTGTGGAAATGGTATTCAAGTTAGAATAAAGCCTGGCTCTGCTAATAAACCTAAAGACCAATTAGATTATGCAAATGATATTGAAAAAAAAATTTGTAAAATGGAAAAATGTTCCAGTGTGTTTAATGTCGTAAATAGTTCAATAGGATTAATAA	DENANANSAVKNNNNEEPSDQHIEKYLKTIKNSLSTEWSPCSVTCGNGIQVRIKPGSANKPKDQLDYANDIEKKICKMEKCSSVFNVVNSSIGLI
C73	TAGATGAAAATGCTAATGCCAACAATCCTGTAAAAAATAATAATAACGAAGAACCAAGTGATAAGCACATAACAGAATATTTAAAGAAAATAAAAAATTCTATTTCAACTGAATGGTCCCCATGTAGTGTAACTTGTGGAAATGGTATTCAAGTTAGAATAAAGCCTGGCTCTGCTAATAAACCTAAAGACGAATTAGATTATGAAAATGATATTGAAAAAAAAATTTGTAAAATGGAAAAATGTTCCAGTGTGTTTAATGTCGTAAATAGTTCAATAGGATTAATAA	DENANANNPVKNNNNEEPSDKHITEYLKKIKNSISTEWSPCSVTCGNGIQVRIKPGSANKPKDELDYENDIEKKICKMEKCSSVFNVVNSSIGLI
C74	TAGATGAAAATGCTAATGCCAACAATGCTGTAAAAAATAATAATAACGAAGAACCAAGTGATAAGCACATAGAACAATATTTAAAGAAAATAAAAAATTCTATTTCAACTGAATGGTCCCCATGTAGTGTAACTTGTGGAAATGGTATTCAAGTTAGAATAAAGCCTGGCTCTGCTAATAAACCTAAAGAAGAATTAGATTATGAAAATGATATTGAAAAAAAAATTTGTAAAATGGAAAAATGTTCCAGTGTGTTTAATGTCGTAAATAGTTCAATAGGATTAATAA	DENANANNAVKNNNNEEPSDKHIEQYLKKIKNSISTEWSPCSVTCGNGIQVRIKPGSANKPKEELDYENDIEKKICKMEKCSSVFNVVNSSIGLI
C75	TAGATGAAAATGCTAATTCCAACAATGCTGTAAAAAATAATAATAACGAAGAACCAAGTGATAAGCACATAACAGAATATTTAAAGAGAATACAAAATTCTCTTTCAACTGAATGGTCCCCATGTAGTGTAACTTGTGGAAATGGTATTCAAGTTAGAATAAAGCCTGGCTCTGCTAATAAACCTAAAGAGGAATTAAATTATGAAAATGATATTGAAAAAAAAATTTGTAAAATGGAAAAATGTTCCAGTGTGTTTAATGTCGTAAATAGTTCAATAGGATTAATAA	DENANSNNAVKNNNNEEPSDKHITEYLKRIQNSLSTEWSPCSVTCGNGIQVRIKPGSANKPKEELNYENDIEKKICKMEKCSSVFNVVNSSIGLI
C76	TAGATGAAAATGCTAATGCCAACAATGCTGTAAAAAATAATAATAACGAAGAACCAAGTGATAAGCACATAGAACAATATTTAAAGACAATAAAAAATTCTCTTTCAACTGAATGGTCCCCATGTAGTGTAACTTGTGGAAATGGTATTCAAGTTAGAATAAAGCCTGGCTCTGCTAATAAACCTAAAGAAGAATTAGATTATGAAAATGATATTGAAAAAAAAATTTGTAAAATGGAAAAATGTTCCAGTGTGTTTAATGTCGTAAATAGTTCAATAGGATTAATAA	DENANANNAVKNNNNEEPSDKHIEQYLKTIKNSLSTEWSPCSVTCGNGIQVRIKPGSANKPKEELDYENDIEKKICKMEKCSSVFNVVNSSIGLI
C77	TAAATGAAAATGCTAATGCCAACAATGCTGTAAAAAATAATAATAACGAAGAACCAAGTGATCAGCACATAGAAAAATATATAAAGAAAATACAAAATTCTCTTTCAACTGAATGGTCCCCATGTAGTGTAACTTGTGGAAATGGTATTCAAGTTAGAATAAAGCCTGGCTCTGCTGATAAACCTAAAAACGAATTAGATTATGAAAATGATATTGAAAAAAAAATTTGTAAAATGGAAAAATGTTCCAGTGTGTTTAATGTCGTAAATAGTTCAATAGGATTAATAA	NENANANNAVKNNNNEEPSDQHIEKYIKKIQNSLSTEWSPCSVTCGNGIQVRIKPGSADKPKNELDYENDIEKKICKMEKCSSVFNVVNSSIGLI
C78	TAGATGAAAATGCTAATGCCAACAATGCTGTAAAAAATAATAATAACGAAGAACCAAGTGATCAGCACATAGAAAAATATTTAAAGAGAATACAAAATTCTCTTTCAACTGAATGGTCCCCATGTAGTGTAACTTGTGGAAATGGTATTCAAGTTAGAATAAAGCCTGGCTCTGCTAATAAACCTAAAGACGAATTAGATTATGCAAATGATATTGAAAAAAAAATTTGTAAAATGGAAAAATGTTCCAGTGTGTTTAATGTCGTAAATAGTTCAATAGGATTAATAA	DENANANNAVKNNNNEEPSDQHIEKYLKRIQNSLSTEWSPCSVTCGNGIQVRIKPGSANKPKDELDYANDIEKKICKMEKCSSVFNVVNSSIGLI
C79	TAGATGAAAATGCTAATGGCAACAATGCTGTAAAAAATAATAATAACGAAGAACCAAGTGATAAGCACATAGAACAATATTTAAAGATAATACGAAATTCTCTTTCAACTGAATGGTCCCCATGTAGTGTAACTTGTGGAAATGGTATTCAAGTTAGAATAAAGCCTGGCTCTGCTGATAAACCTAAAGACCAATTAGATTATGCAAATGATATTGAAAAAAAAATTTGTAAAATGGAAAAATGTTCCAGTGTGTTTAATGTCGTAAATAGTTCAATAGGATTAATAA	DENANGNNAVKNNNNEEPSDKHIEQYLKIIRNSLSTEWSPCSVTCGNGIQVRIKPGSADKPKDQLDYANDIEKKICKMEKCSSVFNVVNSSIGLI
C80	TAGATGAAAATGCTAATGCCAACAATGCTGTAAAAAATAATAATAACGAAGAACCAAGTGATAAGCACATAGAACAATATTTAAACAAAATAAAAAATTCTATTTCAACTGAATGGTCCCCATGTAGTGTAACTTGTGGAAATGGTATTCAAGTTAGAATAAAGCCTGGCTCTGCTAATAAACCTAAAGACGAATTAAATTATGAAAATGATATTGAAAAAAAAATTTGTAAAATGGAAAAATGTTCCAGTGTATTTAATGTCGTAAATAGTTCAATAGGATTAATAA	DENANANNAVKNNNNEEPSDKHIEQYLNKIKNSISTEWSPCSVTCGNGIQVRIKPGSANKPKDELNYENDIEKKICKMEKCSSVFNVVNSSIGLI
C81	TAGATGAAAATGCTAATGGCAACAATGCTGTAAAAAATAATAATAACGAAGAACCAAGTGATCAGCACATAGAAAAATATTTAAAGAAAATACAAAATTCTCTTTCAACTGAATGGTCCCCATGTAGTGTAACTTGTGGAAATGGTATTCAAGTTAGAATAAAGCCTGGCTCTGCTAATAAACCTAAAGACCAATTAGATTATGCAAATGATATTGAAAAAAAAATTTGTAAAATGGAAAAATGTTCCAGTGTGTTTAATGTCGTAAATAGTTCAATAGGATTAATAA	DENANGNNAVKNNNNEEPSDQHIEKYLKKIQNSLSTEWSPCSVTCGNGIQVRIKPGSANKPKDQLDYANDIEKKICKMEKCSSVFNVVNSSIGLI
C82	TAGATGAAAATGCTAATGCCAACAATGCTGTAAAAAATAATAATAACGAAGAACCAAGTGATAAGCACATAGAACAATATTTAAAGAAAATAAAAAATTCTATTTCAACTGAATGGTCCCCATGTAGTGTAACTTGTGGAAATGGTATTCAAGTTAGAATAAAGCCTAGCTCTGCTAATAAACCTAAAGACGAATTAGATTATGAAAATGATATTGAAAAAAAAATTTGTAAAATGGAAAAATGTTCCAGTGTGTTTAATGTCGTAAATAGTTCAATAGGATTAATAA	DENANANNAVKNNNNEEPSDKHIEQYLKKIKNSISTEWSPCSVTCGNGIQVRIKPSSANKPKDELDYENDIEKKICKMEKCSSVFNVVNSSIGLI
C83	TAGATGAAAATGCTAATGCCAACAATGCTGTAAAAAATAATAATAACGAAGAACCAAGTGATAAGCACATAGAAAAATATTTAAAGACAATACAAAATTCTCTTTCAACTGAATGGTCCCCATGTAGTGTAACTTGTGGAAATGGTATTCAAGTTAGAATAAAGCCTGGCTCTGCTAATAAACCTAAAGACCAATTAGATTATGAAAATGATATTGAAAAAAAAATTTGTAAAATGGAAAAATGTTCCAGTGTGTTTAATGTCGTAAATAGTTCAATAGGATTAATAA	DENANANNAVKNNNNEEPSDKHIEKYLKTIQNSLSTEWSPCSVTCGNGIQVRIKPGSANKPKDQLDYENDIEKKICKMEKCSSVFNVVNSSIGLI
C84	TAGATGAAAATGCTAATGCCAACAATGCTGTAAAAAAAAATAATAACGAAGAACCAAGTGATAAGCACATAGAACAATATTTAAAGACAATACAAAATTCTCTTTCAACTGAATGGTCCCCATGTAGTGTAACTTGTGGAAATGGTATTCAAGTTAGAATAAAGCCTGGCTCTGCTAATAAACCTAAAGACCAATTAGATTATGAAAATGATATTGAAAAAAAAATTTGTAAAATGGAAAAATGTTCCAGTGTGTTTAATGTCGTAAATAGTTCAATAGGATTAATAA	DENANANNAVKKNNNEEPSDKHIEQYLKTIQNSLSTEWSPCSVTCGNGIQVRIKPGSANKPKDQLDYENDIEKKICKMEKCSSVFNVVNSSIGLI
C85	TAGATGAAAATGCTAATGCCAACAATGCTGTAAAAAATAATAATAACGAAGAACCAAGTGATAAGCACATAAAAGAATATTTAAACAAAATACAAAATTCTATTTCAACTGAATGGTCCCCATGTAGTGTAACTTGTGGAAATGGTATTCAAGTTAGAATAAAGCCTGGCTCTGCTGGTAAACCTAAAAACGAATTAGATTATGAAAATGATATTGAAAAAAAAATTTGTAAAATGGAAAAATGTTCCAGTGTGTTTAATGTCGTAAATAGTTCAATAGGATTAATAA	DENANANNAVKNNNNEEPSDKHIKEYLNKIQNSISTEWSPCSVTCGNGIQVRIKPGSAGKPKNELDYENDIEKKICKMEKCSSVFNVVNSSIGLI
C86	TAAATGAAAATGCTAATGCCAACAATGCTGTAAAAAATAATAATAACGAAGAACCAAGTGATAAGCACATAGAAAAATATTTAAAGGAAATACAAAATTCTCTTTCAACTGAATGGTCCCCATGTAGTGTAACTTGTGGAAATGGTATTCAAGTTAGAATAAAGCCTGGCTCTGCTAATAAACCTAAAGACCAATTAGATTATGAAAATGATATTGAAAAAAAAATTTGTAAAATGGAAAAATGTTCCAGTGTGTTTAATGTCGTAAATAGTTCAATAGGATTAATAA	NENANANNAVKNNNNEEPSDKHIEKYLKEIQNSLSTEWSPCSVTCGNGIQVRIKPGSANKPKDQLDYENDIEKKICKMEKCSSVFNVVNSSIGLI
C87	TAGATGAAAATGCTAATGACAACAATGCTGTAAAAAATAATAATAACGAAGAACCAAGTGATCAGCACATAGAAAAATATTTAAAGAAAATACAAAATTCTCTTTCAACTGAATGGTCCCCATGTAGTGTAACTTGTGGAAATGGTATTCAAGTTAGAATAAAGCCTGGCTCTGCTAATAAACCTAAAGACCAATTAGATTATGCAAATGATATTGAAAAAAAAATTTGTAAAATGGAAAAATGTTCCAGTGTGTTTAATGTCGTAAATAGTTCAATAGGATTAATAA	DENANDNNAVKNNNNEEPSDQHIEKYLKKIQNSLSTEWSPCSVTCGNGIQVRIKPGSANKPKDQLDYANDIEKKICKMEKCSSVFNVVNSSIGLI
C88	TAGATGAAAATGCTAATGCCAACAATGTTGTAAAAAATAATAATAACGAAGAACCAAGTGATAAGCACATAGAAGAATATTTAAAGAAAATAAAAAATTCTATTTCAACTGAATGGTCCCCATGTAGTGTAACTTGTGGAAATGGTATTCAAGTTAGAATAAAGCCTGGCTCTGCTAATAAACCTAAAGACGAATTAAATTATGAAAATGATATTGAAAAAAAAATTTGTAAAATGGAAAAATGTTCCAGTGTGTTTAATGTCGTAAATAGTTCAATAGGATTAATAA	DENANANNVVKNNNNEEPSDKHIEEYLKKIKNSISTEWSPCSVTCGNGIQVRIKPGSANKPKDELNYENDIEKKICKMEKCSSVFNVVNSSIGLI
C89	TAGATGAAAATGCTAATGGCAACAGTGCTGTAAAAAATAATAATAACGAAGAACCAAGTGATAAGCACATAAAAGAATATTTAAACAAAATACAAAATTCTATTTCAACTGAATGGTCCCCATGTAGTGTAACTTGTGGAAATGGTATTCAAGTTAGAATAAAGCCTGGCTCTGCTAATAAACCTAAAGACCAATTAGATTATGCAAATGATATTGAAAAAAAAATTTGTAAAATGGAAAAATGTTCCAGTGTGTTTAATGTCGTAAATAGTTCAATAGGATTAATAA	DENANGNSAVKNNNNEEPSDKHIKEYLNKIQNSISTEWSPCSVTCGNGIQVRIKPGSANKPKDQLDYANDIEKKICKMEKCSSVFNVVNSSIGLI
C90	TAGATGAAAATGCTAATGCCAACAATGCTGTAAAAAATAATAATAACGAAGAACCAAGTGATAAGCACATAACAGAATATTTAAAGAGAATACAAAATTCTCTTTCAACTGAATGGTCCCCATGTAGTGTAACTTGTGGAAATGGTATTCAAGTTAGAATAAAGCCTGGCTCTGCTAATAAACCTAAAGACCAATTAGATTATGAAAATGATATTGAAAAAAAAATTTGTAAAATGGAAAAATGTTCCAGTGTGTTTAATGTCGTAAATAGTTCAATAGGATTAATAA	DENANANNAVKNNNNEEPSDKHITEYLKRIQNSLSTEWSPCSVTCGNGIQVRIKPGSANKPKDQLDYENDIEKKICKMEKCSSVFNVVNSSIGLI
C91	TAGATGAAAATGCTAATGCCAACAATGCTGTAAAAAATAATAATAACGAAGAACCAAGTGATAAGCACATAAAAGAATATTTAAAGATAATACAAAATTCTCTTTCAACTGAATGGTCCCCATGTAGTGTAACTTGTGGAAATGGTATTCAAGTTAGAATAAAGCCTGGCTCTGCTAATAAACCTAAAGACCAATTAGATTATGCAAATGATATTGAAAAAAAAATTTGTAAAATGGAAAAATGTTCCAGTGTGTTTAATGTCGTAAATAGTTCAATAGGATTAATAA	DENANANNAVKNNNNEEPSDKHIKEYLKIIQNSLSTEWSPCSVTCGNGIQVRIKPGSANKPKDQLDYANDIEKKICKMEKCSSVFNVVNSSIGLI
C92	TAGATGAAAATGCTAATGGCAACAATGCTGTAAAAAATAATAATAACGAAGAACCAAGTGATCAGCACATAGAAAAATATTTAAAGATAATACAAAATTCTCTTTCAACTGAATGGTCCCCATGTAGTGTAACTTGTGGAAATGGTATTCAAGTTAGAATAAAGCCTGGCTCTGCTAATAAACCTAAAGACCAATTAGATTATGCAAATGATATTGAAAAAAAAATTTGTAAAATGGAAAAATGTTCCAGTGTGTTTAATGTCGTAAATAGTTCAATAGGATTAATAA	DENANGNNAVKNNNNEEPSDQHIEKYLKIIQNSLSTEWSPCSVTCGNGIQVRIKPGSANKPKDQLDYANDIEKKICKMEKCSSVFNVVNSSIGLI
C93	TAGATGAAAATGCTAAAGCCAACAATGCTGTAAAAAATAATAATAACGAAGAACCAAGTGATCAGCACATAGAAAAATATTTAAAGACAATACAAAATTCTCTTTCAACTGAATGGTCCCCATGTAGTGTAACTTGTGGAAATGGTATTCAAGTTAGAATAAAGCCTGGCTCTGCTAATAAACCTAAAGACCAATTAGATTATGCAAATGATATTGAAAAAAAAATTTGTAAAATGGAAAAATGTTCCAGTGTGTTTAATGTCGTAAATAGTTCAATAGGATTAATAA	DENAKANNAVKNNNNEEPSDQHIEKYLKTIQNSLSTEWSPCSVTCGNGIQVRIKPGSANKPKDQLDYANDIEKKICKMEKCSSVFNVVNSSIGLI
C94	TAGATGAAAATGCTAATGCCAACAATGCTGTAAAAAATAATAATAACGAAGAACCAAGTGATAAGCACATAACAGAATATTTAAAGAAAATAAAAAATTCTATTTCAACTGAATGGTCCCCATGTAGTGTAACTTGTGGAAATGGTATTCAAGTTAGAATAAAGCCTGGCTCTGCTAATAAACCTAAAGAGGAATTAGATTATGAAAATGATATTGAAAAAAAAATTTGTAAAATGGAAAAATGTTCCAGTGTGTTTAATGTCGTAAATAGTTCAATAGGATTAATAA	DENANANNAVKNNNNEEPSDKHITEYLKKIKNSISTEWSPCSVTCGNGIQVRIKPGSANKPKEELDYENDIEKKICKMEKCSSVFNVVNSSIGLI
C95	TAGATGAAAATGCTAAAGCCAACAATGCTGTAAAAAATAATAATAACGAAGAACCAAGTGATAAGCACATAGAACAATATTTAAAGACAATACAAAATTCTCTTTCAACTGAATGGTCCCCATGTAGTGTAACTTGTGGAAATGGTATTCAAGTTAGAATAAAGCCTGGCTCTGCTAATAAACCTAAAGACCAATTAGATTATGCAAATGATATTGAAAAAAAAATTTGTAAAATGGAAAAATGTTCCAGTGTGTTTAATGTCGTAAATAGTTCAATAGGATTAATAA	DENAKANNAVKNNNNEEPSDKHIEQYLKTIQNSLSTEWSPCSVTCGNGIQVRIKPGSANKPKDQLDYANDIEKKICKMEKCSSVFNVVNSSIGLI
C96	TAGATGAAAATGCTAAAGCCAACAATGCTGTAAAAAATAATAATAACGAAGAACCAAGTGATCAGCACATAGAAAAATATTTACAGAAAATACAAAATTCTCTTTCAACTGAATGGTCCCCATGTAGTGTAACTTGTGGAAATGGTATTCAAGTTAGAATAAAGCCTGGCTCTGCTAATAAACCTAAAGACCAATTAAATTATGAAAATGATATTGAAAAAAAAATTTGTAAAATGGAAAAATGTTCCAGTGTGTTTAATGTCGTAAATAGTTCAATAGGATTAATAA	DENAKANNAVKNNNNEEPSDQHIEKYLQKIQNSLSTEWSPCSVTCGNGIQVRIKPGSANKPKDQLNYENDIEKKICKMEKCSSVFNVVNSSIGLI
C97	TAGATGAAAATGCTAATGCCAACAATGCTGTAAAAAATAATAATAACGAAGAACCAAGTGATAAGCACATAGAACAATATTTAAACAAAATAAAAAATTCTATTTCAACTGAATGGTCCCCATGTAGTGTAACTTGTGGAAATGGTATTCAAGTTAGAATAAAGCCTGGCTCTGCTAATAAACCTAAAGACGAATTAGATTATGAAAATGATATTGAAAAAAAAATTTGTAAAATGGAAAAATGTTCCAGTGTGTTTAATGTCGTAAATAGTTCAATAGGATTAATAA	DENANANNAVKNNNNEEPSDKHIEQYLNKIKNSISTEWSPCSVTCGNGIQVRIKPGSANKPKDELDYENDIEKKICKMEKCSSVFNVVNSSIGLI
C98	TAGATGAAAATGCTAATGGCAACAATGCTGTAAAAAATAATAATAACGAAGAACCAAGTGATAAGCACATAAAAGAATATTTAAACAAAATACAAAATTCTATTTCAACTGAATGGTCCCCATGTAGTGTAACTTGTGGAAATGGTATTCAAGTTAGAATAAAGCCTGGCTCTGCTAATAAACCTAAAGACCAATTAGATTATGCAAATGATATTGAAAAAAAAATTTGTAAAATGGAAAAATGTTCCAGTGTGTTTAATGTCGTAAATAGTTCAATAGGATTAATAA	DENANGNNAVKNNNNEEPSDKHIKEYLNKIQNSISTEWSPCSVTCGNGIQVRIKPGSANKPKDQLDYANDIEKKICKMEKCSSVFNVVNSSIGLI
C99	TAGATGAAAATGCTAATGCCAACAATGCTGTAAAAAATAATAATAACGAAGAACCAAGTGATCAGCACATAGAAAAATATTTAAAGACAATACAAAATTCTCTTTCAACTGAATGGTCCCCATGTAGTGTAACTTGTGGAAATGGTATTCAAGTTAGAATAAAGCCTGGCTCTGCTAATAAACCTAAAGACCAATTAGATTATGCAAATGATATTGAAAAAAAAATTTGTAAAATGGAAAAATGTTCCGATGTGTTTAATGTCGTAAATAGTTCAATAGGATTAATAA	DENANANNAVKNNNNEEPSDQHIEKYLKTIQNSLSTEWSPCSVTCGNGIQVRIKPGSANKPKDQLDYANDIEKKICKMEKCSDVFNVVNSSIGLI
C100	TAGATGAAAATGCTAATGCCAACAATGCTGTAAAAAATAATAATAACGAAGAACCAAGTGATCAGCACATAGAAAAATATTTAAAGACAATAAAAAATTCTCTTTCAACTGAATGGTCCCCATGTAGTGTAACTTGTGGAAATGGTATTCAAGTTAGAATAAAGCCTGGCTCTGCTAATAAACCTAAAGACCAATTAGATTATGCAAATGATATTGAAAAAAAAATTTGTAAAATGGAAAAATGTTCCGATGTGTTTAATGTCGTAAATAGTTCAATAGGATTAATAA	DENANANNAVKNNNNEEPSDQHIEKYLKTIKNSLSTEWSPCSVTCGNGIQVRIKPGSANKPKDQLDYANDIEKKICKMEKCSDVFNVVNSSIGLI
C101	TAGATGAAAATGCTAATGCCAACAATGCTGTAAAAAATAATAATAACGAAGAACCAAGTGATAAGCACATAGAACAATATTTAAACAAAATAAAAAATTCTATTTCAACTGAATGGTCCCCATGTAGTGTAACTTGTGGAAATGGTATTCAAGTTAGAATAAAGCCTGGCTCTGCTAATAAACCTAAAGACGAATTAAATTATGAAAATGATATTGAAAAAAAAATTTGTAAAATGGAAAAATGTTCCGATGTGTTTAATGTCGTAAATAGTTCAATAGGATTAATAA	DENANANNAVKNNNNEEPSDKHIEQYLNKIKNSISTEWSPCSVTCGNGIQVRIKPGSANKPKDELNYENDIEKKICKMEKCSDVFNVVNSSIGLI
C102	TAGATGCAAATGCTAATGCCAACAATGCTGTAAAAAATAATAATAACGAAGAACCAAGTGATCAGCACATAGAAAAATATATAAAGAAAATACAAAATTCTCTTTCAACTGAATGGTCCCCATGTAGTGTAACTTGTGGAAATGGTATTCAAGTTAGAATAAAGCCTGGCTCTGCTGATAAACCTAAAAACGAATTAGATTATGAAAATGATATTGAAAAAAAAATTTGTAAAATGGAAAAATGTTCCAGTGTGTTTAATGTCGTAAATAGTTCAATAGGATTAATAA	DANANANNAVKNNNNEEPSDQHIEKYIKKIQNSLSTEWSPCSVTCGNGIQVRIKPGSADKPKNELDYENDIEKKICKMEKCSSVFNVVNSSIGLI
C103	TAGATGAAAATGCTAAAGCCAACAATGCTGTAAAAAATAATAATAACGAAGAACCAAGTGATAAGCACATAGAACAATATTTAAACAAAATACAAAATTCTCTTTCAACTGAATGGTCCCCATGTAGTGTAACTTGTGGAAATGGTATTCAAGTTAGAATAAAGCCTGGCTCTGCTAATAAACCTAAAGACCAATTAGATTATGCAAATGATATTGAAAAAAAAATTTGTAAAATGGAAAAATGTTCCAGTGTGTTTAATGTCGTAAATAGTTCAATAGGATTAATAA	DENAKANNAVKNNNNEEPSDKHIEQYLNKIQNSLSTEWSPCSVTCGNGIQVRIKPGSANKPKDQLDYANDIEKKICKMEKCSSVFNVVNSSIGLI
C104	TAGATGAAAATGCTAATGCCAACAATGCTGTAAAAAATAATAATAACGAAGAACCAAGTGATAAGCACATAACAGAATATTTAAAGAAAATAAAAAATTCTATTTCAACTGAATGGTCCCCATGTAGTGTAACTTGTGGAAATGGTATTCAAGTTAGAATAAAGCCTGGCTCTGCTAATAAACCTAAAGACCAATTAGATTATGCAAATGATATTGAAAAAAAAATTTGTAAAATGGAAAAATGTTCCAGTGTGTTTAATGTCGTAAATAGTTCAATAGGATTAATAA	DENANANNAVKNNNNEEPSDKHITEYLKKIKNSISTEWSPCSVTCGNGIQVRIKPGSANKPKDQLDYANDIEKKICKMEKCSSVFNVVNSSIGLI
C105	TAGATGAAAATGCTAATGCCAACAATGCTGTAAAAAATAATAATAACGAAGAACCAAGTGATCAGCACATAGAAAAATATTTAAAGATAATACAAAATTCTCTTTCAACTGAATGGTCCCCATGTAGTGTAACTTGTGGAAATGGTATTCAAGTTAGAATAAAGCCTGGCTCTGCTAATAAACCTAAAGACGAATTAAATTATGAAAATGATATTGAAAAAAAAATTTGTAAAATGGAAAAATGTTCCAGTGTGTTTAATGTCGTAAATAGTTCAATAGGATTAATAA	DENANANNAVKNNNNEEPSDQHIEKYLKIIQNSLSTEWSPCSVTCGNGIQVRIKPGSANKPKDELNYENDIEKKICKMEKCSSVFNVVNSSIGLI
C106	TAGATGAAAATGCTAAAGCCAACAATGCTGTAAAAAATAATAATAACGAAGAACCAAGTGATAAGCACATAAAAGAATATTTAAAGATAATACAAAATTCTCTTTCAACTGAATGGTCCCCATGTAGTGTAACTTGTGGAAATGGTATTCAAGTTAGAATAAAGCCTGGCTCTGCTAATAAACCTAAAGACGAATTAGATTATGCAAATGATATTGAAAAAAAAATTTGTAAAATGGAAAAATGTTCCAGTGTGTTTAATGTCGTAAATAGTTCAATAGGATTAATAA	DENAKANNAVKNNNNEEPSDKHIKEYLKIIQNSLSTEWSPCSVTCGNGIQVRIKPGSANKPKDELDYANDIEKKICKMEKCSSVFNVVNSSIGLI
C107	TAGATGAAAATGCTAATGCCAACAATGCTGTAAAAAATAATAATAACGAAGAACCAAGTGATAAGCACATAGAACAATATTTAAAGACAATACAAAATTCTCTTTCAACTGAATGGTCCCCATGTAGTGTAACTTGTGGAAATGGTATTCAAGTTAGAATAAAGCCTGGCTCTGCTAATAAACCTAAAGACCAATTAGATTATGCAAATGATATTGAAAAAAAAATTTGTAAAATGGAAAAATGTTCCAGTGTGTTTAATGTCGTAAATAGTTCAATAGGATTAATAA	DENANANNAVKNNNNEEPSDKHIEQYLKTIQNSLSTEWSPCSVTCGNGIQVRIKPGSANKPKDQLDYANDIEKKICKMEKCSSVFNVVNSSIGLI
C108	TAGATGAAAATGCTAATGCCAACAATGCTGTAAAAAATAATAATAACGAAGAACCAAGTGATAAGCACATAGAACAATATTTAAAGAGAATACAAAATTCTCTTTCAACTGAATGGTCCCCATGTAGTGTAACTTGTGGAAATGGTATTCAAGTTAGAATAAAGCCTGGCTCTGCTAATAAACCTAAAGACGAATTAGATTATGAAAATGATATTGAAAAAAAAATTTGTAAAATGGAAAAATGTTCCAGTGTGTTTAATGTCGTAAATAGTTCAATAGGATTAATAA	DENANANNAVKNNNNEEPSDKHIEQYLKRIQNSLSTEWSPCSVTCGNGIQVRIKPGSANKPKDELDYENDIEKKICKMEKCSSVFNVVNSSIGLI
C109	TAGATGAAAATGCTAATGCCAACAATGCTGTAAAAAATAATAATAACGAAGAACCAAGTGATAAGCACATAACAGAATATTTAAAGAGAATACAAAATTCTCTTTCAACTGAATGGTCCCCATGTAGTGTAACTTGTGGAAATGGTATTCAAGTTAGAATAAAGCCTGGCTCTGCTAATAAACCTAAAGACGAATTAAATTATGAAAATGATATTGAAAAAAAAATTTGTAAAATGGAAAAATGTTCCAGTGTGTTTAATGTCGTAAATAGTTCAATAGGATTAATAA	DENANANNAVKNNNNEEPSDKHITEYLKRIQNSLSTEWSPCSVTCGNGIQVRIKPGSANKPKDELNYENDIEKKICKMEKCSSVFNVVNSSIGLI
C110	TAGATGAAAATGCTAAAGCCAACAATGCTGTAAAAAATAATAATAACGAAGAACCAAGTGATAAGCACATAGAACAATATTTAAAGACAATACAAAATTCTCTTTCAACTGAATGGTCCCCATGTAGTGTAACTTGTGGAAATGGTATTCAAGTTAGAATAAAGCCTGGCTCTGCTAATAAACCTAAAGAAGAATTAGATTATGAAAATGATATTGAAAAAAAAATTTGTAAAATGGAAAAATGTTCCAGTGTGTTTAATGTCGTAAATAGTTCAATAGGATTAATAA	DENAKANNAVKNNNNEEPSDKHIEQYLKTIQNSLSTEWSPCSVTCGNGIQVRIKPGSANKPKEELDYENDIEKKICKMEKCSSVFNVVNSSIGLI
C111	TAGATGAAAATGCTAATGCCAACAATGCTGTAAAAAATAATAATAACGAAGAACCAAGTGATAAGCACATAAAAGAATATTTAAACAAAATACAAAATTCTCTTTCAACTGAATGGTCCCCATGTAGTGTAACTTGTGGAAATGGTATTCAAGTTAGAATAAAGCCTGGCTCTGCTAATAAACCTAAAGACGAATTAGATTATGCAAATGATATTGAAAAAAAAATTTGTAAAATGGAAAAATGTTCCAGTGTGTTTAATGTCGTAAATAGTTCAATAGGATTAATAA	DENANANNAVKNNNNEEPSDKHIKEYLNKIQNSLSTEWSPCSVTCGNGIQVRIKPGSANKPKDELDYANDIEKKICKMEKCSSVFNVVNSSIGLI
C112	TAGATGAAAATGCTAATGCCAACAATGCTGTAAAAAATAATAATAACGAAGAACCAAGTGATAAGCACATAACAGATTATTTAAAGAAAATACAAAATTCTATTTCAACTGAATGGTCCCCATGTAGTGTAACTTGTGGAAATGGTATTCAAGTTAGAATAAAGCCTGGCTCTGCTAATAAACCTAAAGACCAATTAGATTATGAAAATGATATTGAAAAAAAAATTTGTAAAATGGAAAAATGTTCCAGTGTGTTTAATGTCGTAAATAGTTCAATAGGATTAATAA	DENANANNAVKNNNNEEPSDKHITDYLKKIQNSISTEWSPCSVTCGNGIQVRIKPGSANKPKDQLDYENDIEKKICKMEKCSSVFNVVNSSIGLI
C113	TAGATGAAAATGCTAAAGCCAACAATGCTGTAAAAAATAATAATAACGAAGAACCAAGTGATAAGCACATAGAACAATATTTAAAGACAATAAAAAATTCTCTTTCAACTGAATGGTCCCCATGTAGTGTAACTTGTGGAAATGGTATTCAAGTTAGAATAAAGCCTGGCTCTGCTAATAAACCTAAAGACGAATTAAATTATGAAAATGATATTGAAAAAAAAATTTGTAAAATGGAAAAATGTTCCAGTGTGTTTAATGTCGTAAATAGTTCAATAGGATTAATAA	DENAKANNAVKNNNNEEPSDKHIEQYLKTIKNSLSTEWSPCSVTCGNGIQVRIKPGSANKPKDELNYENDIEKKICKMEKCSSVFNVVNSSIGLI
C114	TAGATGAAAATGCTAATGCCAACAGTGCTGTAAAAAATAATAATAACGAAGAACCAAGTGATAAGCACATAGAACAATATTTAAAGACAATAAAAAATTCTCTTTCAACTGAATGGTCCCCATGTAGTGTAACTTGTGGAAATGGTATTCAAGTTAGAATAAAGCCTGGCTCTGCTAATAAACCTAAAGACGAATTAGATTATGCAAATGATATTGAAAAAAAAATTTGTAAAATGGAAAAATGTTCCAGTGTGTTTAATGTCGTAAATAGTTCAATAGGATTAATAA	DENANANSAVKNNNNEEPSDKHIEQYLKTIKNSLSTEWSPCSVTCGNGIQVRIKPGSANKPKDELDYANDIEKKICKMEKCSSVFNVVNSSIGLI
C115	TAGATGAAAATGCTAATGCCAACAATGCTGTAAAAAATAATAATAACGAAGAACCAAGTGATCAGCACATAGAACAATATTTAAAGATAATACGAAATTCTCTTTCAACTGAATGGTCCCCATGTAGTGTAACTTGTGGAAATGGTATTCAAGTTAGAATAAAGCCTGGCTCTGCTAATAAACCTAAAGACCAATTAGATTATGCAAATGATATTGAAAAAAAAATTTGTAAAATGGAAAAATGTTCCAGTGTGTTTAATGTCGTAAATAGTTCAATAGGATTAATAA	DENANANNAVKNNNNEEPSDQHIEQYLKIIRNSLSTEWSPCSVTCGNGIQVRIKPGSANKPKDQLDYANDIEKKICKMEKCSSVFNVVNSSIGLI
C116	TAGATGAAAATGCTAATGCCAACAATGCTGTAAAAAATAATAATAACGAAGAACCAAGTGATCAGCACATAGAAAAATATATAAAGAAAATACAAAATTCTCTTTCAACTGAATGGTCCCCATGTAGTGTAACTTGTGGAAATGGTATTCAAGTTAGAATAAAGCCTGGCTCTGCTAATAAACCTAAAGACCAATTAGATTATGCAAATGATATTGAAAAAAAAATTTGTAAAATGGAAAAATGTTCCAGTGTGTTTAATGTCGTAAATAGTTCAATAGGATTAATAA	DENANANNAVKNNNNEEPSDQHIEKYIKKIQNSLSTEWSPCSVTCGNGIQVRIKPGSANKPKDQLDYANDIEKKICKMEKCSSVFNVVNSSIGLI
C117	TAAATGAAAATGCTAATGCCAACAATGCTGTAAAAAATAATAATAACGAAGAACCAAGTGATAAGCACATAGAAAAATATTTAAAGGAAATACAAAATTCTCTTTCAACTGAATGGTCCCCATGTAGTGTAACTTGTGGAAATGGTATTCAAGTTAGAATAAAGCCTGGCTCTGCTAATAAACCTAAAGACCAATTAGATTATGCAAATGATATTGAAAAAAAAATTTGTAAAATGGAAAAATGTTCCAGTGTGTTTAATGTCGTAAATAGTTCAATAGGATTAATAA	NENANANNAVKNNNNEEPSDKHIEKYLKEIQNSLSTEWSPCSVTCGNGIQVRIKPGSANKPKDQLDYANDIEKKICKMEKCSSVFNVVNSSIGLI
C118	TAGATGAAAATGCTAATGCCAACAATGCTGTAAAAAATAATAATAACGAAGAACCAAGTGATAAGCACATAACAGAATATTTAAAGAAAATACAAAATTCTCTTTCAACTGAATGGTCCCCATGTAGTGTAACTTGTGGAAATGGTATTCAAGTTAGAATAAAGCCTGGCTCTGCTGGTAAATCTAAAGACGAATTAGATTATGAAAATGATATTGAAAAAAAAATTTGTAAAATGGAAAAATGTTCCAGTGTGTTTAATGTCGTAAATAGTTCAATAGGATTAATAA	DENANANNAVKNNNNEEPSDKHITEYLKKIQNSLSTEWSPCSVTCGNGIQVRIKPGSAGKSKDELDYENDIEKKICKMEKCSSVFNVVNSSIGLI
C119	TAGATGAAAATGCTAATGCCAACAATGCTGTAAAAAATAATAATAACGAAGAACCAAGTGATCAGCACATAGAAAAATATTTAAAGACAATACAAAATTCTCTTTCAACTGAATGGTCCCCATGTAGTGTAACTTGTGGAAATGGTATTCAAGTTAGAATAAAGCCTGGCTCTGCTAATAAACCTAAAGACGAATTAGATTATGAAAATGATATTGAAAAAAAAATTTGTAAAATGGAAAAATGTTCCAGTGTGTTTAATGTCGTAAATAGTTCAATAGGATTAATAA	DENANANNAVKNNNNEEPSDQHIEKYLKTIQNSLSTEWSPCSVTCGNGIQVRIKPGSANKPKDELDYENDIEKKICKMEKCSSVFNVVNSSIGLI
C120	TAGATGAAAATGCTAATGCCAACAATGCTGTAAAAAATAATAATAACGAAGAACCAAGTGATAAGCACATAACAGAATATTTAAAGAAAATACAAAATTCTCTTTCAACTGAATGGTCCCCATGTAGTGTAACTTGTGGAAATGGTATTCAAGTTAGAATAAAGCCTGGCTCTGCTAATAAACCTAAAGACCAATTAGATTATGCAAATGATATTGAAAAAAAAATTTGTAAAATGGAAAAATGTTCCAGTGTGTTTAATGTCGTAAATAGTTCAATAGGATTAATAA	DENANANNAVKNNNNEEPSDKHITEYLKKIQNSLSTEWSPCSVTCGNGIQVRIKPGSANKPKDQLDYANDIEKKICKMEKCSSVFNVVNSSIGLI
C121	TAGATGAAAATGCTAATGCCAACAATGCTGTAAAAAATAATAATAACGAAGAACCAAGTGATCAGCACATAGAAAAATATTTAAACAAAATAAAAAATTCTCTTTCAACTGAATGGTCCCCATGTAGTGTAACTTGTGGAAATGGTATTCAAGTTAGAATAAAGCCTGGCTCTGCTAATAAACCTAAAGACCAATTAGATTATGAAAATGATATTGAAAAAAAAATTTGTAAAATGGAAAAATGTTCCAGTGTGTTTAATGTCGTAAATAGTTCAATAGGATTAATAA	DENANANNAVKNNNNEEPSDQHIEKYLNKIKNSLSTEWSPCSVTCGNGIQVRIKPGSANKPKDQLDYENDIEKKICKMEKCSSVFNVVNSSIGLI
C122	TAGATGAAAATGCTAATGCCAACAATGCTGTAAAAAATAATAATAACGAAGAACCAAGTGATCAGCACATAGAACAATATTTAAAGACAATAAAAAATTCTCTTTCAACTGAATGGTCCCCATGTAGTGTAACTTGTGGAAATGGTATTCAAGTTAGAATAAAGCCTGGCTCTGCTAATAAACCTAAAGACCAATTAGATTATGCAAATGATATTGAAAAAAAAATTTGTAAAATGGAAAAATGTTCCAGTGTGTTTAATGTCGTAAATAGTTCAATAGGATTAATAA	DENANANNAVKNNNNEEPSDQHIEQYLKTIKNSLSTEWSPCSVTCGNGIQVRIKPGSANKPKDQLDYANDIEKKICKMEKCSSVFNVVNSSIGLI
C123	TAGATGAAAATGCTAATGCCAACAATGCTGTAAAAAATAATAATAACGAAGAACCAAGTGATCAGCACATAGAAAAATATTTAAAGACAATAAAAAATTCTCTTTCAACTGAATGGTCCCCATGTAGTGTAACTTGTGGAAATGGTATTCAAGTTAGAATAAAGCCTGGCTCTGCTAATAAACCTAAAGACCAATTAGATTATGAAAATGATATTGAAAAAAAAATTTGTAAAATGGAAAAATGTTCCAGTGTGTTTAATGTCGTAAATAGTTCAATAGGATTAATAA	DENANANNAVKNNNNEEPSDQHIEKYLKTIKNSLSTEWSPCSVTCGNGIQVRIKPGSANKPKDQLDYENDIEKKICKMEKCSSVFNVVNSSIGLI
C124	TAGATGAAAATGCTAATGCCAACAATGCTGTAAAAAATAATAATAACGAAGAACCAAGTGATCAGCACATAGAAAAATATTTAAAGATAATAAAAAATTCTCTTTCAACTGAATGGTCCCCATGTAGTGTAACTTGTGGAAATGGTATTCAAGTTAGAATAAAGCCTGGCTCTGCTAATAAACCTAAAGACGAATTAGATTATGCAAATGATATTGAAAAAAAAATTTGTAAAATGGAAAAATGTTCCAGTGTGTTTAATGTCGTAAATAGTTCAATAGGATTAATAA	DENANANNAVKNNNNEEPSDQHIEKYLKIIKNSLSTEWSPCSVTCGNGIQVRIKPGSANKPKDELDYANDIEKKICKMEKCSSVFNVVNSSIGLI
C125	TAGATGAAAATGCTAATGCCAACAATGCTGTAAAAAATAATAATAACGAAGAACCAAGTGATAAGCACATAAAAGAATATTTAAAGATAATACAAAATTCTCTTTCAACTGAATGGTCCCCATGTAGTGTAACTTGTGGAAATGGTATTCAAGTTAGAATAAAGCCTGGCTCTGCTAATAAACCTAAAGACGAATTAGATTATGCAAATGATATTGAAAAAAAAATTTGTAAAATGGAAAAATGTTCCAGTGTGTTTAATGTCGTAAATAGTTCAATAGGATTAATAA	DENANANNAVKNNNNEEPSDKHIKEYLKIIQNSLSTEWSPCSVTCGNGIQVRIKPGSANKPKDELDYANDIEKKICKMEKCSSVFNVVNSSIGLI
C126	TAGATGAAAATGCTAATGCCAACAATGCTGTAAAAAATAATAATAACGAAGAACCAAGTGATCAGCACATAGAAAAATATTTAAAGAAAATACAAAATTCTCTTTCAACTGAATGGTCCCCATGTAGTGTAACTTGTGGAAATGGTATTCAAGTTAGAATAAAGCCTGGCTCTGCTAATAAACCTAAAGACCAATTAGATTATGAAAATGATATTGAAAAAAAAATTTGTAAAATGGAAAAATGTTCCAGTGTGTTTAATGTCGTAAATAGTTCAATAGGATTAATAA	DENANANNAVKNNNNEEPSDQHIEKYLKKIQNSLSTEWSPCSVTCGNGIQVRIKPGSANKPKDQLDYENDIEKKICKMEKCSSVFNVVNSSIGLI
C127	TAGATGAAAATGCTAATGCCAACAATGCTGTAAAAAATAATAATAACGAAGAACCAAGTGATCAGCACATAGAAAAATATTTAAAGATAATAAAAAATTCTCTTTCAACTGAATGGTCCCCATGTAGTGTAACTTGTGGAAATGGTATTCAAGTTAGAATAAAGCCTGGCTCTGCTAATAAACCTAAAGACCAATTAGATTATGCAAATGATATTGAAAAAAAAATTTGTAAAATGGAAAAATGTTCCGATGTGTTTAATGTCGTAAATAGTTCAATAGGATTAATAA	DENANANNAVKNNNNEEPSDQHIEKYLKIIKNSLSTEWSPCSVTCGNGIQVRIKPGSANKPKDQLDYANDIEKKICKMEKCSDVFNVVNSSIGLI
C128	TAGATGAAAATGCTAATGCCAACAGTGCTGTAAAAAATAATAATAACGAAGAACCAAGTGATCAGCACATAGAAAAATATTTAAAGAAAATACAAAATTCTCTTTCAACTGAATGGTCCCCATGTAGTGTAACTTGTGGAAATGGTATTCAAGTTAGAATAAAGCCTGGCTCTGCTAATAAACCTAAAGACCAATTAGATTATGCAAATGATATTGAAAAAAAAATTTGTAAAATGGAAAAATGTTCCAGTGTGTTTAATGTCGTAAATAGTTCAATAGGATTAATAA	DENANANSAVKNNNNEEPSDQHIEKYLKKIQNSLSTEWSPCSVTCGNGIQVRIKPGSANKPKDQLDYANDIEKKICKMEKCSSVFNVVNSSIGLI
C129	TAGATGAAAATGCTAATGCCAACAATGCTGTAAAAAATAATAATAACGAAGAACCAAGTGATCAGCACATAGAAAAATATTTAAAGTTAATACAAAATTCTCTTTCAACTGAATGGTCCCCATGTAGTGTAACTTGTGGAAATGGTATTCAAGTTAGAATAAAGCCTGGCTCTGCTAATAAACCTAAAGACCAATTAGATTATGCAAATGATATTGAAAAAAAAATTTGTAAAATGGAAAAATGTTCCAGTGTGTTTAATGTCGTAAATAGTTCAATAGGATTAATAA	DENANANNAVKNNNNEEPSDQHIEKYLKLIQNSLSTEWSPCSVTCGNGIQVRIKPGSANKPKDQLDYANDIEKKICKMEKCSSVFNVVNSSIGLI
C130	TAGATGAAAATGCTAATGCCAACAATGCTGTAAAAAATAATAATAACGAAGAACCAAGTGATCAGCACATAGAAAAATATTTAAAGAAAATAAAAAATTCTCTTTCAACTGAATGGTCCCCATGTAGTGTAACTTGTGGAAATGGTATTCAAGTTAGAATAAAGCCTGGCTCTGCTAATAAACCTAAAGACCAATTAGATTATGCAAATGATATTGAAAAAAAAATTTGTAAAATGGAAAAATGTTCCAGTGTGTTTAATGTCGTAAATAGTTCAATAGGATTAATAA	DENANANNAVKNNNNEEPSDQHIEKYLKKIKNSLSTEWSPCSVTCGNGIQVRIKPGSANKPKDQLDYANDIEKKICKMEKCSSVFNVVNSSIGLI
C131	TAGATGAAAATGCTAAAGCCAACAATGCTGTAAAAAATAATAATAACGAAGAACCAAGTGATAAGCACATAGAACAATATTTAAAGACAATACAAAATTCTCTTTCAACTGAATGGTCCCCATGTAGTGTAACTTGTGGAAATGGTATTCAAGTTAGAATAAAGCCTGGCTCTGCTGGTAAATCTAAAAACGAATTAGATTATGAAAATGATATTGAAAAAAAAATTTGTAAAATGGAAAAATGTTCCAGTGTGTTTAATGTCGTAAATAGTTCAATAGGATTAATAA	DENAKANNAVKNNNNEEPSDKHIEQYLKTIQNSLSTEWSPCSVTCGNGIQVRIKPGSAGKSKNELDYENDIEKKICKMEKCSSVFNVVNSSIGLI
C132	TAGATGAAAATGCTAATGCCAACAATGCTGTAAAAAATAATAATAACGAAGAACCAAGTGATCAGCACATAGAAAAATATTTAAACAAAATACAAAATTCTCTTTCAACTGAATGGTCCCCATGTAGTGTAACTTGTGGAAATGGTATTCAAGTTAGAATAAAGCCTGGCTCTGCTAATAAACCTAAAGACCAATTAGATTATGCAAATGATATTGAAAAAAAAATTTGTAAAATGGAAAAATGTTCCAGTGTGTTTAATGTCGTAAATAGTTCAATAGGATTAATAA	DENANANNAVKNNNNEEPSDQHIEKYLNKIQNSLSTEWSPCSVTCGNGIQVRIKPGSANKPKDQLDYANDIEKKICKMEKCSSVFNVVNSSIGLI
C133	TAGATGAAAATGCTAATGCCAACAATGCTGTAAAAAATAATAATAACGAAGAACCAAGTGATAAGCACATAACAGAATATTTAAAGAAAATACAAAATTCTCTTTCAACTGAATGGTCCCCATGTAGTGTAACTTGTGGAAATGGTATTCAAGTTAGAATAAAGCCTGGCTCTGCTAATAAACCTAAAGACCAATTAGATTATGAAAATGATATTGAAAAAAAAATTTGTAAAATGGAAAAATGTTCCAGTGTGTTTAATGTCGTAAATAGTTCAATAGGATTAATAA	DENANANNAVKNNNNEEPSDKHITEYLKKIQNSLSTEWSPCSVTCGNGIQVRIKPGSANKPKDQLDYENDIEKKICKMEKCSSVFNVVNSSIGLI
C134	TAGATGAAAATGCTAAAGCCAACAATGCTGTAAAAAATAATAATAACGAAGAACCAAGTGATAAGCACATAGAACAATATTTAAAGACAATACAAAATTCTCTTTCAACTGAATGGTCCCCATGTAGTGTAACTTGTGGAAATGGTATTCAAGTTAGAATAAAGCCTGGCTCTGCTAATAAACCTAAAGACGAATTAAATTATGAAAATGATATTGAAAAAAAAATTTGTAAAATGGAAAAATGTTCCAGTGTGTTTAATGTCGTAAATAGTTCAATAGGATTAATAA	DENAKANNAVKNNNNEEPSDKHIEQYLKTIQNSLSTEWSPCSVTCGNGIQVRIKPGSANKPKDELNYENDIEKKICKMEKCSSVFNVVNSSIGLI
C135	TAGATGAAAATGCTAATGCCAACAATGCTGTAAAAAATAATAATAACGAAGAACCAAGTGATAAGCACATAGAACAATATTTAAACAAAATAAAAAATTCTCTTTCAACTGAATGGTCCCCATGTAGTGTAACTTGTGGAAATGGTATTCAAGTTAGAATAAAGCCTGGCTCTGCTAATAAACCTAAAGACGAATTAAATTATGAAAATGATATTGAAAAAAAAATTTGTAAAATGGAAAAATGTTCCAGTGTGTTTAATGTCGTAAATAGTTCAATAGGATTAATAA	DENANANNAVKNNNNEEPSDKHIEQYLNKIKNSLSTEWSPCSVTCGNGIQVRIKPGSANKPKDELNYENDIEKKICKMEKCSSVFNVVNSSIGLI
C136	TAGATGAAAATGCTAATGCCAACAATGCTGTAAAAAATAATAATAACGAAGAACCAAGTGATCAGCACATAGAAAAATATTTAAAGACAATACAAAATTCTCTTTCAACTGAATGGTCCCCATGTAGTGTAACTTGTGGAAATGGTATTCAAGTTAGAATAAAGCCTGGCTCTGCTAATAAACCTAAAGACCAATTAAATTATGAAAATGATATTGAAAAAAAAATTTGTAAAATGGAAAAATGTTCCAGTGTGTTTAATGTCGTAAATAGTTCAATAGGATTAATAA	DENANANNAVKNNNNEEPSDQHIEKYLKTIQNSLSTEWSPCSVTCGNGIQVRIKPGSANKPKDQLNYENDIEKKICKMEKCSSVFNVVNSSIGLI
C137	TAGATGAAAATGCTAATGCCAACAATGCTGTAAAAAATAATAATAACGAAGAACCAAGTGATCAGCACATAGAAAAATATTTAAAGACAATACAAAATTCTCTTTCAACTGAATGGTCCCCATGTAGTGTAACTTGTGGAAATGGTATTCAAGTTAGAATAAAGCCTGCCTCTGCTAATAAACCTAAAGACCAATTAGATTATGCAAATGATATTGAAAAAAAAATTTGTAAAATGGAAAAATGTTCCAGTGTGTTTAATGTCGTAAATAGTTCAATAGGATTAATAA	DENANANNAVKNNNNEEPSDQHIEKYLKTIQNSLSTEWSPCSVTCGNGIQVRIKPASANKPKDQLDYANDIEKKICKMEKCSSVFNVVNSSIGLI
C138	TAGATGAAAATGCTAATGCCAACAATGCTGAAAAAAATAATAATAACGAAGAACCAAGTGATCAGCACATAGAAAAATATTTAAAGATAATACAAAATTCTCTTTCAACTGAATGGTCCCCATGTAGTGTAACTTGTGGAAATGGTATTCAAGTTAGAATAAAGCCTGGCTCTGCTAATAAACCTAAAGACCAATTAGATTATGCAAATGATATTGAAAAAAAAATTTGTAAAATGGAAAAATGTTCCAGTGTGTTTAATGTCGTAAATAGTTCAATAGGATTAATAA	DENANANNAEKNNNNEEPSDQHIEKYLKIIQNSLSTEWSPCSVTCGNGIQVRIKPGSANKPKDQLDYANDIEKKICKMEKCSSVFNVVNSSIGLI
C139	TAGATGAAAATGCTAATGCCAACAATGATGTAAAAAATAATAATAACGAAGAACCAAGTGATCAGCACATAGAAAAATATTTAAAGATAATAAAAAATTCTCTTTCAACTGAATGGTCCCCATGTAGTGTAACTTGTGGAAATGGTATTCAAGTTAGAATAAAGCCTGGCTCTGCTAATAAACCTAAAGACCAATTAGATTATGCAAATGATATTGAAAAAAAAATTTGTAAAATGGAAAAATGTTCCAGTGTGTTTAATGTCGTAAATAGTTCAATAGGATTAATAA	DENANANNDVKNNNNEEPSDQHIEKYLKIIKNSLSTEWSPCSVTCGNGIQVRIKPGSANKPKDQLDYANDIEKKICKMEKCSSVFNVVNSSIGLI
C140	TAGATGAAAATGCTAATGCCAACAATGCTGTAAAAAATAATAATAACGAAGAACCAAGTGATAAGCACATAAAAGAATATTTAAAGAGAATACAAAATTCTATTTCAACTGAATGGTCCCCATGTAGTGTAACTTGTGGAAATGGTATTCAAGTTAGAATAAAGCCTGGCTCTGCTGGTAAACCTAAAGACGAATTAAATTATGAAAATGATATTGAAAAAAAAATTTGTAAAATGGAAAAATGTTCCAGTGTGTTTAATGTCGTAAATAGTTCAATAGGATTAATAA	DENANANNAVKNNNNEEPSDKHIKEYLKRIQNSISTEWSPCSVTCGNGIQVRIKPGSAGKPKDELNYENDIEKKICKMEKCSSVFNVVNSSIGLI
C141	TAGATGAAAATGCTAATGCCAACAATGCTGTAAAAAATAATAATAACGAAGAACCAAGTGATAAGCACATAGAAAAATATTTAAAGGAAATACAAAATTCTCTTTCAACTGAATGGTCCCCATGTAGTGTAACTTGTGGAAATGGTATTCAAGTTAGAATAAAGCCTGGCTCTGCTGGTAAACCTAAAAACGAATTAGATTATGAAAATGATATTGAAAAAAAAATTTGTAAAATGGAAAAATGTTCCAGTGTGTTTAATGTCGTAAATAGTTCAATAGGATTAATAA	DENANANNAVKNNNNEEPSDKHIEKYLKEIQNSLSTEWSPCSVTCGNGIQVRIKPGSAGKPKNELDYENDIEKKICKMEKCSSVFNVVNSSIGLI
C142	TAGATGAAAATGCTAATGCCAACAGTGCTGTAAAAAATAATAATAACGAAGAACCAAGTGATCAGCACATAGAAAAATATTTAAAGACAATACAAAATTCTCTTTCAACTGAATGGTCCCCATGTAGTGTAACTTGTGGAAATGGTATTCAAGTTAGAATAAAGCCTGGCTCTGCTAATAAACCTAAAGACCAATTAGATTATGCAAATGATATTGAAAAAAAAATTTGTAAAATGGAAAAATGTTCCAGTGTGTTTAATGTCGTAAATAGTTCAATAGGATTAATAA	DENANANSAVKNNNNEEPSDQHIEKYLKTIQNSLSTEWSPCSVTCGNGIQVRIKPGSANKPKDQLDYANDIEKKICKMEKCSSVFNVVNSSIGLI
C143	TAGATGAAAATGCTAATGCCAACAATGCTGTAAAAAATAATAATAACGAAGAACCAAGTGATCAGCACATAGAACAATATTTAAACAAAATAAAAAATTCTATTTCAACTGAATGGTCCCCATGTAGTGTAACTTGTGGAAATGGTATTCAAGTTAGAATAAAGCCTGGCTCTGCTAATAAACCTAAAGACCAATTAAATTATGAAAATGATATTGAAAAAAAAATTTGTAAAATGGAAAAATGTTCCAGTGTGTTTAATGTCGTAAATAGTTCAATAGGATTAATAA	DENANANNAVKNNNNEEPSDQHIEQYLNKIKNSISTEWSPCSVTCGNGIQVRIKPGSANKPKDQLNYENDIEKKICKMEKCSSVFNVVNSSIGLI
C144	TAGATGAAAATGCTAATGCCAACAATGCTGTAAAAAATAATAATAACGAATTACCAAGTGATAAGCACATAACAGAATATTTAAAGAAAATACAAAATTCTCTTTCAACTGAATGGTCCCCATGTAGTGTAACTTGTGGAAATGGTATTCAAGTTAGAATAAAGCCTGGCTCTGCTGGTAAATCTAAAGACGAATTAGATTATGAAAATGATATTGAAAAAAAAATTTGTAAAATGGAAAAATGTTCCAGTGTGTTTAATGTCGTAAATAGTTCAATAGGATTAATAA	DENANANNAVKNNNNELPSDKHITEYLKKIQNSLSTEWSPCSVTCGNGIQVRIKPGSAGKSKDELDYENDIEKKICKMEKCSSVFNVVNSSIGLI
C145	TAGATGAAAATGCTAATGCCAACAATGCTGTAAAAAATAATAATAACGAAGAACCAAGTGATAAGCACATAGAACAATATTTAAAGACAATACAAAATTCTCTTTCAACTGAATGGTCCCCATGTAGTGTAACTTGTGGAAATGGTATTCAAGTTAGAATAAAGCCTGGCTCTGCTAATAAACCTAAAGACGAATTAGATTATGAAAATGATATTGAAAAAAAAATTTGTAAAATGGAAAAATGTTCCAGTGTGTTTAATGTCGTAAATAGTTCAATAGGATTAATAA	DENANANNAVKNNNNEEPSDKHIEQYLKTIQNSLSTEWSPCSVTCGNGIQVRIKPGSANKPKDELDYENDIEKKICKMEKCSSVFNVVNSSIGLI
C146	TAAATGAAAATGCTAATGCCAACAATGCTGTAAAAAATAATAATAACGAAGAACCAAGTGATCAGCACATAGAAAAATATTTAAACAAAATAAAAAATTCTCTTTCAACTGAATGGTCCCCATGTAGTGTAACTTGTGGAAATGGTATTCAAGTTAGAATAAAGCCTGACTCTGCTAATAAACCTAAAGACCAATTAGATTATGCAAATGATATTGAAAAAAAAATTTGTAAAATGGAAAAATGTTCCAGTGTGTTTAATGTCGTAAATAGTTCAATAGGATTAATAA	NENANANNAVKNNNNEEPSDQHIEKYLNKIKNSLSTEWSPCSVTCGNGIQVRIKPDSANKPKDQLDYANDIEKKICKMEKCSSVFNVVNSSIGLI
C147	TAGATGAAAATGCTAATGGCAACAATGCTGTAAAAAATAATAATAACGAAGAACCAAGTGATCAGCACATAGAAAAATATTTAAACAAAATAAAAAATTCTATTTCAACTGAATGGTCCCCATGTAGTGTAACTTGTGGAAATGGTATTCAAGTTAGAATAAAGCCTGGCTCTGCTAATAAACCTAAAGACCAATTAGATTATGCAAATGATATTGAAAAAAAAATTTGTAAAATGGAAAAATGTTCCAGTGTGTTTAATGTCGTAAATAGTTCAATAGGATTAATAA	DENANGNNAVKNNNNEEPSDQHIEKYLNKIKNSISTEWSPCSVTCGNGIQVRIKPGSANKPKDQLDYANDIEKKICKMEKCSSVFNVVNSSIGLI
C148	TAGATGAAAATGCTAATGCCAACAATGCTGTAAAAAATAATAATAACGAAGAACCAAGTGATAAGCACATAACAGAATATTTAAAGAGAATACAAAATTCTCTTTCAACTGAATGGTCCCCATGTAGTGTAACTTGTGGAAATGGTATTCAAGTTAGAATAAAGCCTGGCTCTGCTAATAAACCTAAAGAGGAATTAAATTATGAAAATGATATTGAAAAAAAAATTTGTAAAATGGAAAAATGTTCCAGTGTGTTTAATGTCGTAAATAGTTCAATAGGATTAATAA	DENANANNAVKNNNNEEPSDKHITEYLKRIQNSLSTEWSPCSVTCGNGIQVRIKPGSANKPKEELNYENDIEKKICKMEKCSSVFNVVNSSIGLI
C149	TAGATGAAAATGCTAAAGCCAACAATGCTGTAAAAAATAATAATAACGAAGAACCAAGTGATCAGCACATAGAAAAATATTTAAAGACAATACAAAATTCTCTTTCAACTGAATGGTCCCCATGTAGTGTAACTTGTGGAAATGGTATTCAAGTTAGAATAAAGCCTGGCTCTGCTAATAAACCTAAAGACGAATTAGATTATGAAAATGATATTGAAAAAAAAATTTGTAAAATGGAAAAATGTTCCAGTGTGTTTAATGTCGTAAATAGTTCAATAGGATTAATAA	DENAKANNAVKNNNNEEPSDQHIEKYLKTIQNSLSTEWSPCSVTCGNGIQVRIKPGSANKPKDELDYENDIEKKICKMEKCSSVFNVVNSSIGLI
C150	TAGATGAAAATGCTAATGCCAACAATGCTGTAAAAAATAATAATAACGAAGAACCAAGTGATAAGCACATAGAACAATATTTAAAGAAAATAAAAAATTCTATTTCAACTGAATGGTCCCCATGTAGTGTAACTTGTGGAAATGGTATTCAAGTTAGAATAAAGCCTGGCTCTGCTAATAAACCTAAAGACCAATTAGATTATGAAAATGATATTGAAAAAAAAATTTGTAAAATGGAAAAATGTTCCAGTGTGTTTAATGTCGTAAATAGTTCAATAGGATTAATAA	DENANANNAVKNNNNEEPSDKHIEQYLKKIKNSISTEWSPCSVTCGNGIQVRIKPGSANKPKDQLDYENDIEKKICKMEKCSSVFNVVNSSIGLI
C151	TAGATGAAAATGCTAATGCCAACAATGCTGTAAAAAATAATAATAACGAAGAACCAAGTGATCAGCACATAGAAAAATATTTAAACAAAATAAAAAATTCTCTTTCAACTGAATGGTCCCCATGTAGTGTAACTTGTGGAAATGGTATTCAAGTTAGAATAAAGCCTGACTCTGCTAATAAACCTAAAGACCAATTAGATTATGCAAATGATATTGAAAAAAAAATTTGTAAAATGGAAAAATGTTCCGATGTGTTTAATGTCGTAAATAGTTCAATAGGATTAATAA	DENANANNAVKNNNNEEPSDQHIEKYLNKIKNSLSTEWSPCSVTCGNGIQVRIKPDSANKPKDQLDYANDIEKKICKMEKCSDVFNVVNSSIGLI
C152	TAGATGAAAATGCTAATGCCAACAATGCTGTAAAAAATAATAATAACGAAGAACCAAGTGATCAGCACATAGAAAAATATTTAAAGAGAATACAAAATTCTCTTTCAACTGAATGGTCCCCATGTAGTGTAACTTGTGGAAATGGTATTCAAGTTAGAATAAAGCCTGGCTCTGCTGATAAACCTAAAGACCAATTAGATTATGCAAATGATATTGAAAAAAAAATTTGTAAAATGGAAAAATGTTCCGATGTGTTTAATGTCGTAAATAGTTCAATAGGATTAATAA	DENANANNAVKNNNNEEPSDQHIEKYLKRIQNSLSTEWSPCSVTCGNGIQVRIKPGSADKPKDQLDYANDIEKKICKMEKCSDVFNVVNSSIGLI
C153	TAGATGAAAATGCTAATGGCAACAATGCTGTAAAAAATAATAATAACGAAGAACCAAGTGATCAGCACATAGAAAAATATTTAAAGACAATACAAAATTCTCTTTCAACTGAATGGTCCCCATGTAGTGTAACTTGTGGAAATGGTATTCAAGTTAGAATAAAGCCTGGCTCTGCTAATAAACCTAAAGACCAATTAGATTATGCAAATGATATTGAAAAAAAAATTTGTAAAATGGAAAAATGTTCCAGTGTGTTTAATGTCGTAAATAGTTCAATAGGATTAATAA	DENANGNNAVKNNNNEEPSDQHIEKYLKTIQNSLSTEWSPCSVTCGNGIQVRIKPGSANKPKDQLDYANDIEKKICKMEKCSSVFNVVNSSIGLI
C154	TAGATGAAAATGCTAATGCCAACAATGCTGTAAAAAATAATAATAACGAAGAACCAAGTGATAAGCACATAAAAGAATATTTAAACAAAATACAAAATTCTATTTCAACTGAATGGTCCCCATGTAGTGTAACTTGTGGAAATGGTATTCAAGTTAGAATAAAGCCTGGCTCTGCTAATAAACCTAAAGACGAATTAGATTATGCAAATGATATTGAAAAAAAAATTTGTAAAATGGAAAAATGTTCCAGTGTGTTTAATGTCGTAAATAGTTCAATAGGATTAATAA	DENANANNAVKNNNNEEPSDKHIKEYLNKIQNSISTEWSPCSVTCGNGIQVRIKPGSANKPKDELDYANDIEKKICKMEKCSSVFNVVNSSIGLI
C155	TAGATGAAAATGCTAAAGCCAACAATGCTGTAAAAAATAATAATAACGAAGAACCAAGTGATAAGCACATAACAGAATATTTAAAGAAAATAAAAAATTCTATTTCAACTGAATGGTCCCCATGTAGTGTAACTTGTGGAAATGGTATTCAAGTTAGAATAAAGCCTGGCTCTGCTAATAAACCTAAAGACGAATTAGATTATGAAAATGATATTGAAAAAAAAATTTGTAAAATGGAAAAATGTTCCAGTGTGTTTAATGTCGTAAATAGTTCAATAGGATTAATAA	DENAKANNAVKNNNNEEPSDKHITEYLKKIKNSISTEWSPCSVTCGNGIQVRIKPGSANKPKDELDYENDIEKKICKMEKCSSVFNVVNSSIGLI
C156	TAGATGAAAATGCTAATGGCAACAATGCTGTAAAAAATAATAATAACGAAGAACCAAGTGATCAGCACATAGAAAAATATTTAAAGAAAATACAAAATTCTCTTTCAACTGAATGGTCCCCATGTAGTGTAACTTGTGGAAATGGTATTCAAGTTAGAATAAAGCCTGGCTCTGCTGATAAACCTAAAGACCAATTAGATTATGCAAATGATATTGAAAAAAAAATTTGTAAAATGGAAAAATGTTCCGATGTGTTTAATGTCGTAAATAGTTCAATAGGATTAATAA	DENANGNNAVKNNNNEEPSDQHIEKYLKKIQNSLSTEWSPCSVTCGNGIQVRIKPGSADKPKDQLDYANDIEKKICKMEKCSDVFNVVNSSIGLI
C157	TAGATGAAAATGCTAATGCCAACAATGCTGTAAAAAATAATAATAACGAAGAACCAAGTGATAAGCACATAGAACAATATTTAAAGAAAATACAAAATTCTCTTTCAACTGAATGGTCCCCATGTAGTGTAACTTGTGGAAATGGTATTCAAGTTAGAATAAAGCCTGGCTCTGCTAATAAACCTAAAGACCAATTAGATTATGAAAATGATATTGAAAAAAAAATTTGTAAAATGGAAAAATGTTCCAGTGTGTTTAATGTCGTAAATAGTTCAATAGGATTAATAA	DENANANNAVKNNNNEEPSDKHIEQYLKKIQNSLSTEWSPCSVTCGNGIQVRIKPGSANKPKDQLDYENDIEKKICKMEKCSSVFNVVNSSIGLI
C158	TAGATGAAAATGCTAATGCCAACAATGCTGTAAAAAATAATAATAACGAAGAACCAAGTGATCAGCACATAGAAAAATATTTAAAGACAATACAAAATTCTCTTTCAACTGAATGGTCCCCATGTAGTGTAACTTGTGGAAATGGTATTCAAGTTAGAATAAAGCCTGGCTCTGCTAATAAACCTAAAGACGAATTAAATTATGAAAATGATATTGAAAAAAAAATTTGTAAAATGGAAAAATGTTCCAGTGTGTTTAATGTCGTAAATAGTTCAATAGGATTAATAA	DENANANNAVKNNNNEEPSDQHIEKYLKTIQNSLSTEWSPCSVTCGNGIQVRIKPGSANKPKDELNYENDIEKKICKMEKCSSVFNVVNSSIGLI
C159	TAGATGAAAATGCTAATGCCAACAATGCTGTAAAAAATAATAATAACGAAGAACCAAGTGATCAGCACATAGAAAAATATTTAAAGAAAATAAAAAATTCTATTTCAACTGAATGGTCCCCATGTAGTGTAACTTGTGGAAATGGTATTCAAGTTAGAATAAAGCCTGGCTCTGCTAATAAACCTAAAGACCAATTAGATTATGCAAATGATATTGAAAAAAAAATTTGTAAAATGGAAAAATGTTCCAGTGTGTTTAATGTCGTAAATAGTTCAATAGGATTAATAA	DENANANNAVKNNNNEEPSDQHIEKYLKKIKNSISTEWSPCSVTCGNGIQVRIKPGSANKPKDQLDYANDIEKKICKMEKCSSVFNVVNSSIGLI
C160	TAGATGAAAATGCTAACGCCAACAATGCTGTAAAAAATAATAATAACGAAGAACCAAGTGATAAGCACATAGAACAATATTTAAAGACAATACAAAATTCTCTTTCAACTGAATGGTCCCCATGTAGTGTAACTTGTGGAAATGGTATTCAAGTTAGAATAAAGCCTGGCTCTGCTAATAAACCTAAAGACCAATTAGATTATGAAAATGATATTGAAAAAAAAATTTGTAAAATGGAAAAATGTTCCAGTGTGTTTAATGTCGTAAATAGTTCAATAGGATTAATAA	DENANANNAVKNNNNEEPSDKHIEQYLKTIQNSLSTEWSPCSVTCGNGIQVRIKPGSANKPKDQLDYENDIEKKICKMEKCSSVFNVVNSSIGLI
C161	TAGATGAAAATGCTAAAGCCAACAATGCTGTAAAAAATAATAATAACGAAGAACCAAGTGATAAGCACATAGAACAATATTTAAAGACAATACAAAATTCTCTTTCAACTGAATGGTCCCCATGTAGTGTAACTTGTGGAAATGGTATTCAAGTTAGAATAAAGCCTGGCTCTGCTAGTAAACCTAAAGACCAATTAGATTATGAAAATGATATTGAAAAAAAAATTTGTAAAATGGAAAAATGTTCCAGTGTGTTTAATGTCGTAAATAGTTCAATAGGATTAATAA	DENAKANNAVKNNNNEEPSDKHIEQYLKTIQNSLSTEWSPCSVTCGNGIQVRIKPGSASKPKDQLDYENDIEKKICKMEKCSSVFNVVNSSIGLI
C162	TAGATGAAAATGCTAATGCCAACAATGCTGTAAAAAATAATAATAACGAAGAACCAAGTGATCAGCACATAGAACAATATTTAAACAAAATAAAAAATTCTATTTCAACTGAATGGTCCCCATGTAGTGTAACTTGTGGAAATGGTATTCAAGTTAGAATAAAGCCTGGCTCTGCTAATAAACCTAAAGACCAATTAGATTATGCAAATGATATTGAAAAAAAAATTTGTAAAATGGAAAAATGTTCCAGTGTGTTTAATGTCGTAAATAGTTCAATAGGATTAATAA	DENANANNAVKNNNNEEPSDQHIEQYLNKIKNSISTEWSPCSVTCGNGIQVRIKPGSANKPKDQLDYANDIEKKICKMEKCSSVFNVVNSSIGLI
C163	TAGATGAAAATGCTAATGCCAACAGTGCTGTAAAAAATAATAATAACGAAGAACCAAGTGATAAGCACATAAAAGAATATTTAAACAAAATACAAAATTCTCTTTCAACTGAATGGTCCCCATGTAGTGTAACTTGTGGAAATGGTATTCAAGTTAGAATAAAGCCTGGCTCTGCTAATAAACCTAAAGACCAATTAGATTATGCAAATGATATTGAAAAAAAAATTTGTAAAATGGAAAAATGTTCCAGTGTGTTTAATGTCGTAAATAGTTCAATAGGATTAATAA	DENANANSAVKNNNNEEPSDKHIKEYLNKIQNSLSTEWSPCSVTCGNGIQVRIKPGSANKPKDQLDYANDIEKKICKMEKCSSVFNVVNSSIGLI
C164	TAGATGAAAATGCTAAAGCCAACAATGCTGTAAAAAATAATAATAACGAAGAACCAAGTGATAAGCACATAGAACAATATTTAAACAAAATAAAAAATTCTATTTCAACTGAATGGTCCCCATGTAGTGTAACTTGTGGAAATGGTATTCAAGTTAGAATAAAGCCTGGCTCTGCTAATAAACCTAAAGACGAATTAAATTATGAAAATGATATTGAAAAAAAAATTTGTAAAATGGAAAAATGTTCCAGTGTGTTTAATGTCGTAAATAGTTCAATAGGATTAATAA	DENAKANNAVKNNNNEEPSDKHIEQYLNKIKNSISTEWSPCSVTCGNGIQVRIKPGSANKPKDELNYENDIEKKICKMEKCSSVFNVVNSSIGLI
C165	TAGATGAAAATTCTAATGCCAACAATGCTGTAAAAAATAATAATAACGAAGAACCAAGTGATAAGCACATAGAACAATATTTAAACAAAATACAAAATTCTCTTTCAACTGAATGGTCCCCATGTAGTGTAACTTGTGGAAATGGTATTCAAGTTAGAATAAAGCCTGGCTCTGCTAATAAACCTAAAGACCAATTAGATTATGCAAATGATATTGAAAAAAAAATTTGTAAAATGGAAAAATGTTCCAGTGTGTTTAATGTCGTAAATAGTTCAATAGGATTAATAA	DENSNANNAVKNNNNEEPSDKHIEQYLNKIQNSLSTEWSPCSVTCGNGIQVRIKPGSANKPKDQLDYANDIEKKICKMEKCSSVFNVVNSSIGLI
C166	TAGATGAAAATGCTAATGCCAACAATGCTGTAAAAAATAATAATAACGAAGAACCAAGTGATAAGCACATAGAACAATATTTAAAGATAATAAAAAATTCTCTTTCAACTGAATGGTCCCCATGTAGTGTAACTTGTGGAAATGGTATTCAAGTTAGAATAAAGCCTGGCTCTGCTGGTAAACCTAAAGACGAATTAGATTATGCAAATGATATTGAAAAAAAAATTTGTAAAATGGAAAAATGTTCCAGTGTGTTTAATGTCGTAAATAGTTCAATAGGATTAATAA	DENANANNAVKNNNNEEPSDKHIEQYLKIIKNSLSTEWSPCSVTCGNGIQVRIKPGSAGKPKDELDYANDIEKKICKMEKCSSVFNVVNSSIGLI
C167	TAGATGAAAATGCTAATGCCAACAATGCTGTAAAAAATAATAATAACGAAGAACCAAGTGATCAGCACATAGAAAAATATTTAAAGATAATACAAAATTCTCTTTCAACTGAATGGTCCCCATGTAGTGTAACTTGTGGAAATGGTATTCAAGTTAGAATAAAGCCTGGCTCTGCTAATAAACCTAAAGACCAATTAAATTATGAAAATGATATTGAAAAAAAAATTTGTAAAATGGAAAAATGTTCCAGTGTGTTTAATGTCGTAAATAGTTCAATAGGATTAATAA	DENANANNAVKNNNNEEPSDQHIEKYLKIIQNSLSTEWSPCSVTCGNGIQVRIKPGSANKPKDQLNYENDIEKKICKMEKCSSVFNVVNSSIGLI
C168	TAGATGAAAATGCTAATGCCAACAATGCTGTAAAAAATAATAATAACGAAGAACCAAGTGATCAGCACATAGAAAAATATTTAAAGACAATACAAAATTCTCTTTCAACTGAATGGTCCCCATGTAGTGTAACTTGTGGAAATGGTATTCAAGTTAGAATAAAGCCTGGCTCTGCTAATAAACCTAAAGACCAATTAGATTATGAAAATGATATTGAAAAAAAAATTTGTAAAATGGAAAAATGTTCCAGTGTGTTTAATGTCGTAAATAGTTCAATAGGATTAATAA	DENANANNAVKNNNNEEPSDQHIEKYLKTIQNSLSTEWSPCSVTCGNGIQVRIKPGSANKPKDQLDYENDIEKKICKMEKCSSVFNVVNSSIGLI
C169	TAGATGAAAATGCTAAAGCCAACAATGCTGTAAAAAATAATAATAACGAAGAACCAAGTGATAAGCACATAAAAGAATATTTAAACAAAATACAAAATTCTATTTCAACTGAATGGTCCCCATGTAGTGTAACTTGTGGAAATGGTATTCAAGTTAGAATAAAGCCTGGCTCTGCTGATAAACCTAAAGACCAATTAGATTATATAAATGATATTGAAAAAAAAATTTGTAAAATGGAAAAATGTTCCGATGTGTTTAATGTCGTAAATAGTTCAATAGGATTAATAA	DENAKANNAVKNNNNEEPSDKHIKEYLNKIQNSISTEWSPCSVTCGNGIQVRIKPGSADKPKDQLDYINDIEKKICKMEKCSDVFNVVNSSIGLI
C170	TAGATGAAAATGCTAATGCCAACAATGCTGTAAAAAATAATAATAACGAAGAACCAAGTGATAAGCACATAGAACAATATTTAAACAAAATAAAAAATTCTATTTCAACTGAATGGTCCCCATGTAGTGTAACTTGTGGAAATGGTATTCAAGTTAGAATAAAGCCTGGCTCTGCTAATAAACCTAAAGACCAATTAGATTATGAAAATGATATTGAAAAAAAAATTTGTAAAATGGAAAAATGTTCCGATGTGTTTAATGTCGTAAATAGTTCAATAGGATTAATAA	DENANANNAVKNNNNEEPSDKHIEQYLNKIKNSISTEWSPCSVTCGNGIQVRIKPGSANKPKDQLDYENDIEKKICKMEKCSDVFNVVNSSIGLI
C171	TAGATGAAAATGCTAATGCCAACAATGCTGTAAAAAATAATAATAACGAAGAACCAAGTGATCAGCACATAGAAAAATATTTAAAGAGAATACAAAATTCTCTTTCAACTGAATGGTCCCCATGTAGTGTAACTTGTGGAAATGGTATTCAAGTTAGAATAAAGCCTGGCTCTGCTAATAAACCTAAAGACCAATTAGATTATGAAAATGATATTGAAAAAAAAATTTGTAAAATGGAAAAATGTTCCAGTGTGTTTAATGTCGTAAATAGTTCAATAGGATTAATAA	DENANANNAVKNNNNEEPSDQHIEKYLKRIQNSLSTEWSPCSVTCGNGIQVRIKPGSANKPKDQLDYENDIEKKICKMEKCSSVFNVVNSSIGLI
C172	TAGATGAAAATGCTAATGCCAACAATGCTGTAAAAAATAATAATAACGAAGAACCAAGTGATAAGCACATAGAACAATATTTAAAGACAATACAAAATTCTCTTTCAACTGAATGGTCCCCATGTAGTGTAACTTGTGGAAATGGTATTCAAGTTAGAATAAAGCCTGGCTCTGCTAATAAACCTAAAGACGAATTAAATTATGAAAATGATATTGAAAAAAAAATTTGTAAAATGGAAAAATGTTCCAGTGTGTTTAATGTCGTAAATAGTTCAATAGGATTAATAA	DENANANNAVKNNNNEEPSDKHIEQYLKTIQNSLSTEWSPCSVTCGNGIQVRIKPGSANKPKDELNYENDIEKKICKMEKCSSVFNVVNSSIGLI
C173	TAGATGAAAATGCTAATGCCAACAATGCTGTAAAAAATAATAATAACGAAGAACCAAGTGATAAGCACATAGAAAAATATTTAAAGGAAATACAAAATTCTCTTTCAACTGAATGGTCCCCATGTAGTGTAACTTGTGGAAATGGTATTCAAGTTAGAATAAAGCCTGGCTCTGCTAATAAACCTAAAGACCAATTAGATTATGAAAATGATATTGAAAAAAAAATTTGTAAAATGGAAAAATGTTCCAGTGTGTTTAATGTCGTAAATAGTTTAATAGGATTAATAA	DENANANNAVKNNNNEEPSDKHIEKYLKEIQNSLSTEWSPCSVTCGNGIQVRIKPGSANKPKDQLDYENDIEKKICKMEKCSSVFNVVNSLIGLI
C174	TAGATGAAAATGCTAATGCCAACAATGCTGTAAAAAATAATAATAACGAAGAACCAAGTGATCAGCACATAGAAAAATATTTAAAGATAATACAAAATTCTCTTTCAACTGAATGGTCCCCATGTAGTGTAACTTGTGGAAATGGTATTCAAGTTAGAATAAAGCCTGGCTCTGCTAATAAACCTAAAGACCAATTAGATTATGCAAATGATATTGAAAAAAAAATTTGTAAAATGGAAAAATGTTCCGATGTGTTTAATGTCGTAAATAGTTCAATAGGATTAATAA	DENANANNAVKNNNNEEPSDQHIEKYLKIIQNSLSTEWSPCSVTCGNGIQVRIKPGSANKPKDQLDYANDIEKKICKMEKCSDVFNVVNSSIGLI
C175	TAGATGAAAATGCTAAAGCCAACAATGCTGTAAAAAATAATAATAACGAAGAACCAAGTGATCAGCACATAGAAAAATATTTAAAGAGAATACAAAATTCTCTTTCAACTGAATGGTCCCCATGTAGTGTAACTTGTGGAAATGGTATTCAAGTTAGAATAAAGCCTGGCTCTGCTGATAAACCTAAAGACCAATTAGATTATGCAAATGATATTGAAAAAAAAATTTGTAAAATGGAAAAATGTTCCAGTGTGTTTAATGTCGTAAATAGTTCAATAGGATTAATAA	DENAKANNAVKNNNNEEPSDQHIEKYLKRIQNSLSTEWSPCSVTCGNGIQVRIKPGSADKPKDQLDYANDIEKKICKMEKCSSVFNVVNSSIGLI
C176	TAGATGAAAATGCTAATGCCAACAATGCTGTAAAAAATAATAATAACGAAGAACCAAGTGATCAGCACATAGAAAAATATTTAAACAAAATAAAAAATTCTCTTTCAACTGAATGGTCCCCATGTAGTGTAACTTGTGGAAATGGTATTCAAGTTAGAATAAAGCCTGGCTCTGCTAATAAACCTAAAGACCAATTAGATTATGCAAATGATATTGAAAAAAAAATTTGTAAAATGGAAAAATGTTCCGATGTGTTTAATGTCGTAAATAGTTCAATAGGATTAATAA	DENANANNAVKNNNNEEPSDQHIEKYLNKIKNSLSTEWSPCSVTCGNGIQVRIKPGSANKPKDQLDYANDIEKKICKMEKCSDVFNVVNSSIGLI
C177	TAGATGAAAATGCTAATGCCAACAATGCTGTAAAAAATAATAATAACGAAGAACCAAGTGATCAGCACATAGAACAATATTTAAAGACAATAAAAAATTCTCTTTCAACTGAATGGTCCCCATGTAGTGTAACTTGTGGAAATGGTATTCAAGTTAGAATAAAGCCTGGCTCTGCTAATAAACCTAAAGACCAATTAGATTATGAAAATGATATTGAAAAAAAAATTTGTAAAATGGAAAAATGTTCCAGTGTGTTTAATGTCGTAAATAGTTCAATAGGATTAATAA	DENANANNAVKNNNNEEPSDQHIEQYLKTIKNSLSTEWSPCSVTCGNGIQVRIKPGSANKPKDQLDYENDIEKKICKMEKCSSVFNVVNSSIGLI
C178	TAGATGAAAATGCTAATGCCAACAATGCTGTAAAAAATAATAATAACGAAGAACCAAGTGATCAGCACATAGAAAAATATTTAAAGAAAATACAAAATTCTCTTTCAACTGAATGGTCCCCATGTAGTGTAACTTGTGGAAATGGTATTCAAGTTAGAATAAAGCCTGGCTCTGCTAATAAACCTAAAGACGAATTAAATTATGAAAATGATATTGAAAAAAAAATTTGTAAAATGGAAAAATGTTCCAGTGTGTTTAATGTCGTAAATAGTTCAATAGGATTAATAA	DENANANNAVKNNNNEEPSDQHIEKYLKKIQNSLSTEWSPCSVTCGNGIQVRIKPGSANKPKDELNYENDIEKKICKMEKCSSVFNVVNSSIGLI
C179	TAGATGAAAATGCTAATGCCAACAATGCTGTAAAAAATAATAATAACGAAGAACCAAGTGATCAGCACATAGAAAAATATTTACAGAAAATACGAAATTCTCTTTCAACTGAATGGTCCCCATGTAGTGTAACTTGTGGAAATGGTATTCAAGTTAGAATAAAGCCTGGCTCTGCTAATAAACCTAAAGACGAATTAAATTATGAAAATGATATTGAAAAAAAAATTTGTAAAATGGAAAAATGTTCCAGTGTGTTTAATGTCGTAAATAGTTCAATAGGATTAATAA	DENANANNAVKNNNNEEPSDQHIEKYLQKIRNSLSTEWSPCSVTCGNGIQVRIKPGSANKPKDELNYENDIEKKICKMEKCSSVFNVVNSSIGLI
C180	TAAATGAAAATGCTAATGCCAACAATGCTGTAAAAAATAATAATAACGAAGAACCAAGTGATAAGCACATAGAAAAATATTTAAAGGAAATACAAAATTCTCTTTCAACTGAATGGTCCCCATGTAGTGTAACTTGTGGAAATGGTATTCAAGTTAGAATAAAGCCTGGCTCTGCTAATAAACCTAAAGACGAATTAGATTATGAAAATGATATTGAAAAAAAAATTTGTAAAATGGAAAAATGTTCCAGTGTGTTTAATGTCGTAAATAGTTCAATAGGATTAATAA	NENANANNAVKNNNNEEPSDKHIEKYLKEIQNSLSTEWSPCSVTCGNGIQVRIKPGSANKPKDELDYENDIEKKICKMEKCSSVFNVVNSSIGLI
C181	TAGATGAAAATGCTAAAGCCAACAATGCTGTAAAAAATAATAATAACGAAGAACCAAGTGATAAGCACATAAAAGAATATTTAAACAAAATACAAAATTCTCTTTCAACTGAATGGTCCCCATGTAGTGTAACTTGTGGAAATGGTATTCAAGTTAGAATAAAGCCTGGCTCTGCTAATAAACCTAAAGACGAATTAGATTATGCAAATGATATTGAAAAAAAAATTTGTAAAATGGAAAAATGTTCCAGTGTGTTTAATGTCGTAAATAGTTCAATAGGATTAATAA	DENAKANNAVKNNNNEEPSDKHIKEYLNKIQNSLSTEWSPCSVTCGNGIQVRIKPGSANKPKDELDYANDIEKKICKMEKCSSVFNVVNSSIGLI
C182	TAAATGAAAATGCTAATGCCAACAATGCTGTAAAAAATAATAATAACGAAGAACCAAGTGATAAGCACATAGAAAAATATTTAAAGGAAATACAAAATTCTCTTTCAACTGAATGGTCCCCATGTAGTGTAACTTGTGGAAATGGTATTCAAGTTAGAATAAAGCCTGGCTCTGCTAATAAACCTAAAGACGAATTAAATTATGAAAATGATATTGAAAAAAAAATTTGTAAAATGGAAAAATGTTCCAGTGTGTTTAATGTCGTAAATAGTTCAATAGGATTAATAA	NENANANNAVKNNNNEEPSDKHIEKYLKEIQNSLSTEWSPCSVTCGNGIQVRIKPGSANKPKDELNYENDIEKKICKMEKCSSVFNVVNSSIGLI
C183	TAGATGAAAATGCTAATGCCAACAGTGCTGTAAAAAATAATAATAACGAAGAACCAAGTGATAAGCACATAAAAGAATATTTAAACAAAATACAAAATTCTCTTTCAACTGAATGGTCCCCATGTAGTGTAACTTGTGGAAATGGTATTCAAGTTAGAATAAAGCCTGGCTCTGCTAATAAACCTAAAGACCAATTAGATTATGAAAATGATATTGAAAAAAAAATTTGTAAAATGGAAAAATGTTCCAGTGTGTTTAATGTCGTAAATAGTTCAATAGGATTAATAA	DENANANSAVKNNNNEEPSDKHIKEYLNKIQNSLSTEWSPCSVTCGNGIQVRIKPGSANKPKDQLDYENDIEKKICKMEKCSSVFNVVNSSIGLI
C184	TAGATGAAAATGCTAATGCCAACAGTGCTGTAAAAAATAATAATAACGAAGAACCAAGTGATAAGCACATAAAAGAATATTTAAACAAAATACAAAATTCTATTTCAACTGAATGGTCCCCATGTAGTGTAACTTGTGGAAATGGTATTCAAGTTAGAATAAAGCCTGGCTCTGCTGGTAAACCTAAAAACGAATTAGATTATGAAAATGATATTGAAAAAAAAATTTGTAAAATGGAAAAATGTTCCAGTGTGTTTAATGTCGTAAATAGTTCAATAGGATTAATAA	DENANANSAVKNNNNEEPSDKHIKEYLNKIQNSISTEWSPCSVTCGNGIQVRIKPGSAGKPKNELDYENDIEKKICKMEKCSSVFNVVNSSIGLI
C185	TAGATGAAAATGCTAATGCCAACAATGCTGTAAAAAATAATAATAACGAAGAACCAAGTGATCAGCACATAGAAAAATATTTACAGAAAATAAAAAATTCTCTTTCAACTGAATGGTCCCCATGTAGTGTAACTTGTGGAAATGGTATTCAAGTTAGAATAAAGCCTGGCTCTGCTAATAAACCTAAAGACCAATTAGATTATGCAAATGATATTGAAAAAAAAATTTGTAAAATGGAAAAATGTTCCAGTGTGTTTAATGTCGTAAATAGTTCAATAGGATTAATAA	DENANANNAVKNNNNEEPSDQHIEKYLQKIKNSLSTEWSPCSVTCGNGIQVRIKPGSANKPKDQLDYANDIEKKICKMEKCSSVFNVVNSSIGLI
C186	TAGATGAAAATGCTAATTCCAACAATGCTGTAAAAAATAATAATAACGAAGAACCAAGTGATAAGCACATAGAACAATATTTAAAGAAAATAAAAAATTCTATTTCAACTGAATGGTCCCCATGTAGTGTAACTTGTGGAAATGGTATTCAAGTTAGAATAAAGCCTGGCTCTGCTAATAAACCTAAAGACGAATTAGATTATGAAAATGATATTGAAAAAAAAATTTGTAAAATGGAAAAATGTTCCAGTGTGTTTAATGTCGTAAATAGTTCAATAGGATTAATAA	DENANSNNAVKNNNNEEPSDKHIEQYLKKIKNSISTEWSPCSVTCGNGIQVRIKPGSANKPKDELDYENDIEKKICKMEKCSSVFNVVNSSIGLI
C187	TAGATGAAAATGCTAATGCCAACAATGCTGTAAAAAATAATAATAACGAAGAACCAAGTGATCAGCACATAGAAAAATATTTAAAGACAATACAAAATTCTCTTTCAACTGAATGGTCCCCATGTAGTGTAACTTGTGGAAATGGTATTCAAGTTAGAATAAAGCCTGGCTCTGCTGGTAAATCTAAAAACGAATTAGATTATGAAAATGATATTGAAAAAAAAATTTGTAAAATGGAAAAATGTTCCAGTGTGTTTAATGTCGTAAATAGTTCAATAGGATTAATAA	DENANANNAVKNNNNEEPSDQHIEKYLKTIQNSLSTEWSPCSVTCGNGIQVRIKPGSAGKSKNELDYENDIEKKICKMEKCSSVFNVVNSSIGLI
C188	TAGATGAAAATGCTAATGCCAACAATGCTGTAAAAAATAATAATAACGAAGAACCAAGTGATAAGCACATAGAACAATATTTAAAGACAATAAAAAATTCTCTTTCAACTGAATGGTCCCCATGTAGTGTAACTTGTGGAAATGGTATTCAAGTTAGAATAAAGCCTGGCTCTGCTGGTAAACCTAAAAACGAATTAGATTATGAAAATGATATTGAAAAAAAAATTTGTAAAATGGAAAAATGTTCCAGTGTGTTTAATGTCGTAAATAGTTCAATAGGATTAATAA	DENANANNAVKNNNNEEPSDKHIEQYLKTIKNSLSTEWSPCSVTCGNGIQVRIKPGSAGKPKNELDYENDIEKKICKMEKCSSVFNVVNSSIGLI
C189	TAGATGAAAATGCTAATGCCAACAATGCTGTAAAAAATAATAATAACGAAGAACCAAGTGATAAGCACATAAAAGAATATTTAAAGAGAATACAAAATTCTATTTCAACTGAATGGTCCCCATGTAGTGTAACTTGTGGAAATGGTATTCAAGTTAGAATAAAGCCTGGCTCTGCTGGTAAATCTAAAGACGAATTAGATTATGAAAATGATATTGAAAAAAAAATTTGTAAAATGGAAAAATGTTCCAGTGTGTTTAATGTCGTAAATAGTTCAATAGGATTAATAA	DENANANNAVKNNNNEEPSDKHIKEYLKRIQNSISTEWSPCSVTCGNGIQVRIKPGSAGKSKDELDYENDIEKKICKMEKCSSVFNVVNSSIGLI
C190	TAGATGAAAATGCTAATGCCAACAATGCTGTAAAAAATAATAATAACGAAGAACCAAGTGATAAGCACATAGAACAATATTTAAAGATAATAAAAAATTCTCTTTCAACTGAATGGTCCCCATGTAGTGTAACTTGTGGAAATGGTATTCAAGTTAGAATAAAGCCTGGCTCTGCTAATAAACCTAAAGACCAATTAGATTATGCAAATGATATTGAAAAAAAAATTTGTAAAATGGAAAAATGTTCCGATGTGTTTAATGTCGTAAATAGTTCAATAGGATTAATAA	DENANANNAVKNNNNEEPSDKHIEQYLKIIKNSLSTEWSPCSVTCGNGIQVRIKPGSANKPKDQLDYANDIEKKICKMEKCSDVFNVVNSSIGLI
C191	TAGATGAAAATGCTAATGCCAACAATGCTGTAAAAAATAATAATAACGAAGAACCAAGTGATAAGCACATAGAACAATATTTAAAGATAATAAAAAATTCTCTTTCAACTGAATGGTCCCCATGTAGTGTAACTTGTGGAAATGGTATTCAAGTTAGAATAAAGCCTGGCTCTGCTGATAAACCTAAAGACCAATTAGATTATATAAATGATATTGAAAAAAAAATTTGTAAAATGGAAAAATGTTCCAGTGTGTTTAATGTCGTAAATAGTTCAATAGGATTAATAA	DENANANNAVKNNNNEEPSDKHIEQYLKIIKNSLSTEWSPCSVTCGNGIQVRIKPGSADKPKDQLDYINDIEKKICKMEKCSSVFNVVNSSIGLI
C192	TAAATGAAAATGCTAATGCCAACAATGCTGTAAAAAATAATAATAACGAAGAACCAAGTGATAAGCACATAGAACAATATTTAAAGACAATACAAAATTCTCTTTCAACTGAATGGTCCCCATGTAGTGTAACTTGTGGAAATGGTATTCAAGTTAGAATAAAGCCTGGCTCTGCTAATAAACCTAAAGACCAATTAGATTATGAAAATGATATTGAAAAAAAAATTTGTAAAATGGAAAAATGTTCCAGTGTGTTTAATGTCGTAAATAGTTCAATAGGATTAATAA	NENANANNAVKNNNNEEPSDKHIEQYLKTIQNSLSTEWSPCSVTCGNGIQVRIKPGSANKPKDQLDYENDIEKKICKMEKCSSVFNVVNSSIGLI
C193	TAGATGAAAATGCTAATGCCAACAGTGCTGTAAAAAATAATAATAACGAAGAACCAAGTGATAAGCACATAAAAGAATATTTAAACAAAATACAAAATTCTCTTTCAACTGAATGGTCCCCATGTAGTGTAACTTGTGGAAATGGTATTCAAGTTAGAATAAAGCCTGGCTCTGCTAATAAACCTAAAGACGAATTAAATTATGAAAATGATATTGAAAAAAAAATTTGTAAAATGGAAAAATGTTCCAGTGTGTTTAATGTCGTAAATAGTTCAATAGGATTAATAA	DENANANSAVKNNNNEEPSDKHIKEYLNKIQNSLSTEWSPCSVTCGNGIQVRIKPGSANKPKDELNYENDIEKKICKMEKCSSVFNVVNSSIGLI
C194	TAGATGAAAATGCTAATGCCAACAATGCTGTAAAAAATAATAATAACGAAGAACCAAGTGATAAGCACATAGAACAATATTTAAAGATAATACGAAATTCTCTTTCAACTGAATGGTCCCCATGTAGTGTAACTTGTGGAAATGGTATTCAAGTTAGAATAAAGCCTGGCTCTGCTAATAAACCTAAAGACGAATTAGATTATGAAAATGATATTGAAAAAAAAATTTGTAAAATGGAAAAATGTTCCAGTGTGTTTAATGTCGTAAATAGTTCAATAGGATTAATAA	DENANANNAVKNNNNEEPSDKHIEQYLKIIRNSLSTEWSPCSVTCGNGIQVRIKPGSANKPKDELDYENDIEKKICKMEKCSSVFNVVNSSIGLI
C195	TAGATGAAAATGCTAATGCCAACAATGCTGTAAAAAATAATAATAACGAAGAACCAAGTGATAAGCACATAGAACAATATTTAAAGAAAATAAAAAATTCTATTTCAACTGAATGGTCCCCATGTAGTGTAACTTGTGGAAATGGTATTCAAGTTAGAATAAAGCCTGGCTCTGCTAATAAACCTAAAGACGAATTAAATTATGAAAATGATATTGAAAAAAAAATTTGTAAAATGGAAAAATGTTCCAGTGTGTTTAATGTCGTAAATAGTTCAATAGGATTAATAA	DENANANNAVKNNNNEEPSDKHIEQYLKKIKNSISTEWSPCSVTCGNGIQVRIKPGSANKPKDELNYENDIEKKICKMEKCSSVFNVVNSSIGLI
C196	TAGATGAAAATGCTAATGCCAACAGTGCTGTAAAAAATAATAATAACGAAGAACCAAGTGATCAGCACATAGAAAAATATTTAAAGACAATAAAAAATTCTCTTTCAACTGAATGGTCCCCATGTAGTGTAACTTGTGGAAATGGTATTCAAGTTAGAATAAAGCCTGGCTCTGCTAATAAACCTAAAGACGAATTAGATTATGCAAATGATATTGAAAAAAAAATTTGTAAAATGGAAAAATGTTCCAGTGTGTTTAATGTCGTAAATAGTTCAATAGGATTAATAA	DENANANSAVKNNNNEEPSDQHIEKYLKTIKNSLSTEWSPCSVTCGNGIQVRIKPGSANKPKDELDYANDIEKKICKMEKCSSVFNVVNSSIGLI
C197	TAGATGAAAATGCTAACGCCAACAATGCTGTAAAAAATAATAATAACGAAGAACCAAGTGATAAGCACATAGAACAATATTTAAAGACAATAAAAAATTCTCTTTCAACTGAATGGTCCCCATGTAGTGTAACTTGTGGAAATGGTATTCAAGTTAGAATAAAGCCTGGCTCTGCTAATAAACCTAAAGACCAATTAGATTATGAAAATGATATTGAAAAAAAAATTTGTAAAATGGAAAAATGTTCCAGTGTGTTTAATGTCGTAAATAGTTCAATAGGATTAATAA	DENANANNAVKNNNNEEPSDKHIEQYLKTIKNSLSTEWSPCSVTCGNGIQVRIKPGSANKPKDQLDYENDIEKKICKMEKCSSVFNVVNSSIGLI
C198	TAGATGAAAATGCTAATGCCAACAATGCTGTAAAAAATAATAATAACGAAGAACCAAGTGATAAGCACATAAAAGAATATTTAAAGAGAATACAAAATTCTATTTCAACTGAATGGTCCCCATGTAGTGTAACTTGTGGAAATGGTATTCAAGTTAGAATAAAGCCTGGCTCTGCTAATAAACCTAAAGACGAATTAGATTATGAAAATGATATTGAAAAAAAAATTTGTAAAATGGAAAAATGTTCCGATGTGTTTAATGTCGTAAATAGTTCAATAGGATTAATAA	DENANANNAVKNNNNEEPSDKHIKEYLKRIQNSISTEWSPCSVTCGNGIQVRIKPGSANKPKDELDYENDIEKKICKMEKCSDVFNVVNSSIGLI
C199	TAGATGAAAATGCTAATGCCAACAATGCTGTAAAAAATAATAATAACGAAGAACCAAGTGATAAGCACATAGAACAATATTTAAAGATAATACGAAATTCTCTTTCAACTGAATGGTCCCCATGTAGTGTAACTTGTGGAAATGGTATTCAAGTTAGAATAAAGCCTGGCTCTGCTAATAAACCTAAAGACCAATTAGATTATGCAAATGATATTGAAAAAAAAATTTGTAAAATGGAAAAATGTTCCAGTGTGTTTAATGTCGTAAATAGTTCAATAGGATTAATAA	DENANANNAVKNNNNEEPSDKHIEQYLKIIRNSLSTEWSPCSVTCGNGIQVRIKPGSANKPKDQLDYANDIEKKICKMEKCSSVFNVVNSSIGLI
C200	TAGATGAAAATGCTAAAGCCAACAATGCTGTAAAAAATAATAATAACGAAGAACCAAGTGATAAGCACATAGAACAATATTTAAAGATAATACAAAATTCTCTTTCAACTGAATGGTCCCCATGTAGTGTAACTTGTGGAAATGGTATTCAAGTTAGAATAAAGCCTGACTCTGCTAATAAACCTAAAGACCAATTAGATTATGCAAATGATATTGAAAAAAAAATTTGTAAAATGGAAAAATGTTCCAGTGTGTTTAATGTCGTAAATAGTTCAATAGGATTAATAA	DENAKANNAVKNNNNEEPSDKHIEQYLKIIQNSLSTEWSPCSVTCGNGIQVRIKPDSANKPKDQLDYANDIEKKICKMEKCSSVFNVVNSSIGLI
C201	TAGATGAAAATGCTAAAGCCAACAATGCTGTAAAAAATAATAATAACGAAGAACCAAGTGATAAGCACATAACAGAATATTTAAAGAGAATACAAAATTCTCTTTCAACTGAATGGTCCCCATGTAGTGTAACTTGTGGAAATGGTATTCAAGTTAGAATAAAGCCTGGCTCTGCTGGTAAATCTAAAAACGAATTAGATTATGAAAATGATATTGAAAAAAAAATTTGTAAAATGGAAAAATGTTCCAGTGTGTTTAATGTCGTAAATAGTTCAATAGGATTAATAA	DENAKANNAVKNNNNEEPSDKHITEYLKRIQNSLSTEWSPCSVTCGNGIQVRIKPGSAGKSKNELDYENDIEKKICKMEKCSSVFNVVNSSIGLI
C202	TAGATGAAAATGCTAATGCCAACAATGCTGTAAAAAATAATAATAACGAAGAACCAAGTGATAAGCACATAGAAGAATATTTAAACAAAATACAAAATTCTCTTTCAACTGAATGGTCCCCATGTAGTGTAACTTGTGGAAATGGTATTCAAGTTAGAATAAAGCCTGGCTCTGCTAATAAACCTAAAGACGAATTAGATTATGCAAATGATATTGAAAAAAAAATTTGTAAAATGGAAAAATGTTCCAGTGTGTTTAATGTCGTAAATAGTTCAATAGGATTAATAA	DENANANNAVKNNNNEEPSDKHIEEYLNKIQNSLSTEWSPCSVTCGNGIQVRIKPGSANKPKDELDYANDIEKKICKMEKCSSVFNVVNSSIGLI
C203	TAGATGAAAATGCTAATGCCAACAATGCTGTAAAAAATAATAATAACGAAGAACCAAGTGATAAGCACATAGAACAATATTTAAAGACAATAAAAAATTCTCTTTCAACTGAATGGTCCCCATGTAGTGTAACTTGTGGAAATGGTATTCAAGTTAGAATAAAGCCTGGCTCTGCTAATAAACCTAAAGACCAATTAGATTATGAAAATGATATTGAAAAAAAAATTTGTAAAATGGAAAAATGTTCCGATGTGTTTAATGTCGTAAATAGTTCAATAGGATTAATAA	DENANANNAVKNNNNEEPSDKHIEQYLKTIKNSLSTEWSPCSVTCGNGIQVRIKPGSANKPKDQLDYENDIEKKICKMEKCSDVFNVVNSSIGLI
C204	TAGATGAAAATGCTAATGCCAACAATGCTGTAAAAAATAATAATAACGAAGAACCAAGCGATAAGCACATAAAAGAATATTTAACGAAAATACAAAATTCTCTTTCAACTGAATGGTCCCCATGTAGTGTAACTTGTGGAAATGGTATTCAAGTTAGAATAAAGCCTGGCTCTGCTAATAAACCTAAAGACGAATTAAATTATGAAAATGATATTGAAAAAAAAATTTGTAAAATGGAAAAATGTTCCAGTGTGTTTAATGTCGTAAATAGTTCAATAGGATTAATAA	DENANANNAVKNNNNEEPSDKHIKEYLTKIQNSLSTEWSPCSVTCGNGIQVRIKPGSANKPKDELNYENDIEKKICKMEKCSSVFNVVNSSIGLI
C205	TAAATGAAAATGCTAATGCCAACAATGCTGTAAAAAATAATAATAACGAAGAACCAAGTGATAAGCACATAGAAAAATATTTAAAGGAAATACAAAATTCACTTTCAACTGAATGGTCCCCATGTAGTGTAACTTGTGGAAATGGTATTCAAGTTAGAATAAAGCCTGGCTCTGCTGGTAAACCTAAAAACGAATTAGATTATGAAAATGATATTGAAAAAAAAATTTGTAAAATGGAAAAATGTTCCAGTGTGTTTAATGTCGTAAATAGTTCAATAGGATTAATAA	NENANANNAVKNNNNEEPSDKHIEKYLKEIQNSLSTEWSPCSVTCGNGIQVRIKPGSAGKPKNELDYENDIEKKICKMEKCSSVFNVVNSSIGLI
C206	TAGATGAAAATGCTAATGCCAACCATGCTGTAAAAAATAATAATAACGAAGAACCAAGTGATCAGCACATAGAAAAATATTTAAAGATAATACAAAATTCTCTTTCAACTGAATGGTCCCCATGTAGTGTAACTTGTGGAAATGGTATTCAAGTTAGAATAAAGCCTGGCTCTGCTAATAAACCTAAAGACCAATTAGATTATGCAAATGATATTGAAAAAAAAATTTGTAAAATGGAAAAATGTTCCAGTGTGTTTAATGTCGTAAATAGTTCAATAGGATTAATAA	DENANANHAVKNNNNEEPSDQHIEKYLKIIQNSLSTEWSPCSVTCGNGIQVRIKPGSANKPKDQLDYANDIEKKICKMEKCSSVFNVVNSSIGLI
C207	TAGATGAAAATGCTAATGCCAACAGTGCTGTAAAAAATAATAATAACGAAGAACCAAGTGATCAGCACATAGAAAAATATTTAAAGAAAATACAAAATTCTCTTTCAACTGAATGGTCCCCATGTAGTGTAACTTGTGGAAATGGTATTCAAGTTAGAATAAAGCCTGGCTCTGCTGGTAAACCTAAAAACGAATTAGATTATGAAAATGATATTGAAAAAAAAATTTGTAAAATGGAAAAATGTTCCAGTGTGTTTAATGTCGTAAATAGTTCAATAGGATTAATAA	DENANANSAVKNNNNEEPSDQHIEKYLKKIQNSLSTEWSPCSVTCGNGIQVRIKPGSAGKPKNELDYENDIEKKICKMEKCSSVFNVVNSSIGLI
C208	TAGATGAAAATGCTAATGCCAACAATGCTGTAAAAAATAATAATAACGAAGAACCAAGTGATCAGCACATAGAAAAATATTTAAAGATAATACAAAATTCTCTTTCAACTGAATGGTCCCCATGTAGTGTAACTTGTGGAAATGGTATTCAAGTTAGAATAAAGCCTGGCTCTGCTGGTAAACCTAAAAACGAATTAGATTATGAAAATGATATTGAAAAAAAAATTTGTAAAATGGAAAAATGTTCCAGTGTGTTTAATGTCGTAAATAGTTCAATAGGATTAATAA	DENANANNAVKNNNNEEPSDQHIEKYLKIIQNSLSTEWSPCSVTCGNGIQVRIKPGSAGKPKNELDYENDIEKKICKMEKCSSVFNVVNSSIGLI
C209	TAGATGAAAATGCTAATGCCAACAATGCTGTAAAAAATAATAATAACGAAGAACCAAGTGATCAGCACATAGAAAAATATTTAAAGAAAATACAAAATTCTCTTTCAACTGAATGGTCCCCATGTAGTGTAACTTGTGGAAATGGTATTCAAGTTAGAATAAAGCCTGGCTCTGCTAATAAACCTAAAGACGAATTAGATTATGCAAATGATATTGAAAAAAAAATTTGTAAAATGGAAAAATGTTCCAGTGTGTTTAATGTCGTAAATAGTTCAATAGGATTAATAA	DENANANNAVKNNNNEEPSDQHIEKYLKKIQNSLSTEWSPCSVTCGNGIQVRIKPGSANKPKDELDYANDIEKKICKMEKCSSVFNVVNSSIGLI
C210	TAGATGAAAATGCTAATGCCAACAATGCTGTAAAAAATAATAATAACGAAGAACCAAGTGATCAGCACATAGAAAAATATTTAAAGACAATAAAAAATTCTCTTTCAACTGAATGGTCCCCATGTAGTGTAACTTGTGGAAATGGTATTCAAGTTAGAATAAAGCCTGGCTCTGCTAATAAACCTAAAGAAGAATTAGATTATGAAAATGATATTGAAAAAAAAATTTGTAAAATGGAAAAATGTTCCAGTGTGTTTAATGTCGTAAATAGTTCAATAGGATTAATAA	DENANANNAVKNNNNEEPSDQHIEKYLKTIKNSLSTEWSPCSVTCGNGIQVRIKPGSANKPKEELDYENDIEKKICKMEKCSSVFNVVNSSIGLI
C211	TAGATGAAAATGCTAAAGCCAACAATGCTGTAAAAAATAATAATAACGAAGAACCAAGTGATAAGCACATAGAACAATATTTAAAGACAATACAAAATTCTCTTTCAACTGAATGGTCCCCATGTAGTGTAACTTGTGGAAATGGTATTCAAGTTAGAATAAAGCCTGGCTCTGCTAATAAACCTAAAGACCAATTAGATTATGAAAATGATATTGAAAAAAAAATTTGTAAAATGGAAAAATGTTCCGATGTGTTTAATGTCGTAAATAGTTCAATAGGATTAATAA	DENAKANNAVKNNNNEEPSDKHIEQYLKTIQNSLSTEWSPCSVTCGNGIQVRIKPGSANKPKDQLDYENDIEKKICKMEKCSDVFNVVNSSIGLI
C212	TAGATGAAAATGCTAATTCCAACAATGCTGTAAAAAATAATAATAACGAAGAACCAAGTGATAAGCACATAACAGAATATTTAAAGAGAATACAAAATTCTCTTTCAACTGAATGGTCCCCATGTAGTGTAACTTGTGGAAATGGTATTCAAGTTAGAATAAAGCCTGGCTCTGCTAATAAACCTAAAGACCAATTAGATTATGAAAATGATATTGAAAAAAAAATTTGTAAAATGGAAAAATGTTCCAGTGTGTTTAATGTCGTAAATAGTTCAATAGGATTAATAA	DENANSNNAVKNNNNEEPSDKHITEYLKRIQNSLSTEWSPCSVTCGNGIQVRIKPGSANKPKDQLDYENDIEKKICKMEKCSSVFNVVNSSIGLI
C213	TAGATGAAAATGCTAAAGCCAACAATGCTGTAAAAAATAATAATAACGAAGAACCAAGTGATAAGCACATAACAGAATATTTAAAGAAAATAAAAAATTCTATTTCAACTGAATGGTCCCCATGTAGTGTAACTTGTGGAAATGGTATTCAAGTTAGAATAAAGCCTGGCTCTGCTAATAAACCTAAAGACCAATTAGATTATGCAAATGATATTGAAAAAAAAATTTGTAAAATGGAAAAATGTTCCAGTGTGTTTAATGTCGTAAATAGTTCAATAGGATTAATAA	DENAKANNAVKNNNNEEPSDKHITEYLKKIKNSISTEWSPCSVTCGNGIQVRIKPGSANKPKDQLDYANDIEKKICKMEKCSSVFNVVNSSIGLI
C214	TAGATGAAAATGCTAATGCCAACAATGCTGTAAAAAATAATAATAACGAAGAACCAAGTGATAAGCACATAGAACAATATTTAAAGAGAATACAAAATTCTCTTTCAACTGAATGGTCCCCATGTAGTGTAACTTGTGGAAATGGTATTCAAGTTAGAATAAAGCCTGGCTCTGCTGGTAAATCTAAAAACGAATTAGATTATGAAAATGATATTGAAAAAAAAATTTGTAAAATGGAAAAATGTTCCAGTGTGTTTAATGTCGTAAATAGTTCAATAGGATTAATAA	DENANANNAVKNNNNEEPSDKHIEQYLKRIQNSLSTEWSPCSVTCGNGIQVRIKPGSAGKSKNELDYENDIEKKICKMEKCSSVFNVVNSSIGLI
C215	TAGATGAAAATGCTAATGCCAACAATGCTGTAAAAAATAATAATAACGAAGAACCAAGTGATAAGCACATAGAACAATATTTAAAGACAATACAAAATTCTCTTTCAACTGAATGGTCCCCATGTAGTGTAACTTGTGGAAATGGTATTCAAGTTAGAATAAAGCCTGGCTCTGCTGATAAACCTAAAGACCAATTAGATTATGCAAATGATATTGAAAAAAAAATTTGTAAAATGGAAAAATGTTCCAGTGTGTTTAATGTCGTAAATAGTTCAATAGGATTAATAA	DENANANNAVKNNNNEEPSDKHIEQYLKTIQNSLSTEWSPCSVTCGNGIQVRIKPGSADKPKDQLDYANDIEKKICKMEKCSSVFNVVNSSIGLI
C216	TAGATGAAGATGCTAATGCCAACAATGCTGTAAAAAATAATAATAACGAAGAACCAAGTGATAAGCACATAGAACAATATTTAAAGACAATAAAAAATTCTCTTTCAACTGAATGGTCCCCATGTAGTGTAACTTGTGGAAATAGTATTCAAGTTAGAATAAAGCCTGGCTCTGCTAATAAACCTAAAGACCAATTAGATTATGCAAATGATATTGAAAAAAAAATTTGTAAAATGGAAAAATGTTCCAGTGTGTTTAATGTCGTAAATAGTTCAATAGAATTAATAA	DEDANANNAVKNNNNEEPSDKHIEQYLKTIKNSLSTEWSPCSVTCGNSIQVRIKPGSANKPKDQLDYANDIEKKICKMEKCSSVFNVVNSSIELI
C217	TAGATGAAAATGCTAATGCCAACAATGCTGTAAAAAATAATAATAACGAAGAACCAAGTGATCAGCACATAGAAAAATATTTAAAGAAAATACAAAATTCTCTTTCAACTGAATGGTCCCCATGTAGTGTAACTTGTGGAAATGGTATTCAAGTTAGAATAAAGCCTGGCTCTGCTAATAAACCTAAAGACCAATTAAATTATGAAAATGATATTGAAAAAAAAATTTGTAAAATGGAAAAATGTTCCAGTGTGTTTAATGTCGTAAATAGTTCAATAGGATTAATAA	DENANANNAVKNNNNEEPSDQHIEKYLKKIQNSLSTEWSPCSVTCGNGIQVRIKPGSANKPKDQLNYENDIEKKICKMEKCSSVFNVVNSSIGLI
C218	TAGATGAAAATGCTAATGCCAACAATGCTGTAAAAAATAATAATAACGAAGAACCAAGTGATAAGCACATAAAAGAATATTTAAACAAAATACAAAATTCTATTTCAACTGAATGGTCCCCATGTAGTGTAACTTGTGGAAATGGTATTCAAGTTAGAATAAAGCCTGGCTCTGCTAATAAACCTAAAGACCAATTAGATTATGCAAATGATATTGAAAAAAAAATTTGTAAAATGGAAAAATGTTCCAGTGTGTTTAATGTCGTAAATAGTTCAATAGGATTAATAA	DENANANNAVKNNNNEEPSDKHIKEYLNKIQNSISTEWSPCSVTCGNGIQVRIKPGSANKPKDQLDYANDIEKKICKMEKCSSVFNVVNSSIGLI
C219	TAGATGAAAATGCTAATGCCAACAATGCTGTAAAAAATAATAATAACGAAGAACCAAGTGATCAGCACATAGAAAAATATTTAAAGACAATAAAAAATTCTCTTTCAACTGAATGGTCCCCATGTAGTGTAACTTGTGGAAATGGTATTCAAGTTAGAATAAAGCCTGGCTCTGCTGATAAACCTAAAGACCAATTAGATTATGCAAATGATATTGAAAAAAAAATTTGTAAAATGGAAAAATGTTCCAGTGTGTTTAATGTCGTAAATAGTTCAATAGGATTAATAA	DENANANNAVKNNNNEEPSDQHIEKYLKTIKNSLSTEWSPCSVTCGNGIQVRIKPGSADKPKDQLDYANDIEKKICKMEKCSSVFNVVNSSIGLI
C220	TAGATGAAAATGCTAATACCAACAATGCTGTAAAAAATAATAATAACGAAGAACCAAGTGATAAGCACATAGAACAATATTTAAAGAGAATACAAAATTCTCTTTCAACTGAATGGTCCCCATGTAGTGTAACTTGTGGAAATGGTATTCAAGTTAGAATAAAGCCTGGCTCTGCTGGTAAACCTAAAGACGAATTAGATTATGCAAATGATATTGAAAAAAAAATTTGTAAAATGAAAAAATGTTCCAGTGTGTTTAATGTCGTAAATAGTTCAATAGGATTAATAA	DENANTNNAVKNNNNEEPSDKHIEQYLKRIQNSLSTEWSPCSVTCGNGIQVRIKPGSAGKPKDELDYANDIEKKICKMKKCSSVFNVVNSSIGLI
C221	TAGATGAAAATGCTAATGCCAACAATGCTGTAAAAAATAATAATAACGAAGAACCAAGTGATAAGCACATAGAACAATATTTAAAGATAATAAAAAATTCTCTTTCAACTGAATGGTCCCCATGTAGTGTAACTTGTGGAAATGGTATTCAAGTTAGAATAAAGCCTGGCTCTGCTGATAAACCTAAAGACCAATTAGATTATGCAAATGATATTGAAAAAAAAATTTGTAAAATGGAAAAATGTTCCGATGTGTTTAATGTCGTAAATAGTTCAATAGGATTAATAA	DENANANNAVKNNNNEEPSDKHIEQYLKIIKNSLSTEWSPCSVTCGNGIQVRIKPGSADKPKDQLDYANDIEKKICKMEKCSDVFNVVNSSIGLI
C222	TAGATGAAAATGCTAATGCCAACAATGCTGTAAAAAATAATAATAACGAAGAACCAAGTGATCAGCACATAGAAAAATATTTACAGAAAATACAAAATTCTCTTTCAACTGAATGGTCCCCATGTAGTGTAACTTGTGGAAATGGTATTCAAGTTAGAATAAAGCCTGGCTCTGCTAATAAACCTAAAGACCAATTAGATTATGAAAATGATATTGAAAAAAAAATTTGTAAAATGGAAAAATGTTCCAGTGTGTTTAATGTCGTAAATAGTTCAATAGGATTAATAA	DENANANNAVKNNNNEEPSDQHIEKYLQKIQNSLSTEWSPCSVTCGNGIQVRIKPGSANKPKDQLDYENDIEKKICKMEKCSSVFNVVNSSIGLI
C223	TAAATGAAAATGCTAATGCCAACAATGCTGTAAAAAATAATAATAACGAAGAACCAAGTGATAAGCACATAACAGAATATTTAAAGAAAATACAAAATTCTCTTTCAACTGAATGGTCCCCATGTAGTGTAACTTGTGGAAATGGTATTCAAGTTAGAATAAAGCCTGGCTCTGCTAATAAACCTAAAGACCAATTAGATTATGAAAATGATATTGAAAAAAAAATTTGTAAAATGGAAAAATGTTCCAGTGTGTTTAATGTCGTAAATAGTTCAATAGGATTAATAA	NENANANNAVKNNNNEEPSDKHITEYLKKIQNSLSTEWSPCSVTCGNGIQVRIKPGSANKPKDQLDYENDIEKKICKMEKCSSVFNVVNSSIGLI
C224	TAGATGAAAATGCTAATGCCAACAATGCTGTAAAAAATAATAATAACGAAGAACCAAGTGATCAGCACATAGAAAAATATTTAAAGATAATACAAAATTCTCTTTCAACTGAATGGTCCCCATGTAGTGTAACTTGTGGAAATGGTATTCAAGTTAGAATAAAGCCTGGCTCTGCTGGTAAACCTAAAGACGAATTAGATTATGCAAATGATATTGAAAAAAAAATTTGTAAAATGGAAAAATGTTCCAGTGTGTTTAATGTCGTAAATAGTTCAATAGGATTAATAA	DENANANNAVKNNNNEEPSDQHIEKYLKIIQNSLSTEWSPCSVTCGNGIQVRIKPGSAGKPKDELDYANDIEKKICKMEKCSSVFNVVNSSIGLI
C225	TAAATGAAAATGCTAATGCCAACAATGCTGTAAAAAATAATAATAACGAAGAACCAAGTGATAAGCACATAGAAAAATATTTAAAGGAAATACAAAATTCTCTTTCAACTGAATGGTCCCCATGTAGTGTAACTTGTGGAAATGGTATTCAAGTTAGAATAAAGCCTGGCTCTGCTGATAAACCTAAAGACCAATTAGATTATGCAAATGATATTGAAAAAAAAATTTGTAAAATGGAAAAATGTTCCAGTGTGTTTAATGTCGTAAATAGTTCAATAGGATTAATAA	NENANANNAVKNNNNEEPSDKHIEKYLKEIQNSLSTEWSPCSVTCGNGIQVRIKPGSADKPKDQLDYANDIEKKICKMEKCSSVFNVVNSSIGLI
C226	TAGATGAAAATGCTAATGCCAACAATGCTGTAAAAAATAATAATAACGAAGAACCAAGTGATCAGCACATAGAAAAATATTTAAAGACAATAAAAAATTCTCTTTCAACTGAATGGTCCCCATGTAGTGTAACTTGTGGAAATGGTATTCAAGTTAGAATAAAGCCTGGCTCTGCTAATAAACCTAAAGACGAATTAGATTATGAAAATGATATTGAAAAAAAAATTTGTAAAATGGAAAAATGTTCCAGTGTGTTTAATGTCGTAAATAGTTCAATAGGATTAATAA	DENANANNAVKNNNNEEPSDQHIEKYLKTIKNSLSTEWSPCSVTCGNGIQVRIKPGSANKPKDELDYENDIEKKICKMEKCSSVFNVVNSSIGLI
C227	TAGATGAAAATGCTAATGCCAACAGTGCTGTAAAAAATAATAATAACGAAGAACCAAGTGATAAGCACATAAAAGAATATTTAAACAAAATACAAAATTCTATTTCAACTGAATGGTCCCCATGTAGTGTAACTTGTGGAAATGGTATTCAAGTTAGAATAAAGCCTGGCTCTGCTAATAAACCTAAAGACGAATTAAATTATGAAAATGATATTGAAAAAAAAATTTGTAAAATGGAAAAATGTTCCAGTGTGTTTAATGTCGTAAATAGTTCAATAGGATTAATAA	DENANANSAVKNNNNEEPSDKHIKEYLNKIQNSISTEWSPCSVTCGNGIQVRIKPGSANKPKDELNYENDIEKKICKMEKCSSVFNVVNSSIGLI
C228	TAGATGAAAATGCTAATGCCAACAATGCTGTAAAAAATAATAATAACGAAGAACCAAGTGATAAGCACATAACAGAATATTTAAAGAGAATACAAAATTCTCTTTCAACTGAATGGTCCCCATGTAGTGTAACTTGTGGAAATGGTATTCAAGTTAGAATAAAGCCTGGCTCTGCTAATAAACCTAAAGACCAATTAGATTATGCAAATGATATTGAAAAAAAAATTTGTAAAATGGAAAAATGTTCCAGTGTGTTTAATGTCGTAAATAGTTCAATAGGATTAATAA	DENANANNAVKNNNNEEPSDKHITEYLKRIQNSLSTEWSPCSVTCGNGIQVRIKPGSANKPKDQLDYANDIEKKICKMEKCSSVFNVVNSSIGLI
C229	TAGATGAAAATGCTAATGGCAACAATGCTGTAAAAAATAATAATAACGAAGAACCAAGTGATAAGCACATAACAGAATATTTAAAGAGAATACAAAATTCTCTTTCAACTGAATGGTCCCCATGTAGTGTAACTTGTGGAAATGGTATTCAAGTTAGAATAAAGCCTGGCTCTGCTGGTAAATCTAAAAACGAATTAGATTATGAAAATGATATTGAAAAAAAAATTTGTAAAATGGAAAAATGTTCCAGTGTGTTTAATGTCGTAAATAGTTCAATAGGATTAATAA	DENANGNNAVKNNNNEEPSDKHITEYLKRIQNSLSTEWSPCSVTCGNGIQVRIKPGSAGKSKNELDYENDIEKKICKMEKCSSVFNVVNSSIGLI
C230	TAGATGAAAATGCTAATGCCAACAATGCTGTAAAAAATAATAATAACGAAGAACCAAGTGATCAGCACATAGAAAAATATTTAAAGACAATACAAAATTCTCTTTCAACTGAATGGTCCCCATGTAGTGTAACTTGTGGAAATGGTATTCAAGTTAGAATAAAACCTGGCTCTGCTAATAAACCTAAAGACCAATTAGATTATGCAAATGATATTGAAAAAAAAATTTGTAAAATGGAAAAATGTTCCAGTGTGTTTAATGTCGTAAATAGTTCAATAGGATTAATAA	DENANANNAVKNNNNEEPSDQHIEKYLKTIQNSLSTEWSPCSVTCGNGIQVRIKPGSANKPKDQLDYANDIEKKICKMEKCSSVFNVVNSSIGLI
C231	TAGATGAAAATGCTAATGCCAACAGTGCTGTAAAAAATAATAATAACGAAGAACCAAGTGATAAGCACATAAAAGAATATTTAAACAAAATACAAAATTCTCTTTCAACTGAATGGTCACCATGTAGTGTAACTTGTGGAAATGGTATTCAAGTTAGAATAAAGCCTGGCTCTGCTAATAAACCTAAAGACGAATTAGATTATGCAAATGATATTGAAAAAAAAATTTGTAAAATGGAAAAATGTTCCAGTGTGTTTAATGTCGTAAATAGTTCAATAGGATTAATAA	DENANANSAVKNNNNEEPSDKHIKEYLNKIQNSLSTEWSPCSVTCGNGIQVRIKPGSANKPKDELDYANDIEKKICKMEKCSSVFNVVNSSIGLI
C232	TAGATGAAAATGCTAATGCCAACAATGCTGTAAAAAATAATAATAACGAAGAACCAAGTGATCAGCACATAGAACAATATTTAAAGAGAATACAAAATTCTCTTTCAACTGAATGGTCCCCATGTAGTGTAACTTGTGGAAATGGTATTCAAGTTAGAATAAAGCCTGGCTCTGCTAATAAACCTAAAGACCAATTAGATTATGCAAATGATATTGAAAAAAAAATTTGTAAAATGGAAAAATGTTCCAGTGTGTTTAATGTCGTAAATAGTTCAATAGGATTAATAA	DENANANNAVKNNNNEEPSDQHIEQYLKRIQNSLSTEWSPCSVTCGNGIQVRIKPGSANKPKDQLDYANDIEKKICKMEKCSSVFNVVNSSIGLI
C233	TAGATGAAAATGCTAAAGCCAACAATGCTGTAAAAAATAATAATAACGAAGAACCAAGTGATAAGCACATAGAACAATATTTAAAGAAAATAAAAAATTCTATTTCAACTGAATGGTCCCCATGTAGTGTAACTTGTGGAAATGGTATTCAAGTTAGAATAAAGCCTGGCTCTGCTAATAAACCTAAAGACGAATTAGATTATGAAAATGATATTGAAAAAAAAATTTGTAAAATGGAAAAATGTTCCAGTGTGTTTAATGTCGTAAATAGTTCAATAGGATTAATAA	DENAKANNAVKNNNNEEPSDKHIEQYLKKIKNSISTEWSPCSVTCGNGIQVRIKPGSANKPKDELDYENDIEKKICKMEKCSSVFNVVNSSIGLI
C234	TAGATGAAAATGCTAAAGCCAACAATGCTGTAAAAAATAATAATAACGAAGAACCAAGTGATAAGCACATAGAACAATATTTAAAGACAATACAAAATTCTCTTTCAACTGAATGGTCCCCATGTAGTGTAACTTGTGGAAATGGTATTCAAGTTAGAATAAAGCCTGGCTCTGCTAATAAACCTAAAGAGGAATTAAATTATGAAAATGATATTGAAAAAAAAATTTGTAAAATGGAAAAATGTTCCAGTGTGTTTAATGTCGTAAATAGTTCAATAGGATTAATAA	DENAKANNAVKNNNNEEPSDKHIEQYLKTIQNSLSTEWSPCSVTCGNGIQVRIKPGSANKPKEELNYENDIEKKICKMEKCSSVFNVVNSSIGLI
C235	TAGATGAAAATGCTAATGCCAACAATGCTGTAAAAAATAATAATAACGAAGAACCAAGTGATCAGCACATAGAAAAATATTTAAAGAAAATACAAAATTCTCTTTCAACTGAATGGTCCCCATGTAGTGTAACTTGTGGAAATGGTATTCAAGTTAGAATAAAGCCTGGCTCTGCTAATAAACCTAAAGACGAATTAGATTATGAAAATGATATTGAAAAAAAAATTTGTAAAATGGAAAAATGTTCCAGTGTGTTTAATGTCGTAAATAGTTCAATAGGATTAATAA	DENANANNAVKNNNNEEPSDQHIEKYLKKIQNSLSTEWSPCSVTCGNGIQVRIKPGSANKPKDELDYENDIEKKICKMEKCSSVFNVVNSSIGLI
C236	TAGATGAAAATGCTAATGCCAACAATGCTGTAAAAAATAATAATAACGAAGAACCAAGTGATAAGCACATAAAAGAATATTTAAAGAGAATACAAAATTCTATTTCAACTGAATGGTCCCCATGTAGTGTAACTTGTGGAAATGGTATTCAAGTTAGAATAAAGCCTGGCTCTGCTAATAAACCTAAAGACGAATTAGATTATGAAAATGATATTGAAAAAAAAATTTGTAAAATGGAAAAATGTTCCAGTGTGTTTAATGTCGTAAATAGTTCAATAGGATTAATAA	DENANANNAVKNNNNEEPSDKHIKEYLKRIQNSISTEWSPCSVTCGNGIQVRIKPGSANKPKDELDYENDIEKKICKMEKCSSVFNVVNSSIGLI
C237	TAGATGAAAATGCTAATGCCAACAATGCTGTAAAAAATAATAATAACGAAGAACCAAGTAATCAGCACATAGAAAAATATTTAAAGACAATACAAAATTCTCTTTCAACTGAATGGTCCCCATGTAGTGTAACTTGTGGAAATGGTATTCAAGTTAGAATAAAGCCTGGCTCTGCTAATAAACCTAAAGACCAATTAGATTATGCAAATGATATTGAAAAAAAAATTTGTAAAATGGAAAAATGTTCCAGTGTGTTTAATGTCGTAAATAGTTCAATAGGATTAATAA	DENANANNAVKNNNNEEPSNQHIEKYLKTIQNSLSTEWSPCSVTCGNGIQVRIKPGSANKPKDQLDYANDIEKKICKMEKCSSVFNVVNSSIGLI

## Sheet: TRAP Haplotypes
TRAP_ID	TRAP_nucleotide_sequence	TRAP_amino_acid_sequence
T1	ATCAAAATAATTTACCAAATGATAAAAGTGATAGAAATATTCCATATTCACCATTACCTCCAAAAGTTTTGGATAATGAAAGGAAACAAAGTGACCCCCAAAGTCAAGATAATAATGGAAATAGGCACGTACCTAATAGTGAAGATAGAGAAACACGTCCACATGGTAGAAATAATGAAAATAGATCATACAATAGAAAATATAACGATACTCCAAAACATCCTGAAAGGGAAGAACATGAAAAGCCAGATAATAATAAAAAAAAAGGAGAATCA---GATAATAAATATAAAATTGCAGGTGGAATAGCTGGAGGATTAG	QNNLPNDKSDRNIPYSPLPPKVLDNERKQSDPQSQDNNGNRHVPNSEDRETRPHGRNNENRSYNRKYNDTPKHPEREEHEKPDNNKKKGESXDNKYKIAGGIAGGL
T2	ATCAAAATAATTTACCAAATGATAAAAGTGATAGATATATTCCATATTCACCATTACCTCCAAATGTTTTGGATAATGAAAGGAAACAAAGTGACCCCCAAAGTCAAGATAATAATGGAAATAGGCACGTACCTAATAGTGAAGATAGAGAAACACGTCCACATGGTAGAAATAATGAAAATAGATCATACAATAGAAAACATAACGATACTCCAAAACATCCTGAAAGGGAAGAACATGAAAAGCCAGATAATAATAAAAAAAAAGGAGGATCA---GATAATAAATATAAAATTGCAGGTGGAATAGCTGGAGGATTAG	QNNLPNDKSDRYIPYSPLPPNVLDNERKQSDPQSQDNNGNRHVPNSEDRETRPHGRNNENRSYNRKHNDTPKHPEREEHEKPDNNKKKGGSXDNKYKIAGGIAGGL
T3	ATCAAAATAATTTACCAAATGATAAAAGTGATAGATATATTCCATATTCACCATTACCTCCAAATGTTTTGGATAATGAAAGGAAACAAAGTGACCCCCAAAGTCAAGATAATAATGGAAATAGGCACGTACCTAATAGTGAAGATAGAGAAACACGTCCACATGGTAGAAATAATGAAAATAGATCATACAATAGAAAACATAACGATACTCCAAAACATCCTGAAAGGGAAGAACATGAAAAGCCAGATAATAATAAAAAAAAAGCAGGATCA---GATAATAAATATAAAATTGCAGGTGGAATAGCTGGAGGATTAG	QNNLPNDKSDRYIPYSPLPPNVLDNERKQSDPQSQDNNGNRHVPNSEDRETRPHGRNNENRSYNRKHNDTPKHPEREEHEKPDNNKKKAGSXDNKYKIAGGIAGGL
T4	ATCAAAATAATTTACCAAATGATAAAAGTGATAGATATATTCCATATTCACCATTACCTCCAAAAGTTTTGGATAATGAAAGGAAACAAAGTGACCCCCAAAGTCAAGATAATAATGGAAATAGGCACGTACCTAATAGTGAAGATAGAGAAACACATCCACATGGTAGAAATAATGAAAATAGATCATACAATAGAAAACATAACGATACTCCAAAATATCATGAAAGGGAAGAACATGAAAAGCCAGATAATAATAAAAAAAAAGGAGGATCA---GATAATAAATATAAAATTGCAGGTGGAATAGCTGGAGGATTAG	QNNLPNDKSDRYIPYSPLPPKVLDNERKQSDPQSQDNNGNRHVPNSEDRETHPHGRNNENRSYNRKHNDTPKYHEREEHEKPDNNKKKGGSXDNKYKIAGGIAGGL
T5	---AAAATAATTTACCAAATGATAAAAGTGATAGATATATTCCATATTCACCATTACCTCCAAATGTTTTGGATAATGAAAGGAAACAAAGTGACCCCCAAAGTCAAGATAATAATGGAAATAGGCACGTACCTAATAGTGAAGATAGAGAAACACGTCCACATGGTAGAAATAATGAAAATAGATCATACAATAGAAAACATAACGATACTCCAAAACATCCTGAAAGGGAAGAACATGAAAAGCCAGATAATAATAAAAAAAAAGGAGGATCATCAGATAATAAATATAAAATTGCAGGTGGAATAGCTGGAGGATTAG	XNNLPNDKSDRYIPYSPLPPNVLDNERKQSDPQSQDNNGNRHVPNSEDRETRPHGRNNENRSYNRKHNDTPKHPEREEHEKPDNNKKKGGSSDNKYKIAGGIAGGL
T6	ATCAAAATAATTTACCAAATGATAAAAGTGATAGATATATTCCATATTCACCATTACCTCCAAAAGTTTTGGATAATGAAAGGAAACAAAGTGACCCCCAAAGTCAAGATAATAATGGAAATAGGCACGTACCTAATAGTGAAGATAGAGAAACACGTCCACATGGTAGAAATAATGAAAATAGATCATACAATAGAAAATATAACGATACTCCAAAACATCCTGAAAGGGAAGAACATGAAAAGCCAGATAATAATAAAAAAAAAGCAGGATCA---GATAATAAATATAAAATTGCAGGTGGAATAGCTGGAGGATTAG	QNNLPNDKSDRYIPYSPLPPKVLDNERKQSDPQSQDNNGNRHVPNSEDRETRPHGRNNENRSYNRKYNDTPKHPEREEHEKPDNNKKKAGSXDNKYKIAGGIAGGL
T7	---AAAATAATTTACCAAATGATAAAAGTGATAGATATATTCCATATTCACCATTACCTCCAAATGTTTTGGATAATGAAAGGAAACAAAGTGACCCCCAAAGTCAAGATAATAATGGAAATAGGCACGTACCTAATAGTGAAGATAGAGAAACACGTCCACATGGTAGAAATAATGAAAATAGATCATACAATAGAAAACATAACAATACTCCAAAATATCATGAAAGGGAAGAACATGAAAAGCCAGATAATAATAAACAAAAAGGAGGATCATCAGATAATAAATATAAAATTGCAGGTGGAATAGCTGGAGGATTAG	XNNLPNDKSDRYIPYSPLPPNVLDNERKQSDPQSQDNNGNRHVPNSEDRETRPHGRNNENRSYNRKHNNTPKYHEREEHEKPDNNKQKGGSSDNKYKIAGGIAGGL
T8	ATCAAAATAATTTACCAAATGATAAAAGTGATAGATATATTCCATATTCACCATTACCTCCAAACGTTTTGGATAATGAAAGGAAACAAAGTGACCCCCAAAGTCAAGATAATAATGGAAATAGGCACGTACCTAATAGTGAAGATAGAGAAACACGTCCACATGGTAGAAATAATGAAAATAGATCATACAATAGAAAATATAACGATACTCCAAAACATCCTGAAAGGGAAGAACATGAAAAGCCAGATAATAATAAAAAAAAAGGAGGATCA---GATAATAAATATAAAATTGCAGGTGGAATAGCTGGAGGATTAG	QNNLPNDKSDRYIPYSPLPPNVLDNERKQSDPQSQDNNGNRHVPNSEDRETRPHGRNNENRSYNRKYNDTPKHPEREEHEKPDNNKKKGGSXDNKYKIAGGIAGGL
T9 (matches 3D7 reference)	ATCAAAATAATTTACCAAATGATAAAAGTGATAGATATATTCCATATTCACCATTATCTCCAAAAGTTTTGGATAATGAAAGGAAACAAAGTGACCCCCAAAGTCAAGATAATAATGGAAATAGGCACGTACCTAATAGTGAAGATAGAGAAACACGTCCACATGGTAGAAATAATGAAAATAGATCATACAATAGAAAACATAACAATACTCCAAAACATCCTGAAAGGGAAGAACATGAAAAGCCAGATAATAATAAAAAAAAAGCAGGATCA---GATAATAAATATAAAATTGCAGGTGGAATAGCTGGAGGATTAG	QNNLPNDKSDRYIPYSPLSPKVLDNERKQSDPQSQDNNGNRHVPNSEDRETRPHGRNNENRSYNRKHNNTPKHPEREEHEKPDNNKKKAGSXDNKYKIAGGIAGGL
T10	ATCAAAATAATTTACCAAATGATAAAAGTGATAGATATATTCCATATTCACCATTACCTCCAAACGTTTTGGATAATGAAAGGAAACAAAGTGACCCCCAAAGTCAAGATAATAATGGAAATAGGCACGTACCTAATAGTGAAGATAGAGAAACACGTCCACATGGTAGAAATAATGAAAATAGATCATACAATAGAAAACATAACGATACTCCAAAACATCCTGAAAGGGAAGAACATGAAAAGCCAGATAATAATAAAAAAAAAGGAGGATCA---GATAATAAATATAAAATTGCAGGTGGAATAGCTGGAGGATTAG	QNNLPNDKSDRYIPYSPLPPNVLDNERKQSDPQSQDNNGNRHVPNSEDRETRPHGRNNENRSYNRKHNDTPKHPEREEHEKPDNNKKKGGSXDNKYKIAGGIAGGL
T11	ATCAAAATAATTTACCAAATGATAAAAGTGATAGAAATATTCCATATTCACCATTACCTCCAAAAGTTTTGGATAATGAAAGGAAACAAAGTGACCCCCAAAGTCAAGATAATAATGGAAATAGGCACGTACCTAATAGTGAAGATAGAGAAACACGTCCACATGGTAGAAATAATGAAAATAGATCATACAATAGAAAACATAACAATACTCCAAAACATCCTGAAAGGGAAGAACATGAAAAGCCAGATAATAATAAACAAAAAGGAGGATCA---GATAATAAATATAAAATTGCAGGTGGAATAGCTGGAGGATTAG	QNNLPNDKSDRNIPYSPLPPKVLDNERKQSDPQSQDNNGNRHVPNSEDRETRPHGRNNENRSYNRKHNNTPKHPEREEHEKPDNNKQKGGSXDNKYKIAGGIAGGL
T12	ATCAAAATAATTTACCAAATGATAAAAGTGATAGATATATTCCATATTCACCATTACCTCCAAATGTTTTGGATAATGAAAGGAAACAAAGTGACCCCCAAAGTCAAGATAATAATGGAAATAGGCACGTACCTAATAGTGAAGATAGAGAAACACGTCCACATGGTAGAAATAATGAAAATAGATCATACAATAGAAAACATAACAATACTCCAAAATATCATGAAAGGGAAGAACATGAAAAGCCAGATAATAATAAACAAAAAGGAGGATCA---GATAATAAATATAAAATTGCAGGTGGAATAGCTGGAGGATTAG	QNNLPNDKSDRYIPYSPLPPNVLDNERKQSDPQSQDNNGNRHVPNSEDRETRPHGRNNENRSYNRKHNNTPKYHEREEHEKPDNNKQKGGSXDNKYKIAGGIAGGL
T13	ATCAAAATAATTTACCAAATGATAAAAGTGATAGATATATTCCATATTCACCATTACCTCCAAATGTTTTGGATAATGAAAGGAAACAAAGTGACCCCCAAAGTCAAGATAATAATGGAAATAGGCACGTACCTAATAGTGAAGATAGAGAAACACGTCCACATGGTAGAAATAATGAAAATAGATCATACAATAGAAAACATAACAATACTCCAAAACATCCTGAAAGGGAAGAACATGAAAAGCCAGATAATAATAAACAAAAAGGAGGATCA---GATAATAAATATAAAATTGCAGGTGGAATAGCTGGAGGATTAG	QNNLPNDKSDRYIPYSPLPPNVLDNERKQSDPQSQDNNGNRHVPNSEDRETRPHGRNNENRSYNRKHNNTPKHPEREEHEKPDNNKQKGGSXDNKYKIAGGIAGGL
T14	ATCAAAATAATTTACCAAATGATAAAAGTGATAGATATATTCCATATTCACCATTACCTCCAAAAGTTTTGGATAATGAAAGGAAACAAAGTGACCCCCAAAGTCAAGATAATAATGGAAATAGGCACGTACCTAATAGTGAAGATAGAGAAACACGTCCACATGGTAGAAATAATGAAAATAGATCATACAATAGAAAACATAACAATACTCCAAAACATCCTGAAAGGGAAGAACATGAAAAGCCAGATAATAATAAACAAAAAGGAGGATCA---GATAATAAATATAAAATTGCAGGTGGAATAGCTGGAGGATTAG	QNNLPNDKSDRYIPYSPLPPKVLDNERKQSDPQSQDNNGNRHVPNSEDRETRPHGRNNENRSYNRKHNNTPKHPEREEHEKPDNNKQKGGSXDNKYKIAGGIAGGL
T15	ATCAAAATAATTTACCAAATGATAAAAGTGATAGAAATATTCCATATTCACCATTACCTCCAAATGTTTTGGATAATGAAAGGAAACAAAGTGACCCCCAAAGTCAAGATAATAATGGAAATAGGCACGTACCTAATAGTGAAGATAGAGAAACACGTCCACATGGTAGAAATAATGAAAATAGATCATACAATAGAAAACATAACAATACTCCAAAACATCCTGAAAGGGAAGAACATGAAAAGCCAGATAATAATAAACAAAAAGGAGGATCA---GATAATAAATATAAAATTGCAGGTGGAATAGCTGGAGGATTAG	QNNLPNDKSDRNIPYSPLPPNVLDNERKQSDPQSQDNNGNRHVPNSEDRETRPHGRNNENRSYNRKHNNTPKHPEREEHEKPDNNKQKGGSXDNKYKIAGGIAGGL
T16	ATCAAAATAATTTACCAAATGATAAAAGTGATAGATATATTCCATATTCACCATTATCTCCAAAAGTTTTGGATAATGAAAGGAAACAAAGTGACCCCCAAAGTCAAGATAATAATGGAAATAGGCACGTACCTAATAGTGAAGATAGAGAAACACGTCCACATGGTAGAAATAATGAAAATAGATCATACAATAGAAAACATAACAATACTCCAAAACATCCTGAAAGGGAAGAACATGAAAAGCCAGATAATAATAAAAAAAAAGGAGGATCA---GATAATAAATATAAAATTGCAGGTGGAATAGCTGGAGGATTAG	QNNLPNDKSDRYIPYSPLSPKVLDNERKQSDPQSQDNNGNRHVPNSEDRETRPHGRNNENRSYNRKHNNTPKHPEREEHEKPDNNKKKGGSXDNKYKIAGGIAGGL
T17	ATCAAAATAATTTACCAAATGATAAAAGTGATAGATATATTCCATATTCACCATTACCTCCAAACGTTTTGGATAATGAAAGGAAACAAAGTGACCCCCAAAGTCAAGATAATAATGGAAATAGGCACGTACCTAATAGTGAAGATAGAGAAACACGTCCACATGGTAGAAATAATGAAAATAGATCATACAATATAAAATATAACGATACTCCAAAATATCCTGAAAGGGAAGAACATGAAAAGCCAGATAATAATAAAAAAAAAGGAGCATCA---GATAATAAATATAAAATTGCAGGTGGAATAGCTGGAGGATTAG	QNNLPNDKSDRYIPYSPLPPNVLDNERKQSDPQSQDNNGNRHVPNSEDRETRPHGRNNENRSYNIKYNDTPKYPEREEHEKPDNNKKKGASXDNKYKIAGGIAGGL
T18	ATCAAAATAATTTACCAAATGATAAAAGTGATAGATATATTCCATATTCACCATTACCTCCAAAAGTTTTGGATAATGAAAGGAAACAAAGTGACCCCCAAAGTCAAGATAATAATGGAAATAGGCACGTACCTAATAGTGAAGATAGAGAAACACGTCCACATGGTAGAAATAATGAAAATAGATCATACAATAGAAAATATAACGATACTCCAAAACATCCTGAAAGGGAAGAACATGAAAAGCCAGATAATAATAAAAAAAAAGGAGGATCA---GATAATAAATATAAAATTGCAGGTGGAATAGCTGGAGGATTAG	QNNLPNDKSDRYIPYSPLPPKVLDNERKQSDPQSQDNNGNRHVPNSEDRETRPHGRNNENRSYNRKYNDTPKHPEREEHEKPDNNKKKGGSXDNKYKIAGGIAGGL
T19	ATCAAAATAATTTACCAAATGATAAAAGTGATAGAAATATTCCATATTCACCATTACCTCCAAAAGTTTTGGATAATGAAAGGAAACAAAGTGACCCCCAAAGTCAAGATAATAATGGAAATAGGCACGTACCTAATAGTGAAGATAGAGAAACACGTCCACATGGTAGAAATAATGAAAATAGATCATACAATAGAAAACATAACAATACTCCAAAACATCCTGAAAGGGAAGAACATGAAAAGCCAGATAATAATAAACAAAAAGGAGGATCA---GAAAATAAATATAAAATTGCAGGTGGAATAGCTGGAGGATTAG	QNNLPNDKSDRNIPYSPLPPKVLDNERKQSDPQSQDNNGNRHVPNSEDRETRPHGRNNENRSYNRKHNNTPKHPEREEHEKPDNNKQKGGSXENKYKIAGGIAGGL
T20	ATCAAAATAATTTACCAAATGATAAAAGTGATAGAAATATTCCATATTCACCATTACCTCCAAAAGTTTTGGATAATGAAAGGAAACAAAGTGACCCCCAAAGTCAAGATAATAATGGAAATAGGCACGTACCTAATAGTGAAGATAGAGAAACACGTCCACATGGTAGAAATAATGAAAATAGATCATACAATAGAAAATATAACGATACTCCAAAACATCCTGAAAGGGAAGAACATGAAAAGCCAGATAATAATAAAAAAAAAGCAGGATCA---GATAATAAATATAAAATTGCAGGTGGAATAGCTGGAGGATTAG	QNNLPNDKSDRNIPYSPLPPKVLDNERKQSDPQSQDNNGNRHVPNSEDRETRPHGRNNENRSYNRKYNDTPKHPEREEHEKPDNNKKKAGSXDNKYKIAGGIAGGL
T21	ATCAAAATAATTTACCAAATGATAAAAGTGATAGATATATTCCATATTCACCATTACCTCCAAATGTTTTGGATAATGAAAGGAAACAAAGTGACCCCCAAAGTCAAGATAATAATGGAAATAGGCACGTACCTAATAGTGAAGATAGAGAAACACGTCCACATGGTAGAAATAATGAAAATAGATCATACAATAGAAAACATAACAATACTCCAAAACATCCTGAAAGGGAAGAACATGAAAAGCCAGATAATAATAAAAAAAAAGGAGAATCA---GATAATAAATATAAAATTGCAGGTGGAATAGCTGGAGGATTAG	QNNLPNDKSDRYIPYSPLPPNVLDNERKQSDPQSQDNNGNRHVPNSEDRETRPHGRNNENRSYNRKHNNTPKHPEREEHEKPDNNKKKGESXDNKYKIAGGIAGGL
T22	ATCAAAATAATTTACCAAATGATAAAAGTGATAGATATATTCCATATTCACCATTACCTCCAAAAGTTTTGGATAATGAAAGGAAACAAAGTGACCCCCAAAGTCAAGATAATAATGGAAATAGGCACGTACCTAATAGTGAAGATAGAGAAACACGTCCACATGGTAGAAATAATGAAAATAGATCATACAATATAAAATATAACGATACTCCAAAATATCCTGAAAGGGAAGAACATGAAAAGCCAGATAATAATAAAAAAAAAGGAGCATCA---GATAATAAATATAAAATTGCAGGTGGAATAGCTGGAGGATTAG	QNNLPNDKSDRYIPYSPLPPKVLDNERKQSDPQSQDNNGNRHVPNSEDRETRPHGRNNENRSYNIKYNDTPKYPEREEHEKPDNNKKKGASXDNKYKIAGGIAGGL
T23	ATCAAAATAATTTACCAAATGATAAAAGTGATAGATATATTCCATATTCACCATTACCTCCAAACGTTTTGGATAATGAAAGGAAACAAAGTGACCCCCAAAGTCAAGATAATAATGGAAATAGGCACGTACCTAATAGTGAAGATAGAGAAACACGTCCACATGGTAGAAATAATGAAAATAGATCATACAATAGAAAACATAACGATACTCCAAAACATCCTGAAAGGGAAGAACATGAAAAGCCAGATAATAATAAACAAAAAGGAGGATCA---GATAATAAATATAAAATTGCAGGTGGAATAGCTGGAGGATTAG	QNNLPNDKSDRYIPYSPLPPNVLDNERKQSDPQSQDNNGNRHVPNSEDRETRPHGRNNENRSYNRKHNDTPKHPEREEHEKPDNNKQKGGSXDNKYKIAGGIAGGL
T24	ATCAAAATAATTTACCAAATGATAAAAGTGATAGATATATTCCATATTCACCATTACCTCCAAAAATTTTGGATAATGAAAGGAAACAAAGTGACCCCCAAAGTCAAGATAATAATGGAAATAGGCACGTACCTAATAGTGAAGATAGAGAAACACGTCCACATGGTAGAAATAATGAAAATAGATCATACAATAGAAAACATAACAATACTCCAAAATATCATGAAAGGGAAGAACATGAAAAGCCAGATAATAATAAACAAAAAGGAGGATCA---GATAATAAATATAAAATTGCAGGTGGAATAGCTGGAGGATTAG	QNNLPNDKSDRYIPYSPLPPKILDNERKQSDPQSQDNNGNRHVPNSEDRETRPHGRNNENRSYNRKHNNTPKYHEREEHEKPDNNKQKGGSXDNKYKIAGGIAGGL
T25	ATCAAAATAATTTACCAAATGATAAAAGTGATAGATATATTCCATATTCACCATTACCTCCAAATGTTTTGGATAATGAAAGGAAACAAAGTGACCCCCAAAGTCAAGATAATAATGGAAATAGGCACGTACCTAATAGTGAAGATAGAGAAACACGTCCACATGGTAGAAATAATGAAAATAGATCATACAATAGAAAATATAACGATACTCCAAAACATCCTGAAAGGGAAGAACATGAAAAGCCAGATAATAATAAAAAAAAAGCAGGATCA---GATAATAAATATAAAATTGCAGGTGGAATAGCTGGAGGATTAG	QNNLPNDKSDRYIPYSPLPPNVLDNERKQSDPQSQDNNGNRHVPNSEDRETRPHGRNNENRSYNRKYNDTPKHPEREEHEKPDNNKKKAGSXDNKYKIAGGIAGGL
T26	---AAAATAATTTACCAAATGATAAAAGTGATAGATATATTCCATATTCACCATTATCTCCAAAAGTTTTGGATAATGAAAGGAAACAAAGTGACCCCCAAAGTCAAGATAATAATGGAAATAGGCACGTACCTAATAGTGAAGATAGAGAAACACGTCCACATGGTAGAAATAATGAAAATAGATCATACAATAGAAAACATAACAATACTCCAAAATATCATGAAAGGGAAGAACATGAAAAGCCAGATAATAATAAACAAAAAGGAGGATCATCAGATAATAAATATAAAATTGCAGGTGGAATAGCTGGAGGATTAG	XNNLPNDKSDRYIPYSPLSPKVLDNERKQSDPQSQDNNGNRHVPNSEDRETRPHGRNNENRSYNRKHNNTPKYHEREEHEKPDNNKQKGGSSDNKYKIAGGIAGGL
T27	ATCAAAATAATTTACCAAATGATAAAAGTGATAGATATATTCCATATTCACCATTATCTCCAAAAGTTTTGGATAATGAAAGGAAACAAAGTGACCCCCAAAGTCAAGATAATAATGGAAATAGGCACGTACCTAATAGTGAAGATAGAGAAACACGTCCACATGGTAGAAATAATGAAAATAGATCATACAATAGAAAACATAACAATACTCCAAAACATCCTGAAAGGGAAGAACATGAAAAGCCAGATAATAATAAAAAAAAAGGAGCATCA---GATAATAAATATAAAATTGCAGGTGGAATAGCTGGAGGATTAG	QNNLPNDKSDRYIPYSPLSPKVLDNERKQSDPQSQDNNGNRHVPNSEDRETRPHGRNNENRSYNRKHNNTPKHPEREEHEKPDNNKKKGASXDNKYKIAGGIAGGL
T28	ATCAAAATAATTTACCAAATGATAAAAGTGATAGATATATTCCATATTCACCATTACCTCCAAACGTTTTGGATAATGAAAGGAAACAAAGTGACCCCCAAAGTCAAGATAATAATGGAAATAGGCACGTACCTAATAGTGAAGATAGAGAAACACGTCCACATGGTAGAAATAATGAAAATAGATCATACAATAGAAAACATAACAATACTCCAAAATATCATGAAAGGGAAGAACATGAAAAGCCAGATAATAATAAAAAAAAAGGAGGATCA---GATAATAAATATAAAATTGCAGGTGGAATAGCTGGAGGATTAG	QNNLPNDKSDRYIPYSPLPPNVLDNERKQSDPQSQDNNGNRHVPNSEDRETRPHGRNNENRSYNRKHNNTPKYHEREEHEKPDNNKKKGGSXDNKYKIAGGIAGGL
T29	ATCAAAATAATTTACCAAATGATAAAAGTGATAGATATATTCCATATTCACCATTACCTCCAAAAGTTTTGGATAATGAAAGGAAACAAAGTGACCCCCAAAGTCAAGATAATAATGGAAATAGGCACGTACCTAATAGTGAAGATAGAGAAACACGTCCACATGGTAGAAATAATGAAAATAGATCATACAATAGAAAACATAACAATACTCCAAAACATCCTGAAAGGGAAGAACATGAAAAGCCAGATAATAATAAACAAAAAGGAGGATCA---GAAAATAAATATAAAATTGCAGGTGGAATAGCTGGAGGATTAG	QNNLPNDKSDRYIPYSPLPPKVLDNERKQSDPQSQDNNGNRHVPNSEDRETRPHGRNNENRSYNRKHNNTPKHPEREEHEKPDNNKQKGGSXENKYKIAGGIAGGL
T30	ATCAAAATAATTTACCAAATGATAAAAGTGATAGATATATTCCATATTCACCATTACCTCCAAATGTTTTGGATAATGAAAGGAAACAAAGTGACCCCCAAAGTCAAGATAATAATGGAAATAGGCACGTACCTAATAGTGAAGATAGAGAAACACGTCCACATGGTAGAAATAATGAAAATAGATCATACAATAGAAAATATAACGATACTCCAAAACATCCTGAAAGGGAAGAACATGAAAAGCCAGATAATAATAAAAAAAAAGGAGAATCA---GATAATAAATATAAAATTGCAGGTGGAATAGCTGGAGGATTAG	QNNLPNDKSDRYIPYSPLPPNVLDNERKQSDPQSQDNNGNRHVPNSEDRETRPHGRNNENRSYNRKYNDTPKHPEREEHEKPDNNKKKGESXDNKYKIAGGIAGGL
T31	ATCAAAATAATTTACCAAATGATAAAAGTGATAGAAATATTCCATATTCACCATTACCTCCAAAAGTTTTGGATAATGAAAGGAAACAAAGTGACCCCCAAAGTCAAGATAATAATGGAAATAGGCACGTACCTAATAGTGAAGATAGAGAAACACGTCCACATGGTAGAAATAATGAAAATAGATCATACAATAGAAAACATAACGATACTCCAAAACATCCTGAAAGGGAAGAACATGAAAAGCCAGATAATAATAAAAAAAAAGGAGGATCA---GATAATAAATATAAAATTGCAGGTGGAATAGCTGGAGGATTAG	QNNLPNDKSDRNIPYSPLPPKVLDNERKQSDPQSQDNNGNRHVPNSEDRETRPHGRNNENRSYNRKHNDTPKHPEREEHEKPDNNKKKGGSXDNKYKIAGGIAGGL
T32	ATCAAAATAATTTACCAAATGATAAAAGTGATAGATATATTCCATATTCACCATTACCTCCAAACGTTTTGGATAATGAAAGGAAACAAAGTGACCCCCAAAGTCAAGATAATAATGGAAATAGGCACGTACCTAATAGTGAAGATAGAGAAACACGTCCACATGGTAGAAATAATGAAAATAGATCATACAATAGAAAACATAACAATACTCCAAAACATCCTGAAAGGGAAGAACATGAAAAGCCAGATAATAATAAACAAAAAGGAGGATCA---GATAATAAATATAAAATTGCAGGTGGAATAGCTGGAGGATTAG	QNNLPNDKSDRYIPYSPLPPNVLDNERKQSDPQSQDNNGNRHVPNSEDRETRPHGRNNENRSYNRKHNNTPKHPEREEHEKPDNNKQKGGSXDNKYKIAGGIAGGL
T33	ATCAAAATAATTTACCAAATGATAAAAGTGATAGATATATTCCATATTCACCATTACCTCCAAATGTTTTGGATAATGAAAGGAAACAAAGTGACCCCCAAAGTCAAGATAATAATGGAAATAGGCACGTACCTAATAGTGAAGATAGAGAAACACGTCCACATGGTAGAAATAATGAAAATAGATCATACAATATAAAATATAACGATACTCCAAAACATCCTGAAAGGGAAGAACATGAAAAGCCAGATAATAATAAAAAAAAAGCAGGATCA---GATAATAAATATAAAATTGCAGGTGGAATAGCTGGAGGATTAG	QNNLPNDKSDRYIPYSPLPPNVLDNERKQSDPQSQDNNGNRHVPNSEDRETRPHGRNNENRSYNIKYNDTPKHPEREEHEKPDNNKKKAGSXDNKYKIAGGIAGGL
T34	ATCAAAATAATTTACCAAATGATAAAAGTGATAGATATATTCCATATTCACCATTACCTCCAAACGTTTTGGATAATGAAAGGAAACAAAGTGACCCCCAAAGTCAAGATAATAATGGAAATAGGCACGTACCTAATAGTGAAGATAGAGAAACACGTCCACATGGTAGAAATAATGAAAATAGATCATACAATAGAAAATATAACGATACTCCAAAACATCCTGAAAGGGAAGAACATGAAAAGCCAGATAATAATAAAAAAAAAGCAGGATCA---GATAATAAATATAAAATTGCAGGTGGAATAGCTGGAGGATTAG	QNNLPNDKSDRYIPYSPLPPNVLDNERKQSDPQSQDNNGNRHVPNSEDRETRPHGRNNENRSYNRKYNDTPKHPEREEHEKPDNNKKKAGSXDNKYKIAGGIAGGL
T35	ATCAAAATAATTTACCAAATGATAAAAGTGATAGATATATTCCATATTCACCATTACCTCCAAATGTTTTGGATAATGAAAGGAAACAAAGTGACCCCCAAAGTCAAGATAATAATGGAAATAGGCACGTACCTAATAGTGAAGATAGAGAAACACGTCCACATGGTAGAAATAATGAAAATAGATCATACAATAGAAAACATAACAATACTCCAAAACATCCTGAAAGGGAAGAACATGAAAAGCCAGATAATAATAAAAAAAAAGGAGGATCA---GATAATAAATATAAAATTGCAGGTGGAATAGCTGGAGGATTAG	QNNLPNDKSDRYIPYSPLPPNVLDNERKQSDPQSQDNNGNRHVPNSEDRETRPHGRNNENRSYNRKHNNTPKHPEREEHEKPDNNKKKGGSXDNKYKIAGGIAGGL
T36	ATCAAAATAATTTACCAAATGATAAAAGTGATAGATATATTCCATATTCACCATTACCTCCAAAAGTTTTGGATAATGAAAGGAAACAAAGTGACCCCCAAAGTCAAGATAATAATGGAAATAGGCACGTACCTAATAGTGAAGATAGAGAAACACGTCCACATGGTAGAAATAATGAAAATAGATCATACAATAGAAAACATAACAATACTCCAAAATATCATGAAAGGGAAGAACATGAAAAGCCAGATAATAATAAACAAAAAGCAGGATCA---GATAATAAATATAAAATTGCAGGTGGAATAGCTGGAGGATTAG	QNNLPNDKSDRYIPYSPLPPKVLDNERKQSDPQSQDNNGNRHVPNSEDRETRPHGRNNENRSYNRKHNNTPKYHEREEHEKPDNNKQKAGSXDNKYKIAGGIAGGL
T37	ATCAAAATAATTTACCAAATAATAAAAGTGATAGATATATTCCATATTCACCATTACCTCCAAATGTTTTGGATAATGAAAGGAAACAAAGTGACCCCCAAAGTCAAGATAATAATGGAAATAGGCACGTACCTAATAGTGAAGATAGAGAAACACGTCCACATGGTAGAAATAATGAAAATAGATCATACAATAGAAAACATAACAATACTCCAAAATATCCTGAAAGGGAAGAACATGAAAAGCCAGATAATAATAAAAAAAAAGGAGGATCA---GATAATAAATATAAAATTGCAGGTGGAATAGCTGGAGGATTAG	QNNLPNNKSDRYIPYSPLPPNVLDNERKQSDPQSQDNNGNRHVPNSEDRETRPHGRNNENRSYNRKHNNTPKYPEREEHEKPDNNKKKGGSXDNKYKIAGGIAGGL
T38	ATCAAAATAATTTACCAAATGATAAAAGTGATAGATATATTCCATATTCACCATTACCTCCAAAAGTTTTGGATAATGAAAGGAAACAAAGTGACCCCCAAAGTCAAGATAATAATGGAAATAGGCACGTACCTAATAGTGAAGATAGAGAAACACGTCCACATGGTAGAAATAATGAAAATAGATCATACAATAGAAAATATAACGATACTCCAAAACATCCTGAAAGGGAAGAACATGAAAAGCCAGATAATAATAAAAAAAAAGGAGAATCA---GATAATAAATATAAAATTGCAGGTGGAATAGCTGGAGGATTAG	QNNLPNDKSDRYIPYSPLPPKVLDNERKQSDPQSQDNNGNRHVPNSEDRETRPHGRNNENRSYNRKYNDTPKHPEREEHEKPDNNKKKGESXDNKYKIAGGIAGGL
T39	ATCAAAATAATTTACCAAATGATAAAAGTGATAGATATATTCCATATTCACCATTATCTCCAAAAGTTTTGGATAATGAAAGGAAACAAAGTGACCCCCAAAGTCAAGATAATAATGGAAATAGGCACGTACCTAATAGTGAAGATAGAGAAACACGTCCACATGGTAGAAATAATGAAAATAGATCATACAATAGAAAACATAACAATACTCCAAAACATCCTGAAAGGGAAGAACATGAAAAGCCAGATAATAATAAACAAAAAGGAGGATCA---GATAATAAATATAAAATTGCAGGTGGAATAGCTGGAGGATTAG	QNNLPNDKSDRYIPYSPLSPKVLDNERKQSDPQSQDNNGNRHVPNSEDRETRPHGRNNENRSYNRKHNNTPKHPEREEHEKPDNNKQKGGSXDNKYKIAGGIAGGL
T40	ATCAAAATAATTTACCAAATGATAAAAGTGATAGATATATTCCATATTCACCATTACCTCCAAATGTTTTGGATAATGAAAGGAAACAAAGTGACCCCCAAAGTCAAGATAATAATGGAAATAGGCACGTACCTAATAGTGAAGATAGAGAAACACGTCCACATGGTAGAAATAATGAAAATAGATCATACAATAGAAAACATAACAATACTCCAAAACATCCTGAAAGGGAAGAACATGAAAAGCCAGATAATAATAAAAAAAAAGCAGGATCA---GATAATAAATATAAAATTGCAGGTGGAATAGCTGGAGGATTAG	QNNLPNDKSDRYIPYSPLPPNVLDNERKQSDPQSQDNNGNRHVPNSEDRETRPHGRNNENRSYNRKHNNTPKHPEREEHEKPDNNKKKAGSXDNKYKIAGGIAGGL
T41	ATCAAAATAATTTACCATATGATAAAAGTGATAGATATATTCCATATTCACCATTATCTCCAAAAGTTTTGGATAATGAAAGGAAACAAAGTGACCCCCAAAGTCAAGATAATAATGGAAATAGGCACGTACCTAATAGTGAAGATAGAGAAACACGTCCACATGGTAGAAATAATGAAAATAGATCATACAATAGAAAACATAACAATACTCCAAAACATCCTGAAAGGGAAGAACATGAAAAGCCAGATAATAATAAAAAAAAAGCAGGATCA---GATAATAAATATAAAATTGCAGGTGGAATAGCTGGAGGATTAG	QNNLPYDKSDRYIPYSPLSPKVLDNERKQSDPQSQDNNGNRHVPNSEDRETRPHGRNNENRSYNRKHNNTPKHPEREEHEKPDNNKKKAGSXDNKYKIAGGIAGGL
T42	ATCAAAATAATTTACCAAATGATAAAAGTGATAGATATATTCCATATTCACCATTACCTCCAAACGTTTTGGATAATGAAAGGAAACAAAGTGACCCCCAAAGTCAAGATAATAATGGAAATAGGCACGTACCTAATAGTGAAGATAGAGAAACACGTCCACATGGTAGAAATAATGAAAATAGATCATACAATAGAAAACATAACGATACTCCAAAATATCATGAAAGGGAAGAACATGAAAAGCCAGATAATAATAAAAAAAAA---GGATCATCAGATAATAAATATAAAATTGCAGGTGGAATAGCTGGAGGATTAG	QNNLPNDKSDRYIPYSPLPPNVLDNERKQSDPQSQDNNGNRHVPNSEDRETRPHGRNNENRSYNRKHNDTPKYHEREEHEKPDNNKKKXGSSDNKYKIAGGIAGGL
T43	ATCAAAATAATTTACCAAATGATAAAAGTGAAAGATATATTCCATATTCACCATTACCTCCAAATGTTTTGGATAATGAAAGGAAACAAAGTGACCCCCAAAGTCAAGATAATAATGGAAATAGGCACGTACCTAATAGTGAAGATAGAGAAACACGTCCACATGGTAGAAATAATGAAAATAGATCATACAATAGAAAACATAACAATACTCCAAAATATCATGAAAGGGAAGAACATGAAAAGCCAGATAATAATAAAAAAAAAGCAGGATCA---GATAATAAATATAAAATTGCAGGTGGAATAGCTGGAGGATTAG	QNNLPNDKSERYIPYSPLPPNVLDNERKQSDPQSQDNNGNRHVPNSEDRETRPHGRNNENRSYNRKHNNTPKYHEREEHEKPDNNKKKAGSXDNKYKIAGGIAGGL
T44	ATCAAAATAATTTACCAAATGATAAAAGTGATAGATATATTCCATATTCACCATTACCTCCAAAAGTTTTGGATAATGAAAGGAAACAAAGTGACCCCCAAAGTCAAGATAATAATGGAAATAGGCACGTACCTAATAGTGAAGATAGAGAAACACGTCCACATGGTAGAAATAATGAAAATAGATCATACAATAGAAAACATAACGATACTCCAAAACATCCTGAAAGGGAAGAACATGAAAAGCCAGATAATAATAAAAAAAAAGGAGGATCA---GATAATAAATATAAAATTGCAGGTGGAATAGCTGGAGGATTAG	QNNLPNDKSDRYIPYSPLPPKVLDNERKQSDPQSQDNNGNRHVPNSEDRETRPHGRNNENRSYNRKHNDTPKHPEREEHEKPDNNKKKGGSXDNKYKIAGGIAGGL
T45	ATCAAAATAATTTACCAAATAATAAAAGTGATAGATATATTCCATATTCACCATTACCTCCAAATGTTTTGGATAATGAAAGGAAACAAAGTGACCCCCAAAGTCAAGATAATAATGGAAATAGGCACGTACCTAATAGTGAAGATAGAGAAACACGTCCACATGGTAGAAATAATGAAAATAGATCATACAATAGAAAACATAACAATACTCCAAAATATCATGAAAGGGAAGAACATGAAAAGCCAGATAATAATAAAAAAAAAGCAGGATCA---GATAATAAATATAAAATTGCAGGTGGAATAGCTGGAGGATTAG	QNNLPNNKSDRYIPYSPLPPNVLDNERKQSDPQSQDNNGNRHVPNSEDRETRPHGRNNENRSYNRKHNNTPKYHEREEHEKPDNNKKKAGSXDNKYKIAGGIAGGL
T46	ATCAAAATAATTTACCAAATGATAAAAGTGATAGATATATTCCATATTCACCATTACCTCCAAAAGTTTTGGATAATGAAAGGAAACAAAGTGACCCCCAAAGTCAAGATAATAATGGAAATAGGCACGTACCTAATAGTGAAGATAGAGAAACACGTCCACATGGTAGAAATAATGAAAATAGATCATACAATATAAAATATAACGATACTCCAAAATATCCTGAAAGGGAAGAACATGAAAAGCCAGATAATAATAAAAAAAAAGGAGGATCA---GATAATAAATATAAAATTGCAGGTGGAATAGCTGGAGGATTAG	QNNLPNDKSDRYIPYSPLPPKVLDNERKQSDPQSQDNNGNRHVPNSEDRETRPHGRNNENRSYNIKYNDTPKYPEREEHEKPDNNKKKGGSXDNKYKIAGGIAGGL
T47	ATCAAAATAATTTACCAAATGATAAAAGTGATAGATATATTCCATATTCACCATTATCTCCAAAAGTTTTGGATAATGAAAGGAAACAAAGTGACCCCCAAAGTCAAGATAATAATGGAAATAGGCACGTACCTAATAGTGAAGATAGAGAAACACATCCACATGGTAGAAATAATGAAAATAGATCATACAATAGAAAACATAACGATACTCCAAAATATCATGAAAGGGAAGAACATGAAAAGCCAGATAATAATAAAAAAAAA---GGATCATCAGATAATAAATATAAAATTGCAGGTGGAATAGCTGGAGGATTAG	QNNLPNDKSDRYIPYSPLSPKVLDNERKQSDPQSQDNNGNRHVPNSEDRETHPHGRNNENRSYNRKHNDTPKYHEREEHEKPDNNKKKXGSSDNKYKIAGGIAGGL
T48	ATCAAAATAATTTACCAAATGATAAAAGTGATAGATATATTCCATATTCACCATTACCTCCAAACGTTTTGGATAATGAAAGGAAACAAAGTGACCCCCAAAGTCAAGATAATAATGGAAATAGGCACGTACCTAATAGTGAAGATAGAGAAACACGTCCACATGGTAGAAATAATGAAAATAGATCATACAATAGAAAATATAACGATACTCCAAAACATCCTGAAAGGGAAGAACATGAAAAGCCAGATAATAATAAAAAAAAAGGAAGATCA---GATAATAAATATAAAATTGCAGGTGGAATAGCTGGAGGATTAG	QNNLPNDKSDRYIPYSPLPPNVLDNERKQSDPQSQDNNGNRHVPNSEDRETRPHGRNNENRSYNRKYNDTPKHPEREEHEKPDNNKKKGRSXDNKYKIAGGIAGGL
T49	ATCAAAATAATTTACCAAATGATAAAAGTGATAGATATATTCCATATTCACCATTACCTCCAAATGTTTTGGATAATGAAAGGAAACAAAGTGACCCCCAAAGTCAAGATAATAATGGAAATAGGCACGTACCTAATAGTGAAGATAGAGAAACACGTCCACATGGTAGAAATAATGAAAATAGATCATACAATAGAAAACATAACAATACTCCAAAATATCATGAAAGGGAAGAACATGAAAAGCCAGATAATAATAAAAAAAAAGCAGGATCA---GATAATAAATATAAAATTGCAGGTGGAATAGCTGGAGGATTAG	QNNLPNDKSDRYIPYSPLPPNVLDNERKQSDPQSQDNNGNRHVPNSEDRETRPHGRNNENRSYNRKHNNTPKYHEREEHEKPDNNKKKAGSXDNKYKIAGGIAGGL
T50	ATCAAAATAATTTACCAAATGATAAAAGTGATAGAAATATTCCATATTCACCATTACCTCCAAATGTTTTGGATAATGAAAGGAAACAAAGTGACCCCCAAAGTCAAGATAATAATGGAAATAGGCACGTACCTAATAGTGAAGATAGAGAAACACGTCCACATGGTAGAAATAATGAAAATAGATCATACAATAGAAAACATAACAATACTCCAAAACATCCTGAAAGGGAAGAACATGAAAAGCCAGATAATAATAAAAAAAAAGCAGGATCA---GATAATAAATATAAAATTGCAGGTGGAATAGCTGGAGGATTAG	QNNLPNDKSDRNIPYSPLPPNVLDNERKQSDPQSQDNNGNRHVPNSEDRETRPHGRNNENRSYNRKHNNTPKHPEREEHEKPDNNKKKAGSXDNKYKIAGGIAGGL
T51	---AAAATAATTTACCAAATGATAAAAGTGATAGATATATTCCATATTCACCATTATCTCCAAAAGTTTTGGATAATGAAAGGAAACAAAGTGACCCCCAAAGTCAAGATAATAATGGAAATAGGCACGTACCTAATAGTGAAGATAGAGAAACACGTCCACATGGTAGAAATAATGAAAATAGATCATACAATATAAAATATAACGATACTCCAAAACATCCTGAAAGGGAAGAACATGAAAAGCCAGATAATAATAAAAAAAAAGGAGGATCATCAGATAATAAATATAAAATTGCAGGTGGAATAGCTGGAGGATTAG	XNNLPNDKSDRYIPYSPLSPKVLDNERKQSDPQSQDNNGNRHVPNSEDRETRPHGRNNENRSYNIKYNDTPKHPEREEHEKPDNNKKKGGSSDNKYKIAGGIAGGL
T52	ATCAAAATAATTTACCATATGATAAAAGTGATAGATATATTCCATATTCACCATTATCTCCAAAAGTTTTGGATAATGAAAGGAAACAAAGTGACCCCCAAAGTCAAGATAATAATGGAAATAGGCACGTACCTAATAGTGAAGATAGAGAAACACGTCCACATGGTAGAAATAATGAAAATAGATCATACAATAGAAAACATAACAATACTCCAAAACATCCTGAAAGGGAAGAACATGAAAAGCCAGATAATAATAAACAAAAAGGAGGATCA---GATAATAAATATAAAATTGCAGGTGGAATAGCTGGAGGATTAG	QNNLPYDKSDRYIPYSPLSPKVLDNERKQSDPQSQDNNGNRHVPNSEDRETRPHGRNNENRSYNRKHNNTPKHPEREEHEKPDNNKQKGGSXDNKYKIAGGIAGGL
T53	ATCAAAATAATTTACCAAATGATAAAAGTGATAGAAATATTCCATATTCACCATTACCTCCAAATGTTTTGGATAATGAAAGGAAACAAAGTGACCCCCAAAGTCAAGATAATAATGGAAATAGGCACGTACCTAATAGTGAAGATAGAGAAACACGTCCACATGGTAGAAATAATGAAAATAGATCATACAATAGAAAACATAACAATACTCCAAAACATCCTGAAAGGGAAGAACATGAAAAGCCAGATAATAATAAACAAAAAGGAGGATCA---GAAAATAAATATAAAATTGCAGGTGGAATAGCTGGAGGATTAG	QNNLPNDKSDRNIPYSPLPPNVLDNERKQSDPQSQDNNGNRHVPNSEDRETRPHGRNNENRSYNRKHNNTPKHPEREEHEKPDNNKQKGGSXENKYKIAGGIAGGL
T54	ATCAAAATAATTTACCAAATGATAAAAGTGATAGAAATATTCCATATTCACCATTACCTCCAAAAGTTTTGGATAATGAAAGGAAACAAAGTGACCCCCAAAGTCAAGATAATAATGGAAATAGGCACGTACCTAATAGTGAAGATAGAGAAACACGTCCACATGGTAGAAATAATGAAAATAGATCATACAATAGAAAACATAACAATACTCCAAAATATCATGAAAGGGAAGAACATGAAAAGCCAGATAATAATAAACAAAAAGGAGGATCA---GATAATAAATATAAAATTGCAGGTGGAATAGCTGGAGGATTAG	QNNLPNDKSDRNIPYSPLPPKVLDNERKQSDPQSQDNNGNRHVPNSEDRETRPHGRNNENRSYNRKHNNTPKYHEREEHEKPDNNKQKGGSXDNKYKIAGGIAGGL
T55	ATCAAAATAATTTACCAAATGATAAAAGTGATAGAAATATTCCATATTCACCATTACCTCCAAAAGTTTTGGATAATGAAAGGAAACAAAGTGACCCCCAAAGTCAAGATAATAATGGAAATAGGCACGTACCTAATAGTGAAGATAGAGAAACACGTCCACATGGTAGAAATAATGAAAATAGATCATACAATAGAAAACATAACAATACTCCAAAACATCCTGAAAGGGAAGAACATGAAAAGCCAGATAATAATAAAAAAAAAGGAGAATCA---GATAATAAATATAAAATTGCAGGTGGAATAGCTGGAGGATTAG	QNNLPNDKSDRNIPYSPLPPKVLDNERKQSDPQSQDNNGNRHVPNSEDRETRPHGRNNENRSYNRKHNNTPKHPEREEHEKPDNNKKKGESXDNKYKIAGGIAGGL
T56	ATCAAAATAATTTACCAAATGATAAAAGTGATAGAAATATTCCATATTCACCATTACCTCCAAAAGTTTTGGATAATGAAAGGAAACAAAGTGACCCCCAAAGTCAAGATAATAATGGAAATAGGCACGTACCTAATAGTGAAGATAGAGAAACACGTCCACATGGTAGAAATAATGAAAATAGATCATACAATAGAAAACATAACAATACTCCAAAACATCCTGAAAGGGAAGAACATGAAAAGCCAGATAATAATAAAAAAAAAGCAGGATCA---GATAATAAATATAAAATTGCAGGTGGAATAGCTGGAGGATTAG	QNNLPNDKSDRNIPYSPLPPKVLDNERKQSDPQSQDNNGNRHVPNSEDRETRPHGRNNENRSYNRKHNNTPKHPEREEHEKPDNNKKKAGSXDNKYKIAGGIAGGL
T57	ATCAAAATAATTTACCAAATGATAAAAGTGATAGATATATTCCATATTCACCATTACCTCCAAACGTTTTGGATAATGAAAGGAAACAAAGTGACCCCCAAAGTCAAGATAATAATGGAAATAGGCACGTACCTAATAGTGAAGATAGAGAAACACGTCCACATGGTAGAAATAATGAAAATAGATCATACAATAGAAAACATAACGATACTCCAAAACATCCTGAAAGGGAAGAACATGAAAAGCCAGATAATAATAAAAAAAAAGCAGGATCA---GATAATAAATATAAAATTGCAGGTGGAATAGCTGGAGGATTAG	QNNLPNDKSDRYIPYSPLPPNVLDNERKQSDPQSQDNNGNRHVPNSEDRETRPHGRNNENRSYNRKHNDTPKHPEREEHEKPDNNKKKAGSXDNKYKIAGGIAGGL
T58	ATCAAAATAATTTACCAAATGATAAAAGTGATAGATATATTCCATATTCACCATTATCTCCAAAAGTTTTGGATAATGAAAGGAAACAAAGTGACCCCCAAAGTCAAGATAATAATGGAAATAGGCACGTACCTAATAGTGAAGATAGAGAAACACGTCCACATGGTAGAAATAATGAAAATAGATCATACAATAGAAAACATAACGATACTCCAAAACATCCTGAAAGGGAAGAACATGAAAAGCCAGATAATAATAAAAAAAAAGGAGGATCA---GATAATAAATATAAAATTGCAGGTGGAATAGCTGGAGGATTAG	QNNLPNDKSDRYIPYSPLSPKVLDNERKQSDPQSQDNNGNRHVPNSEDRETRPHGRNNENRSYNRKHNDTPKHPEREEHEKPDNNKKKGGSXDNKYKIAGGIAGGL
T59	ATCAAAATAATTTACCAAATGATAAAAGTGATAGATATATTCCATATTCACCATTACCTCCAAATGTTTTGGATAATGAAAGGAAACAAAGTGACCCCCAAAGTCAAGATAATAATGGAAATAGGCACGTACCTAATAGTGAAGATAGAGAAACACGTCCACATGGTAGAAATAATGAAAATAGATCATACAATATAAAATATAACGATACTCCAAAATATCCTGAAAGGGAAGAACATGAAAAGCCAGATAATAATAAAAAAAAAGGAGCATCA---GATAATAAATATAAAATTGCAGGTGGAATAGCTGGAGGATTAG	QNNLPNDKSDRYIPYSPLPPNVLDNERKQSDPQSQDNNGNRHVPNSEDRETRPHGRNNENRSYNIKYNDTPKYPEREEHEKPDNNKKKGASXDNKYKIAGGIAGGL
T60	ATCAAAATAATTTACCAAATGATAAAAGTGATAGATATATTCCATATTCACCATTACCTCCAAATGTTTTGGATAATGAAAGGAAACAAAGTGACCCCCAAAGTCAAGATAATAATGGAAATAGGCACGTACCTAATAGTGAAGATAGAGAAACACGTCCACATGGTAGAAATAATGAAAATAGACCATACAATAGAAAATATAACGATACTCCAAAACATCCTGAAAGGGAAGAACATGAAAAGCCAGATAATAATAAACAAAAAGGACGATCA---GATAATAAATATAAAATTGCAGGTGGAATAGCTGGAGGATTAG	QNNLPNDKSDRYIPYSPLPPNVLDNERKQSDPQSQDNNGNRHVPNSEDRETRPHGRNNENRPYNRKYNDTPKHPEREEHEKPDNNKQKGRSXDNKYKIAGGIAGGL
T61	ATCAAAATAATTTACCAAATGATAAAAGTGATAGATATATTCCATATTCACCATTACCTCCAAATGTTTTGGATAATGAAAGGAAACAAAGTGACCCCCAAAGTCAAGATAATAATGGAAATAGGCACGTACCTAATAGTGAAGATAGAGAAACACGTCCACATGGTAGAAATAATGAAAATAGATCATACAATAGAAAACATAACAATACTCCAAAACATCCTGAAAGGGAAGAACATGAAAAGCCAGATAATAATAAACAAAAAGGAGGATCA---GAAAATAAATATAAAATTGCAGGTGGAATAGCTGGAGGATTAG	QNNLPNDKSDRYIPYSPLPPNVLDNERKQSDPQSQDNNGNRHVPNSEDRETRPHGRNNENRSYNRKHNNTPKHPEREEHEKPDNNKQKGGSXENKYKIAGGIAGGL
T62	ATCAAAATAATTTACCAAATGATAAAAGTGATAGATATATTCCATATTCACCATTACCTCCAAAAGTTTTGGATAATGAAAGGAAACAAAGTGACCCCCAAAGTCAAGATAATAATGGAAATAGGCACGTACCTAATAGTGAAGATAGAGAAACACGTCCACATGGTAGAAATAATGAAAATATATCATACAATAGAAAATATAACGATACTCCAAAACATCCTGAAAGGGAAGAACATGAAAAGCCAGATAATAATAAAAAAAAAGGAGGATCA---GATAATAAATATAAAATTGCAGGTGGAATAGCTGGAGGATTAG	QNNLPNDKSDRYIPYSPLPPKVLDNERKQSDPQSQDNNGNRHVPNSEDRETRPHGRNNENISYNRKYNDTPKHPEREEHEKPDNNKKKGGSXDNKYKIAGGIAGGL
T63	ATCAAAATAATTTACCAAATGATAAAAGTGATAGATATATTCCATATTCACCATTACCTCCAAACGTTTTGGATAATGAAAGGAAACAAAGTGACCCCCAAAGTCAAGATAATAATGGAAATAGGCACGTACCTAATAGTGAAGATAGAGAAACACGTCCACATGGTAGAAATAATGAAAATAGATCATACAATAGAAAACATAACAATACTCCAAAATATCATGAAAGGGAAGAACATGAAAAGCCAGATAATAATAAACAAAAAGGAGGATCA---GATAATAAATATAAAATTGCAGGTGGAATAGCTGGAGGATTAG	QNNLPNDKSDRYIPYSPLPPNVLDNERKQSDPQSQDNNGNRHVPNSEDRETRPHGRNNENRSYNRKHNNTPKYHEREEHEKPDNNKQKGGSXDNKYKIAGGIAGGL
T64	ATCAAAATAATTTACCAAATGATAAAAGTGATAGATATATTCCATATTCACCATTACCTCCAAACGTTTTGGATAATGAAAGGAAACAAAGTGACCCCCAAAGTCAAGATAATAATGGAAATAGGCACGTACCTAATAGTGAAGATAGAGAAACACGTCCACATGGTAGAAATAATGAAAATAGATCATACAATAGAAAATATAACGATACTCCAAAACATCCTGAAAGGGAAGAACATGAAAAGCCAGATAATAATAAAAAAAAAGGAGCATCA---GATAATAAATATAAAATTGCAGGTGGAATAGCTGGAGGATTAG	QNNLPNDKSDRYIPYSPLPPNVLDNERKQSDPQSQDNNGNRHVPNSEDRETRPHGRNNENRSYNRKYNDTPKHPEREEHEKPDNNKKKGASXDNKYKIAGGIAGGL
T65	ATCAAAATAATTTACCAAATGATAAAAGTGATAGATATATTCCATATTCACCATTACCTCCAAAAGTTTTGGATAATGAAAGGAAACAAAGTGACCCCCAAAGTCAAGATAATAATGGAAATAGGCACGTACCTAATAGTGAAGATAGAGAAACACGTCCACATGGTAGAAATAATGAAAATAGATCATACAATAGAAAACATAACAATACTCCAAAACATCCTGAAAGGGAAGAACATGAAAAGCCAGATAATAATAAAAAAAAAGGAGGATCA---GATAATAAATATAAAATTGCAGGTGGAATAGCTGGAGGATTAG	QNNLPNDKSDRYIPYSPLPPKVLDNERKQSDPQSQDNNGNRHVPNSEDRETRPHGRNNENRSYNRKHNNTPKHPEREEHEKPDNNKKKGGSXDNKYKIAGGIAGGL
T66	ATCAAAATAATTTACCAAATGATAAAAGTGATAGATATATTCCATATTCACCATTACCTCCAAAAGTTTTGGATAATGAAAGGAAACAAAGTGACCCCCAAAGTCAAGATAATAATGGAAATAGGCACGTACCTAATAGTGAAGATAGAGAAACACGTCCACATGGTAGAAATAATGAAAATAGATCATACAATAGAAAACATAACGATACTCCAAAACATCCTGAAAGGGAAGAACATGAAAAGCCAGATAATAATAAAAAAAAAGCAGGATCA---GATAATAAATATAAAATTGCAGGTGGAATAGCTGGAGGATTAG	QNNLPNDKSDRYIPYSPLPPKVLDNERKQSDPQSQDNNGNRHVPNSEDRETRPHGRNNENRSYNRKHNDTPKHPEREEHEKPDNNKKKAGSXDNKYKIAGGIAGGL
T67	ATCAAAATAATTTACCAAATGATAAAAGTGATAGATATATTCCATATTCACCATTACCTCCAAATGTTTTGGATAATGAAAGGAAACAAAGTGACCCCCAAAGTCAAGATAATAATGGAAATAGGCACGTACCTAATAGTGAAGATAGAGAAACACGTCCACATGGTAGAAATAATGAAAATAGATCATACAATAGAAAACATAACAATACTCCAAAATATCATGAAAGGGAAGAACATGAAAAGCCAGATAATAATAAACAAAAAAGAGGATCA---GATAATAAATATAAAATTGCAGGTGGAATAGCTGGAGGATTAG	QNNLPNDKSDRYIPYSPLPPNVLDNERKQSDPQSQDNNGNRHVPNSEDRETRPHGRNNENRSYNRKHNNTPKYHEREEHEKPDNNKQKRGSXDNKYKIAGGIAGGL
T68	---AAAATAATTTACCAAATGATAAAAGTGATAGATATATTCCATATTCACCATTACCTCCAAACGTTTTGGATAATGAAAGGAAACAAAGTGACCCCCAAAGTCAAGATAATAATGGAAATAGGCACGTACCTAATAGTGAAGATAGAGAAACACGTCCACATGGTAGAAATAATGAAAATAGATCATACAATAGAAAACATAACAATACTCCAAAATATCATGAAAGGGAAGAACATGAAAAGCCAGATAATAATAAACAAAAAGGAGGATCATCAGATAATAAATATAAAATTGCAGGTGGAATAGCTGGAGGATTAG	XNNLPNDKSDRYIPYSPLPPNVLDNERKQSDPQSQDNNGNRHVPNSEDRETRPHGRNNENRSYNRKHNNTPKYHEREEHEKPDNNKQKGGSSDNKYKIAGGIAGGL
T69	ATCAAAATAATTTACCAAATGATAAAAGTGATAGAAATATTCCATATTCACCATTACCTCCAAAAGTTTTGGATAATGAAAGGAAACAAAGTGACCCCCAAAGTCAAGATAATAATGGAAATAGGCACGTACCTAATAGTGAAGATAGAGAAACACGTCCACATGGTAGAAATAATGAAAATAGATCATACAATAGAAAACATAACGATACTCCAAAACATCCTGAAAGGGAAGAACATGAAAAGCCAGATAATAATAAAAAAAAAGCAGGATCA---GATAATAAATATAAAATTGCAGGTGGAATAGCTGGAGGATTAG	QNNLPNDKSDRNIPYSPLPPKVLDNERKQSDPQSQDNNGNRHVPNSEDRETRPHGRNNENRSYNRKHNDTPKHPEREEHEKPDNNKKKAGSXDNKYKIAGGIAGGL
T70	ATCAAAATAATTTACCAAATGATAAAAGTGATAGATATATTCCATATTCACCATTACCTCCAAATGTTTTGGATAATGAAAGGAAACAAAGTGACCCCCAAAGTCAAGATAATAATGGAAATAGGCACGTACCTAATAGTGAAGATAGAGAAACACATCCACATGGTAGAAATAATGAAAATAGATCATACAATAGAAAACATAACGATACTCCAAAATATCATGAAAGGGAAGAACATGAAAAGCCAGATAATAATAAAAAAAAAGGAGGATCA---GATAATAAATATAAAATTGCAGGTGGAATAGCTGGAGGATTAG	QNNLPNDKSDRYIPYSPLPPNVLDNERKQSDPQSQDNNGNRHVPNSEDRETHPHGRNNENRSYNRKHNDTPKYHEREEHEKPDNNKKKGGSXDNKYKIAGGIAGGL
T71	ATCAAAATAATTTACCAAATGATAAAAGTGATAGATATATTCCATATTCACCATTATCTCCAAAAGTTTTGGATAATGAAAGGAAACAAAGTGACCCCCAAAGTCAAGATAATAATGGAAATAGGCACGTACCTAATAGTGAAGATAGAGAAACACGTCCACATGGTAGAAATAATGAAAATAGATCATACAATAGAAAACATAACAATACTCCAAAATATCATGAAAGGGAAGAACATGAAAAGCCAGATAATAATAAACAAAAAGGAGGATCA---GATAATAAATATAAAATTGCAGGTGGAATAGCTGGAGGATTAG	QNNLPNDKSDRYIPYSPLSPKVLDNERKQSDPQSQDNNGNRHVPNSEDRETRPHGRNNENRSYNRKHNNTPKYHEREEHEKPDNNKQKGGSXDNKYKIAGGIAGGL
T72	ATCAAAATAATTTACCAAATGATAAAAGTGATAGATATATTCCATATTCACCATTACCTCCAAACGTTTTGGATAATGAAAGGAAACAAAGTGACCCCCAAAGTCAAGATAATAATGGAAATAGGCACGTACCTAATAGTGAAGATAGAGAAACACGTCCACATGGTAGAAATAATGAAAATAGATCATACAATAGAAAATATAACGATACTCCAAAACATCCTGAAAGGGAAGAACATGAAAAGCCAGATAATAATAAAAAAAAAGGAGAATCA---GATAATAAATATAAAATTGCAGGTGGAATAGCTGGAGGATTAG	QNNLPNDKSDRYIPYSPLPPNVLDNERKQSDPQSQDNNGNRHVPNSEDRETRPHGRNNENRSYNRKYNDTPKHPEREEHEKPDNNKKKGESXDNKYKIAGGIAGGL
T73	ATCAAAATAATTTACCAAATGATAAAAGTGATAGATATATTCCATATTCACCATTACCTCCAAACGTTTTGGATAATGAAAGGAAACAAAGTGACCCCCAAAGTCAAGATAATAATGGAAATAGGCACGTACCTAATAGTGAAGATAGAGAAACACGTCCACATGGTAGAAATAATGAAAATAGATCATACAATAGAAAACATAACAATACTCCAAAATATCATGAAAGGGAAGAACATGAAAAGCCAGATAATAATAAAAAAAAAGGAGGATCA---GATAATAGATATAAAATTGCAGGTGGAATAGCTGGAGGATTAG	QNNLPNDKSDRYIPYSPLPPNVLDNERKQSDPQSQDNNGNRHVPNSEDRETRPHGRNNENRSYNRKHNNTPKYHEREEHEKPDNNKKKGGSXDNRYKIAGGIAGGL
T74	ATCAAAATAATTTACCAAATGATAAAAGTGATAGATATATTCCATATTCACCATTATCTCCAAAAGTTTTGGATAATGAAAGGAAACAAAGTGACCCCCAAAGTCAAGATAATAATGGAAATAGGCACGTACCTAATAGTGAAGATAGAGAAACACGTCCACATGGTAGAAATAATGAAAATAGATCATACAATAGAAAACATAACAATACTCCAAAACATCCTGAAAGGGAAGAACATGAAAAGCCAGATAATAATAAAAAAAAAGGAGAATCA---GATAATAAATATAAAATTGCAGGTGGAATAGCTGGAGGATTAG	QNNLPNDKSDRYIPYSPLSPKVLDNERKQSDPQSQDNNGNRHVPNSEDRETRPHGRNNENRSYNRKHNNTPKHPEREEHEKPDNNKKKGESXDNKYKIAGGIAGGL
T75	ATCAAAATAATTTACCAAATGATAAAAGTGATAGATATATTCCATATTCACCATTACCTCCAAAAGTTTTGGATAATGAAAGGAAACAAAGTGACCCCCAAAGTCAAGATAATAATGGAAATAGGCACGTACCTAATAGTGAAGATAGAGAAACACGTCCACATGGTAGAAATAATGAAAATAGATCATACAATAGAAAACATAACAATACTCCAAAACATCCTGAAAGGGAAGAACATGAAAAGCCAGATAATAATAAAAAAAAAGCAGGATCA---GATAATAAATATAAAATTGCAGGTGGAATAGCTGGAGGATTAG	QNNLPNDKSDRYIPYSPLPPKVLDNERKQSDPQSQDNNGNRHVPNSEDRETRPHGRNNENRSYNRKHNNTPKHPEREEHEKPDNNKKKAGSXDNKYKIAGGIAGGL
T76	ATCAAAATAATTTACCAAATGATAAAAGTGATAGATATATTCCATATTCACCATTACCTCCAAATGTTTTGGATAATGAAAGGAAACAAAGTGACCCCCAAAGTCAAGATAATAATGGAAATAGGCACGTACCTAATAGTGAAGATAGAGAAACACGTCCACATGGTAGAAATAATGAAAATAGATCATACAATAGAAAATATAACGATACTCCAAAACATCCTGAAAGGGAAGAACATGAAAAGCCAGATAATAATAAAAAAAAAGGAGGATCA---GATAATAAATATAAAATTGCAGGTGGAATAGCTGGAGGATTAG	QNNLPNDKSDRYIPYSPLPPNVLDNERKQSDPQSQDNNGNRHVPNSEDRETRPHGRNNENRSYNRKYNDTPKHPEREEHEKPDNNKKKGGSXDNKYKIAGGIAGGL
T77	ATCAAAATAATTTACCAAATGATAAAAGTGATAGATATATTCCATATTCACCATTATCTCCAAAAGTTTTGGATAATGAAAGGAAACAAAGTGACCCCCAAAGTCAAGATAATAATGGAAATAGGCACGTACCTAATAGTGAAGATAGAGAAACACGTCCACATGGTAGAAATAATGAAAATAGATCATACAATAGAAAATATAACGATACTCCAAAACATCCTGAAAGGGAAGAACATGAAAAGCCAGATAATAATAAAAAAAAAGGAGAATCA---GATAATAAATATAAAATTGCAGGTGGAATAGCTGGAGGATTAG	QNNLPNDKSDRYIPYSPLSPKVLDNERKQSDPQSQDNNGNRHVPNSEDRETRPHGRNNENRSYNRKYNDTPKHPEREEHEKPDNNKKKGESXDNKYKIAGGIAGGL
T78	ATCAAAATAATTTACCAAATGATAAAAGTGATAGATATATTCCATATTCACCATTACCTCCAAAAGTTTTGGATAATGAAAGGAAACAAAGTGACCCCCAAAGTCAAGATAATAATGGAAATAGGCACGTACCTAATAGTGAAGATAGAGAAACACATCCACATGGTAGAAATAATGAAAATAGATCATACAATAGAAAACATAACGATACTCCAAAATATCATGAAAGGGAAGAACATGAAAAGCCAGATAATAATAAAAAAAAA---GGATCATCAGATAATAAATATAAAATTGCAGGTGGAATAGCTGGAGGATTAG	QNNLPNDKSDRYIPYSPLPPKVLDNERKQSDPQSQDNNGNRHVPNSEDRETHPHGRNNENRSYNRKHNDTPKYHEREEHEKPDNNKKKXGSSDNKYKIAGGIAGGL
T79	ATCAAAATAATTTACCAAATGATAAAAGTGATAGATATATTCCATATTCACCATTACCTCCAAATGTTTTGGATAATGAAAGGAAACAAAGTGACCCCCAAAGTCAAGATAATAATGGAAATAGGCACGTACCTAATAGTGAAGATAGAGAAACACGTCCACATGGTAGAAATAATGAAAATAGATCATACAATAGAAAACATAACGATACTCCAAAACATCCTGAAAGGGAAGAACATGAAAAGCCAGATAATAATAAAAAAAAAGGAGAATCA---GATAATAAATATAAAATTGCAGGTGGAATAGCTGGAGGATTAG	QNNLPNDKSDRYIPYSPLPPNVLDNERKQSDPQSQDNNGNRHVPNSEDRETRPHGRNNENRSYNRKHNDTPKHPEREEHEKPDNNKKKGESXDNKYKIAGGIAGGL
T80	ATCAAAATAATTTACCAAATAATAAAAGTGATAGATATATTCCATATTCACCATTACCTCCAAATGTTTTGGATAATGAAAGGAAACAAAGTGACCCCCAAAGTCAAGATAATAATGGAAATAGGCACGTACCTAATAGTGAAGATAGAGAAACACGTCCACATGGTAGAAATAATGAAAATAGATCATACAATAGAAAACATAACGATACTCCAAAACATCCTGAAAGGGAAGAACATGAAAAGCCAGATAATAATAAAAAAAAAGGAGGATCA---GATAATAAATATAAAATTGCAGGTGGAATAGCTGGAGGATTAG	QNNLPNNKSDRYIPYSPLPPNVLDNERKQSDPQSQDNNGNRHVPNSEDRETRPHGRNNENRSYNRKHNDTPKHPEREEHEKPDNNKKKGGSXDNKYKIAGGIAGGL
T81	ATCAAAATAATTTACCAAATGATAAAAGTGATAGAAATATTCCATATTCACCATTACCTCCAAAAGTTTTGGATAATGAAAGGAAACAAAGTGACCCCCAAAGTCAAGATAATAATGGAAATAGGCACGTACCTAATAGTGAAGATAGAGAAACACGTCCACATGGTAGAAATAATGAAAATAGATCATACAATAGAAAACATAACAATACTCCAAAACATCCTGAAAGGGAAGAACATGAAAAGCCAGATAATAATAAAAAAAAAGGAGGATCA---GATAATAAATATAAAATTGCAGGTGGAATAGCTGGAGGATTAG	QNNLPNDKSDRNIPYSPLPPKVLDNERKQSDPQSQDNNGNRHVPNSEDRETRPHGRNNENRSYNRKHNNTPKHPEREEHEKPDNNKKKGGSXDNKYKIAGGIAGGL
T82	ATCAAAATAATTTACCAAATGATAAAAGTGATAGATATATTCCATATTCACCATTACCTCCAAATGTTTTGGATAATGAAAGGAAACAAAGTGACCCCCAAAGTCAAGATAATAATGGAAATAGGCACGTACCTAATAGTGAAGATAGAGAAACACGTCCACATGGTAGAAATAATGAAAATAGATCATACAATAGAAAACATAACAATACTCCAAAATATCATGAAAGGGAAGAACATGAAAAGCCAGATAATAATAAACAAAAAGGACGATCA---GATAATAAATATAAAATTGCAGGTGGAATAGCTGGAGGATTAG	QNNLPNDKSDRYIPYSPLPPNVLDNERKQSDPQSQDNNGNRHVPNSEDRETRPHGRNNENRSYNRKHNNTPKYHEREEHEKPDNNKQKGRSXDNKYKIAGGIAGGL
T83	ATCAAAATAATTTACCAAATGATAAAAGTGATAGATATATTCCATATTCACCATTACCTCCAAAAATTTTGGATAATGAAAGGAAACAAAGTGACCCCCAAAGTCAAGATAATAATGGAAATAGGCACGTACCTAATAGTGAAGATAGAGAAACACGTCCACATGGTAGAAATAATGAAAATAGATCATACAATAGAAAATATAACGATACTCCAAAACATCCTGAAAGGGAAGAACATGAAAAGCCAGATAATAATAAAAAAAAAGCAGGATCA---GATAATAAATATAAAATTGCAGGTGGAATAGCTGGAGGATTAG	QNNLPNDKSDRYIPYSPLPPKILDNERKQSDPQSQDNNGNRHVPNSEDRETRPHGRNNENRSYNRKYNDTPKHPEREEHEKPDNNKKKAGSXDNKYKIAGGIAGGL
T84	ATCAAAATAATTTACCAAATGATAAAAGTGATAGAAATATTCCATATTCACCATTACCTCCAAAAGTTTTGGATAATGAAAGGAAACAAAGTGACCCCCAAAGTCAAGATAATAATGGAAATAGGCACGTACCTAATAGTGAAGATAGAGAAACACGTCCACATGGTAGAAATAATGAAAATAGATCATACAATAGAAAATATAACGATACTCCAAAACATCCTGAAAGGGAAGAACATGAAAAGCCAGATAATAATAAAAAAAAAGGAGGATCA---GATAATAAATATAAAATTGCAGGTGGAATAGCTGGAGGATTAG	QNNLPNDKSDRNIPYSPLPPKVLDNERKQSDPQSQDNNGNRHVPNSEDRETRPHGRNNENRSYNRKYNDTPKHPEREEHEKPDNNKKKGGSXDNKYKIAGGIAGGL
T85	ATCAAAATAATTTACCAAATGATAAAAGTGATAGATATATTCCATATTCACCATTACCTCCAAATGTTTTGGATAATGAAAGGAAACAAAGTGACCCCCAAAGTCAAGATAATAATGGAAATAGGCACGTACCTAATAGTGAAGATAGAGAAACACGTCCACATGGTAGAAATAATGAAAATAGATCATACAATAGAAAACATAACGATACTCCAAAACATCCTGAAAGGGAAGAACATGAAAAGCCAGATAATAATAAACAAAAAGGAGGATCA---GATAATAAATATAAAATTGCAGGTGGAATAGCTGGAGGATTAG	QNNLPNDKSDRYIPYSPLPPNVLDNERKQSDPQSQDNNGNRHVPNSEDRETRPHGRNNENRSYNRKHNDTPKHPEREEHEKPDNNKQKGGSXDNKYKIAGGIAGGL
T86	ATCAAAATAATTTACCAAATGATAAAAGTGATAGAAATATTCCATATTCACCATTACCTCCAAAAGTTTTGGATAATGAAAGGAAACAAAGTGACCCCCAAAGTCAAGATAATAATGGAAATAGGCACGTACCTAATAGTGAAGATAGAGAAACACGTCCACATGGTAGAAATAATGAAAATAGATCATACAATAGAAAACATAACAATACTCCAAAATATCATGAAAGGGAAGAACATGAAAAGCCAGATAATAATAAAAAAAAAGCAGGATCA---GATAATAAATATAAAATTGCAGGTGGAATAGCTGGAGGATTAG	QNNLPNDKSDRNIPYSPLPPKVLDNERKQSDPQSQDNNGNRHVPNSEDRETRPHGRNNENRSYNRKHNNTPKYHEREEHEKPDNNKKKAGSXDNKYKIAGGIAGGL
T87	ATCAAAATAATTTACCAAATGATAAAAGTGATAGATATATTCCATATTCACCATTACCTCCAAATGTTTTGGATAATGAAAGGAAACAAAGTGACCCCCAAAGTCAAGATAATAATGGAAATAGGCACGTACCTAATAGTGAAGATAGAGAAACACGTCCACATGGTAGAAATAATGAAAATAGATCATACAATAGAAAACATAACAATACTCCAAAACATCCTGAAAGGGAAGAACATGAAAAGCCAGATAATAATAAAAAAAAAGGAGCATCA---GATAATAAATATAAAATTGCAGGTGGAATAGCTGGAGGATTAG	QNNLPNDKSDRYIPYSPLPPNVLDNERKQSDPQSQDNNGNRHVPNSEDRETRPHGRNNENRSYNRKHNNTPKHPEREEHEKPDNNKKKGASXDNKYKIAGGIAGGL
T88	ATCAAAATAATTTACCAAATGATAAAAGTGATAGATATATTCCATATTCACCATTACCTCCAAACGTTTTGGATAATGAAAGGAAACAAAGTGACCCCCAAAGTCAAGATAATAATGGAAATAGGCACGTACCTAATAGTGAAGATAGAGAAACACGTCCACATGGTAGAAATAATGAAAATAGATCATACAATAGAAAACATAACGATACTCCAAAACATCCTGAAAGGGAAGAACATGAAAAGCCAGATAATAATAAAAAAAAAGGAGAATCA---GATAATAAATATAAAATTGCAGGTGGAATAGCTGGAGGATTAG	QNNLPNDKSDRYIPYSPLPPNVLDNERKQSDPQSQDNNGNRHVPNSEDRETRPHGRNNENRSYNRKHNDTPKHPEREEHEKPDNNKKKGESXDNKYKIAGGIAGGL
T89	ATCAAAATAATTTACCAAATGATAAAAGTGATAGAAATATTCCATATTCACCATTACCTCCAAATGTTTTGGATAATGAAAGGAAACAAAGTGACCCCCAAAGTCAAGATAATAATGGAAATAGGCACGTACCTAATAGTGAAGATAGAGAAACACGTCCACATGGTAGAAATAATGAAAATAGATCATACAATAGAAAACATAACAATACTCCAAAATATCATGAAAGGGAAGAACATGAAAAGCCAGATAATAATAAACAAAAAGGAGGATCA---GATAATAAATATAAAATTGCAGGTGGAATAGCTGGAGGATTAG	QNNLPNDKSDRNIPYSPLPPNVLDNERKQSDPQSQDNNGNRHVPNSEDRETRPHGRNNENRSYNRKHNNTPKYHEREEHEKPDNNKQKGGSXDNKYKIAGGIAGGL
T90	ATCAAAATAATTTACCAAATGATAAAAGTGATAGATATATTCCATATTCACCATTACCTCCAAAAGTTTTGGATAATGAAAGGAAACAAAGTGACCCCCAAAGTCAAGATAATAATGGAAATAGGCACGTACCTAATAGTGAAGATAGAGAAACACGTCCACATGGTAGAAATAATGAAAATAGATCATACAATAGAAAACATAACAATACTCCAAAATATCATGAAAGGGAAGAACATGAAAAGCCAGATAATAATAAACAAAAAGGAGGATCA---GATAATAAATATAAAATTGCAGGTGGAATAGCTGGAGGATTAG	QNNLPNDKSDRYIPYSPLPPKVLDNERKQSDPQSQDNNGNRHVPNSEDRETRPHGRNNENRSYNRKHNNTPKYHEREEHEKPDNNKQKGGSXDNKYKIAGGIAGGL
T91	---AAAATAATTTACCAAATGATAAAAGTGATAGATATATTCCATATTCACCATTACCTCCAAAAATTTTGGATAATGAAAGGAAACAAAGTGACCCCCAAAGTCAAGATAATAATGGAAATAGGCACGTACCTAATAGTGAAGATAGAGAAACACGTCCACATGGTAGAAATAATGAAAATAGATCATACAATAGAAAACATAACAATACTCCAAAATATCATGAAAGGGAAGAACATGAAAAGCCAGATAATAATAAACAAAAAGGAGGATCATCAGATAATAAATATAAAATTGCAGGTGGAATAGCTGGAGGATTAG	XNNLPNDKSDRYIPYSPLPPKILDNERKQSDPQSQDNNGNRHVPNSEDRETRPHGRNNENRSYNRKHNNTPKYHEREEHEKPDNNKQKGGSSDNKYKIAGGIAGGL
T92	ATCAAAATAATTTACCAAATGATAAAAGTGATAGATATATTCCATATTCACCATTACCTCCAAAAGTTTTGGATAATGAAAGGAAACAAAGTGACCCCCAAAGTCAAGATAATAATGGAAATAGGCACGTACCTAATAGTGAAGATAGAGAAACACGTCCACATGGTAGAAATAATGAAAATAGATCATACAATAGAAAACATAACAATACTCCAAAACATCCTGAAAGGGAAGAACATGAAAAGCCAGATAATAATAAACAAAAAGGAGGATCA---GATAATAAATACAAAATTGCAGGTGGAATAGCTGGAGGATTAG	QNNLPNDKSDRYIPYSPLPPKVLDNERKQSDPQSQDNNGNRHVPNSEDRETRPHGRNNENRSYNRKHNNTPKHPEREEHEKPDNNKQKGGSXDNKYKIAGGIAGGL
T93	ATCAAAATAATTTACCAAATGATAAAAGTGATAGATATATTCCATATTCACCATTACCTCCAAATGTTTTGGATAATGAAAGGAAACAAAGTGACCCCCAAAGTCAAGATAATAATGGAAATAGGCACGTACCTAATAGTGAAGATAGAGAAACACGTCCACATGGTAGAAATAATGAAAATAGATCATACAATATAAAATATAACGATACTCCAAAACATCCTGAAAGGGAAGAACATGAAAAGCCAGATAATAATAAAAAAAAAGGAGCATCA---GATAATAAATATAAAATTGCAGGTGGAATAGCTGGAGGATTAG	QNNLPNDKSDRYIPYSPLPPNVLDNERKQSDPQSQDNNGNRHVPNSEDRETRPHGRNNENRSYNIKYNDTPKHPEREEHEKPDNNKKKGASXDNKYKIAGGIAGGL
T94	ATCAAAATAATTTACCAAATGATAAAAGTGATAGATATATTCCATATTCACCATTACCTCCAAACGTTTTGGATAATGAAAGGAAACAAAGTGACCCCCAAAGTCAAGATAATAATGGAAATAGGCACGTACCTAATAGTGAAGATAGAGAAACACGTCCACATGGTAGAAATAATGAAAATAGATCATACAATAGAAAACATAACGATACTCCAAAATATCCTGAAAGGGAAGAACATGAAAAGCCAGATAATAATAAAAAAAAAGGAGCATCA---GATAATAAATATAAAATTGCAGGTGGAATAGCTGGAGGATTAG	QNNLPNDKSDRYIPYSPLPPNVLDNERKQSDPQSQDNNGNRHVPNSEDRETRPHGRNNENRSYNRKHNDTPKYPEREEHEKPDNNKKKGASXDNKYKIAGGIAGGL
T95	ATCAAAATAATTTACCAAATGATAAAAGTGATAGATATATTCCATATTCACCATTACCTCCAAAAGTTTTGGATAATGAAAGGAAACAAAGTGACCCCCAAAGTCAAGATAATAATGGAAATAGGCACGTACCTAATAGTGAAGATAGAGAAACACGTCCACATGGTAGAAATAATGAAAATAGATCATACAATAGAAAACATAACGATACTCCAAAATATCATGAAAGGGAAGAACATGAAAAGCCAGATAATAATAAAAAAAAA---GGATCATCAGATAATAAATATAAAATTGCAGGTGGAATAGCTGGAGGATTAG	QNNLPNDKSDRYIPYSPLPPKVLDNERKQSDPQSQDNNGNRHVPNSEDRETRPHGRNNENRSYNRKHNDTPKYHEREEHEKPDNNKKKXGSSDNKYKIAGGIAGGL
T96	ATCAAAATAATTTACCAAATGATAAAAGTGATAGAAATATTCCATATTCACCATTACCTCCAAATGTTTTGGATAATGAAAGGAAACAAAGTGACCCCCAAAGTCAAGATAATAATGGAAATAGGCACGTACCTAATAGTGAAGATAGAGAAACACGTCCACATGGTAGAAATAATGAAAATAGATCATACAATAGAAAACATAACAATACTCCAAAACATCCTGAAAGGGAAGAACATGAAAAGCCAGATAATAATAAAAAAAAAGGAGGATCA---GATAATAAATATAAAATTGCAGGTGGAATAGCTGGAGGATTAG	QNNLPNDKSDRNIPYSPLPPNVLDNERKQSDPQSQDNNGNRHVPNSEDRETRPHGRNNENRSYNRKHNNTPKHPEREEHEKPDNNKKKGGSXDNKYKIAGGIAGGL
T97	ATCAAAATAATTTACCAAATAATAAAAGTGATAGATATATTCCATATTCACCATTACCTCCAAATGTTTTGGATAATGAAAGGAAACAAAGTGACCCCCAAAGTCAAGATAATAATGGAAATAGGCACGTACCTAATAGTGAAGATAGAGAAACACGTCCACATGGTAGAAATAATGAAAATAGATCATACAATAGAAAATATAACGATACTCCAAAACATCCTGAAAGGGAAGAACATGAAAAGCCAGATAATAATAAAAAAAAAGGAGAATCA---GATAATAAATATAAAATTGCAGGTGGAATAGCTGGAGGATTAG	QNNLPNNKSDRYIPYSPLPPNVLDNERKQSDPQSQDNNGNRHVPNSEDRETRPHGRNNENRSYNRKYNDTPKHPEREEHEKPDNNKKKGESXDNKYKIAGGIAGGL
T98	ATCAAAATAATTTACCAAATGATAAAAGTGATAGAAATATTCCATATTCACCATTACCTCCAAAAGTTTTGGATAATGAAAGGAAACAAAGTGACCCCCAAAGTCAAGATAATAATGGAAATAGGCACGTACCTAATAGTGAAGATAGAGAAACACGTCCACATGGTAGAAATAATGAAAATAGATCATACAATAGAAAACATAACGATACTCCAAAACATCCTGAAAGGGAAGAACATGAAAAGCCAGATAATAATAAACAAAAAGGAGGATCA---GATAATAAATATAAAATTGCAGGTGGAATAGCTGGAGGATTAG	QNNLPNDKSDRNIPYSPLPPKVLDNERKQSDPQSQDNNGNRHVPNSEDRETRPHGRNNENRSYNRKHNDTPKHPEREEHEKPDNNKQKGGSXDNKYKIAGGIAGGL
T99	ATCAAAATAATTTACCAAATGATAAAAGTGATAGAAATATTCCATATTCACCATTACCTCCAAATGTTTTGGATAATGAAAGGAAACAAAGTGACCCCCAAAGTCAAGATAATAATGGAAATAGGCACGTACCTAATAGTGAAGATAGAGAAACACGTCCACATGGTAGAAATAATGAAAATAGATCATACAATAGAAAATATAACGATACTCCAAAACATCCTGAAAGGGAAGAACATGAAAAGCCAGATAATAATAAAAAAAAAGGAAGATCA---GATAATAAATATAAAATTGCAGGTGGAATAGCTGGAGGATTAG	QNNLPNDKSDRNIPYSPLPPNVLDNERKQSDPQSQDNNGNRHVPNSEDRETRPHGRNNENRSYNRKYNDTPKHPEREEHEKPDNNKKKGRSXDNKYKIAGGIAGGL
T100	ATCAAAATAATTTACCAAATGATAAAAGTGATAGATATATTCCATATTCACCATTACCTCCAAAAGTTTTGGATAATGAAAGGAAACAAAGTGACCCCCAAAGTCAAGATAATAATGGAAATAGGCACGTACCTAATAGTGAAGATAGAGAAACACGTCCACATGGTAGAAATAATGAAAATAGATCATACAATAGAAAATATAACGATACTCCAAAACATCCTGAAAGGGAAGAACATGAAAAGCCAGATAATAATAAAAAAAAAGCAGCATCA---GATAATAAATATAAAATTGCAGGTGGAATAGCTGGAGGATTAG	QNNLPNDKSDRYIPYSPLPPKVLDNERKQSDPQSQDNNGNRHVPNSEDRETRPHGRNNENRSYNRKYNDTPKHPEREEHEKPDNNKKKAASXDNKYKIAGGIAGGL
T101	ATCAAAATAATTTACCAAATGATAAAAGTGATAGAAATATTCCATATTCACCATTACCTCCAAAAGTTTTGGATAATGAAAGGAAACAAAGTGACCCCCAAAGTCAAGATAATAATGGAAATAGGCACGTACCTAATAGTGAAGATAGAGAAACACGTCCACATGGTAGAAATAATGAAAATAGATCATACAATATAAAATATAACGATACTCCAAAACATCCTGAAAGGGAAGAACATGAAAAGCCAGATAATAATAAAAAAAAAGCAGGATCA---GATAATAAATATAAAATTGCAGGTGGAATAGCTGGAGGATTAG	QNNLPNDKSDRNIPYSPLPPKVLDNERKQSDPQSQDNNGNRHVPNSEDRETRPHGRNNENRSYNIKYNDTPKHPEREEHEKPDNNKKKAGSXDNKYKIAGGIAGGL
T102	ATCAAAATAATTTACCAAATGATAAAAGTGATAGAAATATTCCATATTCACCATTACCTCCAAAAGTTTTGGATAATGAAAGGAAACAAAGTGACCCCCAAAGTCAAGATAATAATGGAAATAGGCACGTACCTAATAGTGAAGATAGAGAAACACGTCCACATGGTAGAAATAATGAAAATAGATCATACAATATAAAATATAACGATACTCCAAAATATCCTGAAAGGGAAGAACATGAAAAGCCAGATAATAATAAAAAAAAAGGAGGATCA---GATAATAAATATAAAATTGCAGGTGGAATAGCTGGAGGATTAG	QNNLPNDKSDRNIPYSPLPPKVLDNERKQSDPQSQDNNGNRHVPNSEDRETRPHGRNNENRSYNIKYNDTPKYPEREEHEKPDNNKKKGGSXDNKYKIAGGIAGGL
T103	ATCAAAATAATTTACCAAATAATAAAAGTGATAGATATATTCCATATTCACCATTATCTCCAAATGTTTTGGATAATGAAAGGAAACAAAGTGACCCCCAAAGTCAAGATAATAATGGAAATAGGCACGTACCTAATAGTGAAGATAGAGAAACACGTCCACATGGTAGAAATAATGAAAATAGATCATACAATAGAAAACATAACAATACTCCAAAATATCCTGAAAGGGAAGAACATGAAAAGCCAGATAATAATAAAAAAAAAGCAGGATCA---GATAATAAATATAAAATTGCAGGTGGAATAGCTGGAGGATTAG	QNNLPNNKSDRYIPYSPLSPNVLDNERKQSDPQSQDNNGNRHVPNSEDRETRPHGRNNENRSYNRKHNNTPKYPEREEHEKPDNNKKKAGSXDNKYKIAGGIAGGL
T104	ATCAAAATAATTTACCAAATGATAAAAGTGATAGATATATTCCATATTCACCATTACCTCCAAATGTTTTGGATAATGAAAGGAAACAAAGTGACCCCCAAAGTCAAGATAATAATGGAAATAGGCACGTACCTAATAGTGAAGATAGAGAAACACGTCCACATGGTAGAAATAATGAAAATAGATCATACAATAGAAAACATAACGATACTCCAAAACATCCTGAAAGGGAAGAACATGAAAAGCCAGATAATAATAAACAAAAAGGAGGATCA---GAAAATAAATATAAAATTGCAGGTGGAATAGCTGGAGGATTAG	QNNLPNDKSDRYIPYSPLPPNVLDNERKQSDPQSQDNNGNRHVPNSEDRETRPHGRNNENRSYNRKHNDTPKHPEREEHEKPDNNKQKGGSXENKYKIAGGIAGGL
T105	ATCAAAATAATTTACCAAATGATAAAAGTGATAGATATATTCCATATTCACCATTACCTCCAAATGTTTTGGATAATGAAAGGAAACAAAGTGACCACCAAAGTCAAGATAATAATGGAAATAGGCACGTACCTAATAGTGAAGATAGAGAAACACGTCCACATGGTAGAAATAATGAAAATAGACCATACAATAGAAAATATAACGATACTCCAAAACATCCTGAAAGGGAAGAACATGAAAAGCCAGATAATAATAAACAAAAAGGACGATCA---GATAATAAATATAAAATTGCAGGTGGAATAGCTGGAGGATTAG	QNNLPNDKSDRYIPYSPLPPNVLDNERKQSDHQSQDNNGNRHVPNSEDRETRPHGRNNENRPYNRKYNDTPKHPEREEHEKPDNNKQKGRSXDNKYKIAGGIAGGL
T106	ATCAAAATAATTTACCAAATGATAAAAGTGATAGAAATATTCCATATTCACCATTACCTCCAAACGTTTTGGATAATGAAAGGAAACAAAGTGACCCCCAAAGTCAAGATAATAATGGAAATAGGCACGTACCTAATAGTGAAGATAGAGAAACACGTCCACATGGTAGAAATAATGAAAATAGATCATACAATAGAAAACATAACAATACTCCAAAATATCATGAAAGGGAAGAACATGAAAAGCCAGATAATAATAAAAAAAAAGGAGGATCA---GATAATAAATATAAAATTGCAGGTGGAATAGCTGGAGGATTAG	QNNLPNDKSDRNIPYSPLPPNVLDNERKQSDPQSQDNNGNRHVPNSEDRETRPHGRNNENRSYNRKHNNTPKYHEREEHEKPDNNKKKGGSXDNKYKIAGGIAGGL
T107	ATCAAAATAATTTACCAAATGATAAAAGTGAAAGATATATTCCATATTCACCATTACCTCCAAATGTTTTGGATAATGAAAGGAAACAAAGTGACCCCCAAAGTCAAGATAATAATGGAAATAGGCACGTACCTAATAGTGAAGATAGAGAAACACGTCCACATGGTAGAAATAATGAAAATAGATCATACAATATAAAATATAACGATACTCCAAAATATCCTGAAAGGGAAGAACATGAAAAGCCAGATAATAATAAAAAAAAAGGAGCATCA---GATAATAAATATAAAATTGCAGGTGGAATAGCTGGAGGATTAG	QNNLPNDKSERYIPYSPLPPNVLDNERKQSDPQSQDNNGNRHVPNSEDRETRPHGRNNENRSYNIKYNDTPKYPEREEHEKPDNNKKKGASXDNKYKIAGGIAGGL
T108	ATCAAAATAATTTACCAAATGATAAAAGTGATAGATATATTCCATATTCACCATTATCTCCAAAAGTTTTGGATAATGAAAGGAAACAAAGTGACCCCCAAAGTCAAGATAATAATGGAAATAGGCACGTACCTAATAGTGAAGATAGAGAAACACGTCCACATGGTAGAAATAATGAAAATAGATCATACAATAGAAAACATAACGATACTCCAAAACATCCTGAAAGGGAAGAACATGAAAAGCCAGATAATAATAAACAAAAAGGAGGATCA---GATAATAAATATAAAATTGCAGGTGGAATAGCTGGAGGATTAG	QNNLPNDKSDRYIPYSPLSPKVLDNERKQSDPQSQDNNGNRHVPNSEDRETRPHGRNNENRSYNRKHNDTPKHPEREEHEKPDNNKQKGGSXDNKYKIAGGIAGGL
T109	ATCAAAATAATTTACCAAATGATAAAAGTGATAGATATATTCCATATTCACCATTATCTCCAAAAGTTTTGGATAATGAAAGGAAACAAAGTGACCCCCAAAGTCAAGATAATAATGGAAATAGGCACGTACCTAATAGTGAAGATAGAGAAACACGTCCACATGGTAGAAATAATGAAAATAGATCATACAATAGAAAACATAACAATACTCCAAAACACCCTGAAAGGGAAGAACATGAAAAGCCAGATAATAATAAAAAAAAAGGAGGATCA---GATAATAAATATAAAATTGCAGGTGGAATAGCTGGAGGATTAG	QNNLPNDKSDRYIPYSPLSPKVLDNERKQSDPQSQDNNGNRHVPNSEDRETRPHGRNNENRSYNRKHNNTPKHPEREEHEKPDNNKKKGGSXDNKYKIAGGIAGGL
T110	ATCAAAATAATTTACCAAATGATAAAAGTGATAGAAATATTCCATATTCACCATTACCTCCAAAAGTTTTGGATAATGAAAGGAAACAAAGTGACCCCCAAAGTCAAGATAATAATGGAAATAGGCACGTACCTAATAGTGAAGATAGAGAAGCACGTCCACATGGTAGAAATAATGAAAATAGATCATACAATAGAAAATATAACGATACTCCAAAACATCCTGAAAGGGAAGAACATGAAAAGCCAGATAATAATAAAAAAAAAGGAGAATCA---GATAATAAATATAAAATTGCAGGTGGAATAGCTGGAGGATTAG	QNNLPNDKSDRNIPYSPLPPKVLDNERKQSDPQSQDNNGNRHVPNSEDREARPHGRNNENRSYNRKYNDTPKHPEREEHEKPDNNKKKGESXDNKYKIAGGIAGGL
T111	ATCAAAATAATTTACCAAATGATAAAAGTGATAGATATATTCCATATTCACCATTACCTCCAAACGTTTTGGATAATGAAAGGAAACAAAGTGACCCCCAAAGTCAAGATAATAATGGAAATAGGCACGTACCTAATAGTGAAGATAGAGAAACACGTCCACATGGTAGAAATAATGAAAATAGATCATACAATAGAAAACATAACAATACTCCAAAATATCATGAAAGGGAAGAACATGAAAAGCCAGATAATAATAAAAAAAAAGCAGGATCA---GATAATAAATATAAAATTGCAGGTGGAATAGCTGGAGGATTAG	QNNLPNDKSDRYIPYSPLPPNVLDNERKQSDPQSQDNNGNRHVPNSEDRETRPHGRNNENRSYNRKHNNTPKYHEREEHEKPDNNKKKAGSXDNKYKIAGGIAGGL
T112	---AAAATAATTTACCAAATGATAAAAGTGATAGATATATTCCATATTCACCATTATCTCCAAAAGTTTTGGATAATGAAAGGAAACAAAGTGACCCCCAAAGTCAAGATAATAATGGAAATAGGCACGTACCTAATAGTGAAGATAGAGAAACACGTCCACATGGTAGAAATAATGAAAATAGATCATACAATAGAAAACATAACAATACTCCAAAACATCCTGAAAGGGAAGAACATGAAAAGCCAGATAATAATAAACAAAAAGGAGGATCATCAGATAATAAATATAAAATTGCAGGTGGAATAGCTGGAGGATTAG	XNNLPNDKSDRYIPYSPLSPKVLDNERKQSDPQSQDNNGNRHVPNSEDRETRPHGRNNENRSYNRKHNNTPKHPEREEHEKPDNNKQKGGSSDNKYKIAGGIAGGL
T113	ATCAAAATAATTTACCATATGATAAAAGTGATAGATATATTCCATATTCACCATTATCTCCAAAAGTTTTGGATAATGAAAGGAAACAAAGTGACCCCCAAAGTCAAGATAATAATGGAAATAGGCACGTACCTAATAGTGAAGATAGAGAAACACGTCCACATGGTAGAAATAATGAAAATAGATCATACAATAGAAAATATAACGATACTCCAAAACATCCTGAAAGGGAAGAACATGAAAAGCCAGATAATAATAAAAAAAAAGCAGGATCA---GATAATAAATATAAAATTGCAGGTGGAATAGCTGGAGGATTAG	QNNLPYDKSDRYIPYSPLSPKVLDNERKQSDPQSQDNNGNRHVPNSEDRETRPHGRNNENRSYNRKYNDTPKHPEREEHEKPDNNKKKAGSXDNKYKIAGGIAGGL
T114	ATCAAAATAATTTACCAAATGATAAAAGTGATAGAAATATTCCATATTCACCATTACCTCCAAAAGTTTTGGATAATGAAAGGAAACAAAGTGACCCCCAAAGTCAAGATAATAATGGAAATAGGCACGTACCTAATAGTGAAGATAGAGAAACACGTCCACATGGTAGAAATAATGAAAATAGATCATACAATAGAAAACATAACAATACTCCAAAATATCATGAAAGGGAAGAACATGAAAAGCCAGATAATAATAAAAAAAAAGGAGGATCA---GATAATAAATATAAAATTGCAGGTGGAATAGCTGGAGGATTAG	QNNLPNDKSDRNIPYSPLPPKVLDNERKQSDPQSQDNNGNRHVPNSEDRETRPHGRNNENRSYNRKHNNTPKYHEREEHEKPDNNKKKGGSXDNKYKIAGGIAGGL
T115	ATCAAAATAATTTACCAAATGATAAAAGTGATAGATATATTCCATATTCACCATTACCTCCAAATGTTTTGGATAATGAAAGGAAACAAAGTGACCCCCAAAGTCAAGATAATAATGGAAATAGGCACGTACCTAATAGTGAAGATAGAGAAACACATCCACATGGTAGAAATAATGAAAATAGATCATACAATAGAAAACATAACGATACTCCAAAACATCCTGAAAGGGAAGAACATGAAAAGCCAGATAATAATAAAAAAAAAGCAGGATCA---GATAATAAATATAAAATTGCAGGTGGAATAGCTGGAGGATTAG	QNNLPNDKSDRYIPYSPLPPNVLDNERKQSDPQSQDNNGNRHVPNSEDRETHPHGRNNENRSYNRKHNDTPKHPEREEHEKPDNNKKKAGSXDNKYKIAGGIAGGL
T116	ATCAAAATAATTTACCAAATGATAAAAGTGATAGATATATTCCATATTCACCATTATCTCCAAAAGTTTTGGATAATGAAAGGAAACAAAGTGACCCCCAAAGTCAAGATAATAATGGAAATAGGCACGTACCTAATAGTGAAGATAGAGAAACACGTCCACATGGTAGAAATAATGAAAATAGATCATACAATAGAAAACATAACAATACTCCAAAACATCCTGAAAGGGAAGAACATGAAAAGCCAGATAATAATAAACAAAAAGGAGGATCA---GAAAATAAATATAAAATTGCAGGTGGAATAGCTGGAGGATTAG	QNNLPNDKSDRYIPYSPLSPKVLDNERKQSDPQSQDNNGNRHVPNSEDRETRPHGRNNENRSYNRKHNNTPKHPEREEHEKPDNNKQKGGSXENKYKIAGGIAGGL
T117	ATCAAAATAATTTACCAAATGATAAAAGTGATAGATATATTCCATATTCACCATTACCTCCAAACGTTTTGGATAATGAAAGGAAACAAAGTGACCCCCAAAGTCAAGATAATAATGGAAATAGGCACGTACCTAATAGTGAAGATAGAGAAACACATCCACATGGTAGAAATAATGAAAATAGATCATACAATAGAAAACATAACGATACTCCAAAATATCATGAAAGGGAAGAACATGAAAAGCCAGATAATAATAAAAAAAAAGGAGGATCA---GATAATAAATATAAAATTGCAGGTGGAATAGCTGGAGGATTAG	QNNLPNDKSDRYIPYSPLPPNVLDNERKQSDPQSQDNNGNRHVPNSEDRETHPHGRNNENRSYNRKHNDTPKYHEREEHEKPDNNKKKGGSXDNKYKIAGGIAGGL
T118	ATCAAAATAATTTACCAAATGATAAAAGTGATAGATATATTCCATATTCACCATTACCTCCAAATGTTTTGGATAATGAAAGGAAACAAAGTGACCCCCAAAGTCAAGATAATAATGGAAATAGGCACGTACCTAATAGTGAAGATAGAGAAACACGTCCACATGGTAGAAATAATGAAAATAGATCATACAATAGAAAACATAACAATACTCCAAAATATCATGAAAGGGAAGAACATGAAAAGCCAGATAATAATAAAAAAAAAGGAGGATCA---GATAATAAATATAAAATTGCAGGTGGAATAGCTGGAGGATTAG	QNNLPNDKSDRYIPYSPLPPNVLDNERKQSDPQSQDNNGNRHVPNSEDRETRPHGRNNENRSYNRKHNNTPKYHEREEHEKPDNNKKKGGSXDNKYKIAGGIAGGL
T119	ATCAAAATAATTTACCAAATGATAAAAGTGATAGAAATATTCCATATTCACCATTACCTCCAAAAGTTTTGGATAATGAAAGGAAACAAAGTGACCCCCAAAGTCAAGATAATAATGGAAATAGGCACGTACCTAATAGTGAAGATAGAGAAACACGTCCACATGGTAGAAATAATGAAAATAGATCATACAATAGAAAACATAACAATACTCCAAAACATCCTGAAAGGGAAGAACATGAAAAGCCAGATAATAATAAACAAAAAGGAGGATCA---GATAATAAATACAAAATTGCAGGTGGAATAGCTGGAGGATTAG	QNNLPNDKSDRNIPYSPLPPKVLDNERKQSDPQSQDNNGNRHVPNSEDRETRPHGRNNENRSYNRKHNNTPKHPEREEHEKPDNNKQKGGSXDNKYKIAGGIAGGL
T120	ATCAAAATAATTTACCAAATGATAAAAGTGATAGATATATTCCATATTCACCATTACCTCCAAACGTTTTGGATAATGAAAGGAAACAAAGTGACCCCCAAAGTCAAGATAATAATGGAAATAGGCACGTACCTAATAGTGAAGATAGAGAAACACGTCCACATGGTAGAAATAATGAAAATAGATCATACAATAGAAAACATAACAATACTCCAAAACATCCTGAAAGGGAAGAACATGAAAAGCCAGATAATAATAAAAAAAAAGCAGGATCA---GATAATAAATATAAAATTGCAGGTGGAATAGCTGGAGGATTAG	QNNLPNDKSDRYIPYSPLPPNVLDNERKQSDPQSQDNNGNRHVPNSEDRETRPHGRNNENRSYNRKHNNTPKHPEREEHEKPDNNKKKAGSXDNKYKIAGGIAGGL
T121	ATCAAAATAATTTACCAAATGATAAAAGTGATAGAAATATTCCATATTCACCATTACCTCCAAATGTTTTGGATAATGAAAGGAAACAAAGTGACCCCCAAAGTCAAGATAATAATGGAAATAGGCACGTACCTAATAGTGAAGATAGAGAAACACGTCCACATGGTAGAAATAATGAAAATAGATCATACAATAGAAAATATAACGATACTCCAAAACATCCTGAAAGGGAAGAACATGAAAAGCCAGATAATAATAAAAAAAAAGGAGAATCA---GATAATAAATATAAAATTGCAGGTGGAATAGCTGGAGGATTAG	QNNLPNDKSDRNIPYSPLPPNVLDNERKQSDPQSQDNNGNRHVPNSEDRETRPHGRNNENRSYNRKYNDTPKHPEREEHEKPDNNKKKGESXDNKYKIAGGIAGGL
T122	ATCAAAATAATTTACCAAATGATAAAAGTGATAGAAATATTCCATATTCACCATTACCTCCAAAAGTTTTGGATAATGAAAGGAAACAAAGTGACCCCCAAAGTCAAGATAATAATGGAAATAGGCACGTACCTAATAGTGAAGATAGAGAAACACGTCCACATGGTAGAAATAATGAAAATAGATCATACAATAGAAAACATAACGATACTCCAAAATATCATGAAAGGGAAGAACATGAAAAGCCAGATAATAATAAAAAAAAAGGAGGATCA---GATAATAAATATAAAATTGCAGGTGGAATAGCTGGAGGATTAG	QNNLPNDKSDRNIPYSPLPPKVLDNERKQSDPQSQDNNGNRHVPNSEDRETRPHGRNNENRSYNRKHNDTPKYHEREEHEKPDNNKKKGGSXDNKYKIAGGIAGGL
T123	ATCAAAATAATTTACCAAATGATAAAAGTGATATATATATTCCATATTCACCATTACCTCCAAATGTTTTGGATAATGAAAGGAAACAAAGTGACCCCCAAAGTCAAGATAATAATGGAAATAGGCACGTACCTAATAGTGAAGATAGAGAAACACGTCCACATGGTAGAAATAATGAAAATAGATCATACAATAGAAAACATAACGATACTCCAAAACATCCTGAAAGGGAAGAACATGAAAAGCCAGATAATAATAAAAAAAAAGGAGGATCA---GATAATAAATATAAAATTGCAGGTGGAATAGCTGGAGGATTAG	QNNLPNDKSDIYIPYSPLPPNVLDNERKQSDPQSQDNNGNRHVPNSEDRETRPHGRNNENRSYNRKHNDTPKHPEREEHEKPDNNKKKGGSXDNKYKIAGGIAGGL
T124	ATCAAAATAATTTACCAAATGATAAAAGTGATAGATATATTCCATATTCACCATTACCTCCAAAAGTTTTGGATAATGAAAGGAAACAAAGTGACCCCCAAAGTCAAGATAATAATGGAAATAGGCACGTACCTAATAGTGAAGATAGAGAAACACGTCCACATGGTAGAAATAATGAAAATAGATCATACAATAGAAAACATAACGATACTCCAAAATATCCTGAAAGGGAAGAACATGAAAAGCCAGATAATAATAAAAAAAAAGGAGGATCA---GATAATAAATATAAAATTGCAGGTGGAATAGCTGGAGGATTAG	QNNLPNDKSDRYIPYSPLPPKVLDNERKQSDPQSQDNNGNRHVPNSEDRETRPHGRNNENRSYNRKHNDTPKYPEREEHEKPDNNKKKGGSXDNKYKIAGGIAGGL
T125	ATCAAAATAATTTACCAAATGATAAAAGTGATAGATATATTCCATATTCACCATTACCTCCAAAAGTTTTGGATAATGAAAGGAAACAAAGTGACCCCCAAAGTCAAGATAATAATGGAAATAGGCACGTACCTAATAGTGAAGATAGAGAAACACGTCCACATGGTAGAAATAATGAAAATAGATCATACAATAGAAAACATAACAATACTCCAAAACATCCTGAAAGGGAAGAACATGAAAAGCCAGATAATAATAAAAAAAAAGGAGAATCA---GATAATAAATATAAAATTGCAGGTGGAATAGCTGGAGGATTAG	QNNLPNDKSDRYIPYSPLPPKVLDNERKQSDPQSQDNNGNRHVPNSEDRETRPHGRNNENRSYNRKHNNTPKHPEREEHEKPDNNKKKGESXDNKYKIAGGIAGGL
T126	ATCAAAATAATTTACCAAATAATAAAAGTGATAGATATATTCCATATTCACCATTACCTCCAAATGTTTTGGATAATGAAAGGAAACAAAGTGACCCCCAAAGTCAAGATAATAATGGAAATAGGCACGTACCTAATAGTGAAGATAGAGAAACACGTCCACATGGTAGAAATAATGAAAATAGATCATACAATAGAAAACATAACAATACTCCAAAATATCCTGAAAGGGAAGAACATGAAAAGCCAGATAATAATAAAAAAAAAGCAGGATCA---GATAATAAATATAAAATTGCAGGTGGAATAGCTGGAGGATTAG	QNNLPNNKSDRYIPYSPLPPNVLDNERKQSDPQSQDNNGNRHVPNSEDRETRPHGRNNENRSYNRKHNNTPKYPEREEHEKPDNNKKKAGSXDNKYKIAGGIAGGL
T127	ATCAAAATAATTTACCAAATGATAAAAGTGATAGATATATTCCATATTCACCATTACCTCCAAACGTTTTGGATAATGAAAGGAAACAAAGTGACCCCCAAAGTCAAGATAATAATGGAAATAGGCACGTACCTAATAGTGAAGATAGAGAAACACGTCCACATGGTAGAAATAATGAAAATAGATCATACAATAGAAAACATAACAATACTCCAAAACATCATGAAAGGGAAGAACATGAAAAGCCAGATAATAATAAAAAAAAAGGAGGATCA---GATAATAAATATAAAATTGCAGGTGGAATAGCTGGAGGATTAG	QNNLPNDKSDRYIPYSPLPPNVLDNERKQSDPQSQDNNGNRHVPNSEDRETRPHGRNNENRSYNRKHNNTPKHHEREEHEKPDNNKKKGGSXDNKYKIAGGIAGGL
T128	ATCAAAATAATTTACCAAATGATAAAAGTGATAGATATATTCCATATTCACCATTACCTCCAAACGTTTTGGATAATGAAAGGAAACAAAGTGACCCCCAAAGTCAAGATAATAATGGAAATAGGCACGTACCTAATAGTGAAGATAGAGAAACACGTCCACATGGTAGAAATAATGAAAATAGATCATACAATAGAAAACATAACAATACTCCAAAACATCCTGAAAGGGAAGAACATGAAAAGCCAGATAATAATAAAAAAAAAGGAGAATCA---GATAATAAATATAAAATTGCAGGTGGAATAGCTGGAGGATTAG	QNNLPNDKSDRYIPYSPLPPNVLDNERKQSDPQSQDNNGNRHVPNSEDRETRPHGRNNENRSYNRKHNNTPKHPEREEHEKPDNNKKKGESXDNKYKIAGGIAGGL
T129	ATCAAAATAATTTACCAAATGATAAAAGTGATAGATATATTCCATATTCACCATTACCTCCAAATGTTTTGGATAATGAAAGGAAACAAAGTGACCCCCAAAGTCAAGATAATAATGGAAATAGGCACGTACCTAATAGTGAAGATAGAGAAACACGTCCACATGGTAGAAATAATGAAAATAGATCATACAATAGAAAACATAACAATACTCCAAAACATCATGAAAGGGAAGAACATGAAAAGCCAGATAATAATAAACAAAAAGGAGGATCA---GATAATAAATATAAAATTGCAGGTGGAATAGCTGGAGGATTAG	QNNLPNDKSDRYIPYSPLPPNVLDNERKQSDPQSQDNNGNRHVPNSEDRETRPHGRNNENRSYNRKHNNTPKHHEREEHEKPDNNKQKGGSXDNKYKIAGGIAGGL
T130	ATCAAAATAATTTACCAAATGATAAAAGTGATAGATATATTCCATATTCACCATTACCTCCAAATGTTTTGGATAATGAAAGGAAACAAAGTGACCCCCAAAGTCAAGATAATAATGGAAATAGGCACGTACCTAATAGTGAAGATAGAGAAACACGTCCACATGGTAGAAATAATGAAAATAGATCATACAATAGAAAACATAACAATACTCCAAAATATCATGAAAGGGAAGAACATGAAAAGCCAGATAATAATAAAAAAAAAGGAGGATCA---GATAATAGATATAAAATTGCAGGTGGAATAGCTGGAGGATTAG	QNNLPNDKSDRYIPYSPLPPNVLDNERKQSDPQSQDNNGNRHVPNSEDRETRPHGRNNENRSYNRKHNNTPKYHEREEHEKPDNNKKKGGSXDNRYKIAGGIAGGL
T131	ATCAAAATAATTTACCAAATGATAAAAGTGATAGATATATTCCATATTCACCATTACCTCCAAACGTTTTGGATAATGAAAGGAAACAAAGTGACCCCCAAAGTCAAGATAATAATGGAAATAGGCACGTACCTAATAGTGAAGATAGAGAAACACGTCCACATGGTAGAAATAATGAAAATAGATCATACAATAGAAAACATAACAATACTCCAAAACATCCTGAAAGGGAAGAACATGAAAAGCCAGATAATAATAAACAAAAAGGAGGATCA---GAAAATAAATATAAAATTGCAGGTGGAATAGCTGGAGGATTAG	QNNLPNDKSDRYIPYSPLPPNVLDNERKQSDPQSQDNNGNRHVPNSEDRETRPHGRNNENRSYNRKHNNTPKHPEREEHEKPDNNKQKGGSXENKYKIAGGIAGGL
T132	ATCAAAATAATTTACCAAATAATAAAAGTGATAGATATATTCCATATTCACCATTACCTCCAAATGTTTTGGATAATGAAAGGAAACAAAGTGACCCCCAAAGTCAAGATAATAATGGAAATAGGCACGTACCTAATAGTGAAGATAGAGAAACACGTCCACATGGTAGAAATAATGAAAATAGATCATACAATATAAAATATAACGATACTCCAAAATATCCTGAAAGGGAAGAACATGAAAAGCCAGATAATAATAAAAAAAAAGGAGCATCA---GATAATAAATATAAAATTGCAGGTGGAATAGCTGGAGGATTAG	QNNLPNNKSDRYIPYSPLPPNVLDNERKQSDPQSQDNNGNRHVPNSEDRETRPHGRNNENRSYNIKYNDTPKYPEREEHEKPDNNKKKGASXDNKYKIAGGIAGGL
T133	ATCAAAATAATTTACCAAATGATAAAAGTGATAGATATATTCCATATTCACCATTACCTCCAAACGTTTTGGATAATGAAAGGAAACAAAGTGACCCCCAAAGTCAAGATAATAATGGAAATAGGCACGTACCTAATAGTGAAGATAGAGAAACACGTCCACATGGTAGAAATAATGAAAATAGATCATACAATAGAAAACATAACAATACTCCAAAACATCCTGAAAGGGAAGAACATGAAAAGCCAGATAATAATAAAAAAAAAGGAGGATCA---GATAATAAATATAAAATTGCAGGTGGAATAGCTGGAGGATTAG	QNNLPNDKSDRYIPYSPLPPNVLDNERKQSDPQSQDNNGNRHVPNSEDRETRPHGRNNENRSYNRKHNNTPKHPEREEHEKPDNNKKKGGSXDNKYKIAGGIAGGL
T134	ATCAAAATAATTTACCAAATGATAAAAGTGATAGAAATATTCCATATTCACCATTACCTCCAAATGTTTTGGATAATGAAAGGAAACAAAGTGACCCCCAAAGTCAAGATAATAATGGAAATAGGCACGTACCTAATAGTGAAGATAGAGAAACACGTCCACATGGTAGAAATAATGAAAATAGATCATACAATAGAAAATATAACGATACTCCAAAACATCCTGAAAGGGAAGAACATGAAAAGCCAGATAATAATAAAAAAAAAGCAGGATCA---GATAATAAATATAAAATTGCAGGTGGAATAGCTGGAGGATTAG	QNNLPNDKSDRNIPYSPLPPNVLDNERKQSDPQSQDNNGNRHVPNSEDRETRPHGRNNENRSYNRKYNDTPKHPEREEHEKPDNNKKKAGSXDNKYKIAGGIAGGL
T135	---AAAATAATTTACCAAATGATAAAAGTGATAGATATATTCCATATTCACCATTACCTCCAAAAGTTTTGGATAATGAAAGGAAACAAAGTGACCCCCAAAGTCAAGATAATAATGGAAATAGGCACGTACCTAATAGTGAAGATAGAGAAACACGTCCACATGGTAGAAATAATGAAAATAGATCATACAATAGAAAACATAACAATACTCCAAAATATCATGAAAGGGAAGAACATGAAAAGCCAGATAATAATAAACAAAAAGGAGGATCATCAGATAATAAATATAAAATTGCAGGTGGAATAGCTGGAGGATTAG	XNNLPNDKSDRYIPYSPLPPKVLDNERKQSDPQSQDNNGNRHVPNSEDRETRPHGRNNENRSYNRKHNNTPKYHEREEHEKPDNNKQKGGSSDNKYKIAGGIAGGL
T136	ATCAAAATAATTTACCAAATGATAAAAGTGATAGATATATTCCATATTCACCATTACCTCCAAATGTTTTGGATAATGAAAGGAAACAAAGTGACCCCCAAAGTCAAGATAATAATGGAAATAGGCACGTACCTAATAGTGAAGATAGAGAAACACGTCCACATGGTAGAAATAATGAAAATAGATCATACAATATAAAATATAACGATACTCCAAAATATCCTGAAAGGGAAGAACATGAAAAGCCAGATAATAATAAAAAAAAAGGAGGATCA---GATAATAAATATAAAATTGCAGGTGGAATAGCTGGAGGATTAG	QNNLPNDKSDRYIPYSPLPPNVLDNERKQSDPQSQDNNGNRHVPNSEDRETRPHGRNNENRSYNIKYNDTPKYPEREEHEKPDNNKKKGGSXDNKYKIAGGIAGGL
T137	ATCAAAATAATTTACCAAATGATAAAAGTGATAGATATATTCCATATTCACCATTACCTCCAAATGTTTTGGATAATGAAAGGAAACAAAGTGACCCCCAAAGTCAAGATAATAATGGAAATAGGCACGTACCTAATAGTGAAGATAGAGAAACACGTCCACATGGTAGAAATAATGAAAATAGATCATACAATAGAAAACATAACGATACTCCAAAACATCCTGAAAGGGAAGAACATGAAAAGCCAGATAATAATAAAAAAAAAGGAGGATCA---GATAATAAATATAAAATTGCAGGTGGAATAGCTAGAGGATTAG	QNNLPNDKSDRYIPYSPLPPNVLDNERKQSDPQSQDNNGNRHVPNSEDRETRPHGRNNENRSYNRKHNDTPKHPEREEHEKPDNNKKKGGSXDNKYKIAGGIARGL
T138	---AAAATAATTTACCAAATGATAAAAGTGATAGATATATTCCATATTCACCATTACCTCCAAATGTTTTGGATAATGAAAGGAAACAAAGTGACCCCCAAAGTCAAGATAATAATGGAAATAGGCACGTACCTAATAGTGAAGATAGAGAAACACGTCCACATGGTAGAAATAATGAAAATAGATCATACAATAGAAAACATAACGATACTCCAAAACATCCTGAAAGGGAAGAACATGAAAAGCCAGATAATAATAAACAAAAAGGAGGATCATCAGATAATAAATATAAAATTGCAGGTGGAATAGCTGGAGGATTAG	XNNLPNDKSDRYIPYSPLPPNVLDNERKQSDPQSQDNNGNRHVPNSEDRETRPHGRNNENRSYNRKHNDTPKHPEREEHEKPDNNKQKGGSSDNKYKIAGGIAGGL
T139	ATCAAAATAATTTACCAAATGATAAAAGTGATAGATATATTCCATATTCACCATTACCTCCAAAAGTTTTGGATAATGAAAGGAAACAAAGTGACCCCCAAAGTCAAGATAATAATGGAAATAGGCACGTACCTAATAGTGAAGATAGAGAAACACATCCACATGGTAGAAATAATGAAAATAGATCATACAATAGAAAACATAACGATACTCCAAAATATCATGAAAGGGAAGAACATGAAAAGCCAGATAATAATAAAAAAAAAGGAGCATCA---GATAATAAATATAAAATTGCAGGTGGAATAGCTGGAGGATTAG	QNNLPNDKSDRYIPYSPLPPKVLDNERKQSDPQSQDNNGNRHVPNSEDRETHPHGRNNENRSYNRKHNDTPKYHEREEHEKPDNNKKKGASXDNKYKIAGGIAGGL
T140	ATCAAAATAATTTACCAAATGATAAAAGTGATAGAAATATTCCATATTCACCATTACCTCCAAAAGTTTTGGATAATGAAAGGAAACAAAGTGACCCCCAAAGTCAAGATAATAATGGAAATAGGCACGTACCTAATAGTGAAGATAGAGAAACACATCCACATGGTAGAAATAATGAAAATAGATCATACAATAGAAAACATAACGATACTCCAAAATATCATGAAAGGGAAGAACATGAAAAGCCAGATAATAATAAAAAAAAAGGAGGATCA---GATAATAAATATAAAATTGCAGGTGGAATAGCTGGAGGATTAG	QNNLPNDKSDRNIPYSPLPPKVLDNERKQSDPQSQDNNGNRHVPNSEDRETHPHGRNNENRSYNRKHNDTPKYHEREEHEKPDNNKKKGGSXDNKYKIAGGIAGGL
T141	ATCAAAATAATTTACCAAATGATAAAATTGATAGAAATATTCCATATTCACCATTACCTCCAAAAGTTTTGGATAATGAAAGGAAACAAAGTGACCCCCAAAGTCAAGATAATAATGGAAATAGGCACGTACCTAATAGTGAAGATAGAGAAACACGTCCACATGGTAGAAATAATGAAAATAGATCATACAATAGAAAATATAACGATACTCCAAAACATCCTGAAAGGGAAGAACATGAAAAGCCAGATAATAATAAAAAAAAAGGAGAATCA---GATAATAAATATAAAATTGCAGGTGGAATAGCTGGAGGATTAG	QNNLPNDKIDRNIPYSPLPPKVLDNERKQSDPQSQDNNGNRHVPNSEDRETRPHGRNNENRSYNRKYNDTPKHPEREEHEKPDNNKKKGESXDNKYKIAGGIAGGL
T142	ATCAAAATAATTTACCAAATGATAAAAGTGATAGAAATATTCCATATTCACCATTACCTCCAAACGTTTTGGATAATGAAAGGAAACAAAGTGACCCCCAAAGTCAAGATAATAATGGAAATAGGCACGTACCTAATAGTGAAGATAGAGAAACACGTCCACATGGTAGAAATAATGAAAATAGATCATACAATAGAAAACATAACGATACTCCAAAACATCCTGAAAGGGAAGAACATGAAAAGCCAGATAATAATAAAAAAAAAGGAGGATCA---GATAATAAATATAAAATTGCAGGTGGAATAGCTGGAGGATTAG	QNNLPNDKSDRNIPYSPLPPNVLDNERKQSDPQSQDNNGNRHVPNSEDRETRPHGRNNENRSYNRKHNDTPKHPEREEHEKPDNNKKKGGSXDNKYKIAGGIAGGL
T143	ATCAAAATAATTTACCAAATGATAAAAGTGATAGATATATTCCATATTCACCATTACCTCCAAAAGTTTTGGATAATGAAAGGAAACAAAGTGACCCCCAAAGTCAAGATAATAATGGAAATAGGCACGTACCTAATAGTGAAGATAGAGAAACACGTCCACATGGTAGAAATAATGAAAATAGATCATACAATATAAAATATAACGATACTCCAAAATATCCTGAAAGGGAAGAACATGAAAAGCCAGATAATAATAAAAAAAAAGCAGGATCA---GATAATAAATATAAAATTGCAGGTGGAATAGCTGGAGGATTAG	QNNLPNDKSDRYIPYSPLPPKVLDNERKQSDPQSQDNNGNRHVPNSEDRETRPHGRNNENRSYNIKYNDTPKYPEREEHEKPDNNKKKAGSXDNKYKIAGGIAGGL
T144	---AAAATAATTTACCAAATGATAAAAGTGATAGATATATTCCATATTCACCATTATCTCCAAAAGTTTTGGATAATGAAAGGAAACAAAGTGACCCCCAAAGTCAAGATAATAATGGAAATAGGCACGTACCTAATAGTGAAGATAGAGAAACACGTCCACATGGTAGAAATAATGAAAATAGATCATACAATAGAAAACATAACGATACTCCAAAACATCCTGAAAGGGAAGAACATGAAAAGCCAGATAATAATAAAAAAAAAGGAGGATCATCAGATAATAAATATAAAATTGCAGGTGGAATAGCTGGAGGATTAG	XNNLPNDKSDRYIPYSPLSPKVLDNERKQSDPQSQDNNGNRHVPNSEDRETRPHGRNNENRSYNRKHNDTPKHPEREEHEKPDNNKKKGGSSDNKYKIAGGIAGGL
T145	---AAAATAATTTACCAAATGATAAAAGTGATAGAAATATTCCATATTCACCATTACCTCCAAAAGTTTTGGATAATGAAAGGAAACAAAGTGACCCCCAAAGTCAAGATAATAATGGAAATAGGCACGTACCTAATAGTGAAGATAGAGAAACACGTCCACATGGTAGAAATAATGAAAATAGATCATACAATAGAAAACATAACGATACTCCAAAACATCCTGAAAGGGAAGAACATGAAAAGCCAGATAATAATAAAAAAAAAGGAGGATCATCAGATAATAAATATAAAATTGCAGGTGGAATAGCTGGAGGATTAG	XNNLPNDKSDRNIPYSPLPPKVLDNERKQSDPQSQDNNGNRHVPNSEDRETRPHGRNNENRSYNRKHNDTPKHPEREEHEKPDNNKKKGGSSDNKYKIAGGIAGGL
T146	ATCAAAATAATTTACCATATGATAAAAGTGATAGATATATTCCATATTCACCATTATCTCCAAAAGTTTTGGATAATGAAAGGAAACAAAGTGACCCCCAAAGTCAAGATAATAATGGAAATAGGCACGTACCTAATAGTGAAGATAGAGAAACACGTCCACATGGTAGAAATAATGAAAATAGATCATACAATAGAAAACATAACAATACTCCAAAATATCATGAAAGGGAAGAACATGAAAAGCCAGATAATAATAAACAAAAAGGAGGATCA---GATAATAAATATAAAATTGCAGGTGGAATAGCTGGAGGATTAG	QNNLPYDKSDRYIPYSPLSPKVLDNERKQSDPQSQDNNGNRHVPNSEDRETRPHGRNNENRSYNRKHNNTPKYHEREEHEKPDNNKQKGGSXDNKYKIAGGIAGGL
T147	ATCAAAATAATTTACCAAATGATAAAAGTGATAGATATATTCCATATTCACCATTACCTCCAAAAGTTTTGGATAATGAAAGGAAACAAAGTGACCCCCAAAGTCAAGATAATAATGGAAATAGGCACGTACCTAATAGTGAAGATAGAGAAACACGTCCACATGGTAGAAATAATGAAAATAGATCATACAATAGAAAACATAACAATACTCCAAAATATCATGAAAGGGAAGAACATGAAAAGCCAGATAATAATAAAAAAAAAGGAGAATCA---GATAATAAATATAAAATTGCAGGTGGAATAGCTGGAGGATTAG	QNNLPNDKSDRYIPYSPLPPKVLDNERKQSDPQSQDNNGNRHVPNSEDRETRPHGRNNENRSYNRKHNNTPKYHEREEHEKPDNNKKKGESXDNKYKIAGGIAGGL
T148	---AAAATAATTTACCAAATGATAAAAGTGATAGATATATTCCATATTCACCATTATCTCCAAAAGTTTTGGATAATGAAAGGAAACAAAGTGACCCCCAAAGTCAAGATAATAATGGAAATAGGCACGTACCTAATAGTGAAGATAGAGAAACACGTCCACATGGTAGAAATAATGAAAATAGATCATACAATAGAAAACATAACAATACTCCAAAACATCCTGAAAGGGAAGAACATGAAAAGCCAGATAATAATAAAAAAAAAGGAGGATCATCAGATAATAAATATAAAATTGCAGGTGGAATAGCTGGAGGATTAG	XNNLPNDKSDRYIPYSPLSPKVLDNERKQSDPQSQDNNGNRHVPNSEDRETRPHGRNNENRSYNRKHNNTPKHPEREEHEKPDNNKKKGGSSDNKYKIAGGIAGGL
T149	ATCAAAATAATTTACCAAATGATAAAAGTGATAGAAATATTCCATATTCACCATTACCTCCAAAAGTTTTGGATAATGAAAGGAAACAAAGTGACCCCCAAAGTCAAGATAATAATGGAAATAGGCACGTACCTAATAGTGAAGATAGAGAAACACGTCCACATGGTAGAAATAATGAAAATAGATCATACAATAGAAAATATAACGATACTCCAAAACATCCTGAAAGGGAAGAACATGAAAAGCCAGATAATAATAAAAAAAAAGGAGAATCA---GATAATAAATATAAAATCGCAGGTGGAATAGCTGGAGGATTAG	QNNLPNDKSDRNIPYSPLPPKVLDNERKQSDPQSQDNNGNRHVPNSEDRETRPHGRNNENRSYNRKYNDTPKHPEREEHEKPDNNKKKGESXDNKYKIAGGIAGGL
T150	ATCAAAATAATTTACCAAATGATAAAAGTGATAGAAATATTCCATATTCACCATTACCTCCAAAAGTTTTGGATAATGAAAGGAAACAAAGTGACCCCCAAAGTCAAGATAATAATGGAAATAGGCACGTACCTAATAGTGAAGATAGAGAAACACGTCCACATGGTAGAAATAATGAAAATATATCATACAATAGAAAATATAACGATACTCCAAAACATCCTGAAAGGGAAGAACATGAAAAGCCAGATAATAATAAAAAAAAAGGAGGATCA---GATAATAAATATAAAATTGCAGGTGGAATAGCTGGAGGATTAG	QNNLPNDKSDRNIPYSPLPPKVLDNERKQSDPQSQDNNGNRHVPNSEDRETRPHGRNNENISYNRKYNDTPKHPEREEHEKPDNNKKKGGSXDNKYKIAGGIAGGL
T151	---AAAATAATTTACCAAATGATAAAAGTGATAGATATATTCCATATTCACCATTACCTCCAAAAGTTTTGGATAATGAAAGGAAACAAAGTGACCCCCAAAGTCAAGATAATAATGGAAATAGGCACGTACCTAATAGTGAAGATAGAGAAACACGTCCACATGGTAGAAATAATGAAAATAGATCATACAATAGAAAATATAACGATACTCCAAAACATCCTGAAAGGGAAGAACATGAAAAGCCAGATAATAATAAAAAAAAAGGAGGATCATCAGATAATAAATATAAAATTGCAGGTGGAATAGCTGGAGGATTAG	XNNLPNDKSDRYIPYSPLPPKVLDNERKQSDPQSQDNNGNRHVPNSEDRETRPHGRNNENRSYNRKYNDTPKHPEREEHEKPDNNKKKGGSSDNKYKIAGGIAGGL
T152	ATCAAAATAATTTACCAAATGATAAAAGTGATAGAAATATTCCATATTCACCATTACCTCCAAAAGTTTTGGATAATGAAAGGAAACAAAGTGACCCCCAAAGTCAAGATAATAATGGAAATAGGCACGTACCTAATAGTGAAGATAGAGAAACACGTCCACATGGTAGAAATAATGAAAATAGATCATACAATAGAAAACATAACAATACTCCAAAATATCATGAAAGGGAAGAACATGAAAAGCCAGATAATAATAAAAAAAAAGGAGAATCA---GATAATAAATATAAAATTGCAGGTGGAATAGCTGGAGGATTAG	QNNLPNDKSDRNIPYSPLPPKVLDNERKQSDPQSQDNNGNRHVPNSEDRETRPHGRNNENRSYNRKHNNTPKYHEREEHEKPDNNKKKGESXDNKYKIAGGIAGGL
T153	ATCAAAATAATTTACCAAATGATAAAAGTGATAGAAATATTCCATATTCACCATTACCTCCAAATGTTTTGGATAATGAAAGGAAACAAAGTGACCCCCAAAGTCAAGATAATAATGGAAATAGGCACGTACCTAATAGTGAAGATAGAGAAACACGTCCACATGGTAGAAATAATGAAAATAGATCATACAATAGAAAACATAACGATACTCCAAAACATCCTGAAAGGGAAGAACATGAAAAGCCAGATAATAATAAAAAAAAAGGAGGATCA---GATAATAAATATAAAATTGCAGGTGGAATAGCTGGAGGATTAG	QNNLPNDKSDRNIPYSPLPPNVLDNERKQSDPQSQDNNGNRHVPNSEDRETRPHGRNNENRSYNRKHNDTPKHPEREEHEKPDNNKKKGGSXDNKYKIAGGIAGGL
T154	ATCAAAATAATTTACCATATGATAAAAGTGATAGATATATTCCATATTCACCATTATCTCCAAAAGTTTTGGATAATGAAAGGAAACAAAGTGACCCCCAAAGTCAAGATAATAATGGAAATAGGCACGTACCTAATAGTGAAGATAGAGAAACACGTCCACATGGTAGAAATAATGAAAATAGATCATACAATAGAAAACATAACAATACTCCAAAACATCCTGAAAGGGAAGAACATGAAAAGCCAGATAATAATAAAAAAAAAGGAGGATCA---GATAATAAATATAAAATTGCAGGTGGAATAGCTGGAGGATTAG	QNNLPYDKSDRYIPYSPLSPKVLDNERKQSDPQSQDNNGNRHVPNSEDRETRPHGRNNENRSYNRKHNNTPKHPEREEHEKPDNNKKKGGSXDNKYKIAGGIAGGL
T155	ATCAAAATAATTTACCATATGATAAAAGTGATAGATATATTCCATATTCACCATTATCTCCAAAAGTTTTGGATAATGAAAGGAAACAAAGTGACCCCCAAAGTCAAGATAATAATGGAAATAGGCACGTACCTAATAGTGAAGATAGAGAAACACGTCCACATGGTAGAAATAATGAAAATAGATCATACAATAGAAAATATAACGATACTCCAAAACATCCTGAAAGGGAAGAACATGAAAAGCCAGATAATAATAAAAAAAAAGGAGAATCA---GATAATAAATATAAAATTGCAGGTGGAATAGCTGGAGGATTAG	QNNLPYDKSDRYIPYSPLSPKVLDNERKQSDPQSQDNNGNRHVPNSEDRETRPHGRNNENRSYNRKYNDTPKHPEREEHEKPDNNKKKGESXDNKYKIAGGIAGGL
T156	ATCAAAATAATTTACCATATGATAAAAGTGATAGATATATTCCATATTCACCATTACCTCCAAATGTTTTGGATAATGAAAGGAAACAAAGTGACCCCCAAAGTCAAGATAATAATGGAAATAGGCACGTACCTAATAGTGAAGATAGAGAAACACGTCCACATGGTAGAAATAATGAAAATAGATCATACAATAGAAAACATAACAATACTCCAAAACATCCTGAAAGGGAAGAACATGAAAAGCCAGATAATAATAAAAAAAAAGGAGAATCA---GATAATAAATATAAAATTGCAGGTGGAATAGCTGGAGGATTAG	QNNLPYDKSDRYIPYSPLPPNVLDNERKQSDPQSQDNNGNRHVPNSEDRETRPHGRNNENRSYNRKHNNTPKHPEREEHEKPDNNKKKGESXDNKYKIAGGIAGGL
T157	ATCAAAATAATTTACCAAATGATAAAAGTGATAGATATATTCCATATTCACCATTACCTCCAAAAGTTTTGGATAATGAAAGGAAACAAAGTGACCCCCAAAGTCAAGATAATAATGGAAATAGGCACGTACCTAATAGTGAAGATAGAGAAACACGTCCACATGGTAGAAATAATGAAAATAGATCATACAATATAAAATATAACGATACTCCAAAATATCCTGAAAGGGAAGAACATGAAAAGCCAGATAATAATAAACAAAAAGGAGGATCA---GAAAATAAATATAAAATTGCAGGTGGAATAGCTGGAGGATTAG	QNNLPNDKSDRYIPYSPLPPKVLDNERKQSDPQSQDNNGNRHVPNSEDRETRPHGRNNENRSYNIKYNDTPKYPEREEHEKPDNNKQKGGSXENKYKIAGGIAGGL
T158	ATCAAAATAATTTACCAAATGATAAAAGTGATAGAAATATTCCATATTCACCATTACCTCCAAATGTTTTGGATAATGAAAGGAAACAAAGTGACCCCCAAAGTCAAGATAATAATGGAAATAGGCACGTACCTAATAGTGAAGATAGAGAAACACGTCCACATGGTAGAAATAATGAAAATAGATCATACAATAGAAAACATAACAATACTCCAAAACATCCTGAAAGGGAAGAACATGAAAAGCCAGATAATAATAAAAAAAAAGGAGAATCA---GATAATAAATATAAAATTGCAGGTGGAATAGCTGGAGGATTAG	QNNLPNDKSDRNIPYSPLPPNVLDNERKQSDPQSQDNNGNRHVPNSEDRETRPHGRNNENRSYNRKHNNTPKHPEREEHEKPDNNKKKGESXDNKYKIAGGIAGGL
T159	ATCAAAATAATTTACCAAATGATAAAAGTGATAGAAATATTCCATATTCACCATTACCTCCAAATGTTTTGGATAATGAAAGGAAACAAAGTGACCCCCAAAGTCAAGATAATAATGGAAATAGGCACGTACCTAATAGTGAAGATAGAGAAACACGTCCACATGGTAGAAATAATGAAAATAGATCATACAATAGAAAACATAACAATACTCCAAAATATCATGAAAGGGAAGAACATGAAAAGCCAGATAATAATAAAAAAAAAGCAGGATCA---GATAATAAATATAAAATTGCAGGTGGAATAGCTGGAGGATTAG	QNNLPNDKSDRNIPYSPLPPNVLDNERKQSDPQSQDNNGNRHVPNSEDRETRPHGRNNENRSYNRKHNNTPKYHEREEHEKPDNNKKKAGSXDNKYKIAGGIAGGL
T160	ATCAAAATAATTTACCAAATGATAAAAGTGATAGAAATATTCCATATTCACCATTACCTCCAAATGTTTTGGATAATGAAAGGAAACAAAGTGACCCCCAAAGTCAAGATAATAATGGAAATAGGCACGTACCTAATAGTGAAGATAGAGAAACACGTCCACATGGTAGAAATAATGAAAATAGATCATACAATAGAAAATATAACGATACTCCAAAACATCCTGAAAGGGAAGAACATGAAAAGCCAGATAATAATAAAAAAAAAGGAGGATCA---GATAATAAATATAAAATTGCAGGTGGAATAGCTGGAGGATTAG	QNNLPNDKSDRNIPYSPLPPNVLDNERKQSDPQSQDNNGNRHVPNSEDRETRPHGRNNENRSYNRKYNDTPKHPEREEHEKPDNNKKKGGSXDNKYKIAGGIAGGL
T161	ATCAAAATAATTTACCAAATGATAAAAGTGATAGATATATTCCATATTCACCATTATCTCCAAAAGTTTTGGATAATGAAAGGAAACAAAGTGACCCCCAAAGTCAAGATAATAATGGAAATAGGCACGTACCTAATAGTGAAGATAGAGAAACACATCCACATGGTAGAAATAATGAAAATAGATCATACAATAGAAAACATAACGATACTCCAAAATATCATGAAAGGGAAGAACATGAAAAGCCAGATAATAATAAAAAAAAAGGAGGATCA---GATAATAAATATAAAATTGCAGGTGGAATAGCTGGAGGATTAG	QNNLPNDKSDRYIPYSPLSPKVLDNERKQSDPQSQDNNGNRHVPNSEDRETHPHGRNNENRSYNRKHNDTPKYHEREEHEKPDNNKKKGGSXDNKYKIAGGIAGGL
T162	ATCAAAATAATTTACCAAATGATAAAAGTGATAGATATATTCCATATTCACCATTACCTCCAAACGTTTTGGATAATGAAAGGAAACAAAGTGACCCCCAAAGTCAAGATAATAATGGAAATAGGCACGTACCTAATAGTGAAGATAGAGAAACACGTCCACATGGTAGAAATAATGAAAATAGATCATACAATAGAAAACATAACGATACTCCAAAATATCATGAAAGGGAAGAACATGAAAAGCCAGATAATAATAAACAAAAAGGAGGATCA---GATAATAAATATAAAATTGCAGGTGGAATAGCTGGAGGATTAG	QNNLPNDKSDRYIPYSPLPPNVLDNERKQSDPQSQDNNGNRHVPNSEDRETRPHGRNNENRSYNRKHNDTPKYHEREEHEKPDNNKQKGGSXDNKYKIAGGIAGGL
T163	ATCAAAATAATTTACCAAATGATAAAAGTGATAGATATATTCCATATTCACCATTACCTCCAAATGTTTTGGATAATGAAAGGAAACAAAGTGACCCCCAAAGTCAAGATAATAATGGAAATAGGCACGTACCTAATAGTGAAGATAGAGAAACACGTCCACATGGTAGAAATAATGAAAATAGATCATACAATAGAAAACATAACAATACTCCAAAATATCATGAAAGGGAAGAACATGAAAAGCCAGATAATAATAAACAAAAAGCAGGATCA---GATAATAAATATAAAATTGCAGGTGGAATAGCTGGAGGATTAG	QNNLPNDKSDRYIPYSPLPPNVLDNERKQSDPQSQDNNGNRHVPNSEDRETRPHGRNNENRSYNRKHNNTPKYHEREEHEKPDNNKQKAGSXDNKYKIAGGIAGGL
T164	ATCAAAATAATTTACCAAATGATAAAAGTGATAGAAATATTCCATATTCACCATTACCTCCAAAAGTTTTGGATAATGAAAGGAAACAAAGTGACCCCCAAAGTCAAGATAATAATGGAAATAGGCACGTACCTAATAGTGAAGATAGAGAAACACGTCCACATGGTAGAAATAATGAAAATAGATCATACAATATAAAATATAACGATACTCCAAAATATCCTGAAAGGGAAGAACATGAAAAGCCAGATAATAATAAAAAAAAAGGAGCATCA---GATAATAAATATAAAATTGCAGGTGGAATAGCTGGAGGATTAG	QNNLPNDKSDRNIPYSPLPPKVLDNERKQSDPQSQDNNGNRHVPNSEDRETRPHGRNNENRSYNIKYNDTPKYPEREEHEKPDNNKKKGASXDNKYKIAGGIAGGL
T165	ATCAAAATAATTTACCAAATGATAAAAGTGATAGAAATATTCCATATTCACCATTACCTCCAAATGTTTTGGATAATGAAAGGAAACAAAGTGACCCCCAAAGTCAAGATAATAATGGAAATAGGCACGTACCTAATAGTGAAGATAGAGAAACACGTCCACATGGTAGAAATAATGAAAATAGATCATACAATAGAAAACATAACGATACTCCAAAACATCCTGAAAGGGAAGAACATGAAAAGCCAGATAATAATAAAAAAAAAGCAGGATCA---GATAATAAATATAAAATTGCAGGTGGAATAGCTGGAGGATTAG	QNNLPNDKSDRNIPYSPLPPNVLDNERKQSDPQSQDNNGNRHVPNSEDRETRPHGRNNENRSYNRKHNDTPKHPEREEHEKPDNNKKKAGSXDNKYKIAGGIAGGL
T166	ATCAAAATAATTTACCAAATGATAAAAGTGATAGATATATTCCATATTCACCATTATCTCCAAAAGTTTTGGATAATGAAAGGAAACAAAGTGACCCCCAAAGTCAAGATAATAATGGAAATAGGCACGTACCTAATAGTGAAGATAGAGAAACACGTCCACATGGTAGAAATAATGAAAATAGATCATACAATAGAAAACATAACAATACTCCAAAATATCATGAAAGGGAAGAACATGAAAAGCCAGATAATAATAAAAAAAAAGCAGGATCA---GATAATAAATATAAAATTGCAGGTGGAATAGCTGGAGGATTAG	QNNLPNDKSDRYIPYSPLSPKVLDNERKQSDPQSQDNNGNRHVPNSEDRETRPHGRNNENRSYNRKHNNTPKYHEREEHEKPDNNKKKAGSXDNKYKIAGGIAGGL
T167	ATCAAAATAATTTACCAAATGATAAAAGTGATAGAAATATTCCATATTCACCATTACCTCCAAAAGTTTTGGATAATGAAAGGAAACAAAGTGACCCCCAAAGTCAAGATAATAATGGAAATAGGCACGTACCTAATAGTGAAGATAGAGAAACACGTCCACATGGTAGAAATAATGAAAATAGATCATACAATAGAAAATATAACGATACTCCAAAATATCCTGAAAGGGAAGAACATGAAAAGCCAGATAATAATAAAAAAAAAGGAGCATCA---GATAATAAATATAAAATTGCAGGTGGAATAGCTGGAGGATTAG	QNNLPNDKSDRNIPYSPLPPKVLDNERKQSDPQSQDNNGNRHVPNSEDRETRPHGRNNENRSYNRKYNDTPKYPEREEHEKPDNNKKKGASXDNKYKIAGGIAGGL
T168	ATCAAAATAATTTACCAAATGATAAAAGTGATAGATATATTCCATATTCACCATTACCTCCAAATGTTTTGGATAATGAAAGGAAACAAAGTGACCCCCAAAGTCAAGATAATAATGGAAATAGGCACGTACCTAATAGTGAAGATAGAGAAACACGTCCACATGGTAGAAATAATGAAAATAGATCATACAATAGAAAACATAACAATACTCCAAAATATCATGAAAGGGAAGAACATGAAAAGCCAGATAATAATAAAAAAAAAGGAGAATCA---GATAATAAATATAAAATTGCAGGTGGAATAGCTGGAGGATTAG	QNNLPNDKSDRYIPYSPLPPNVLDNERKQSDPQSQDNNGNRHVPNSEDRETRPHGRNNENRSYNRKHNNTPKYHEREEHEKPDNNKKKGESXDNKYKIAGGIAGGL
T169	ATCAAAATAATTTACCAAATGATAAAAGTGAAAGATATATTCCATATTCACCATTACCTCCAAATGTTTTGGATAATGAAAGGAAACAAAGTGACCCCCAAAGTCAAGATAATAATGGAAATAGGCACGTACCTAATAGTGAAGATAGAGAAACACGTCCACATGGTAGAAATAATGAAAATAGATCATACAATAGAAAACATAACAATACTCCAAAACATCCTGAAAGGGAAGAACATGAAAAGCCAGATAATAATAAACAAAAAGGAGGATCA---GAAAATAAATATAAAATTGCAGGTGGAATAGCTGGAGGATTAG	QNNLPNDKSERYIPYSPLPPNVLDNERKQSDPQSQDNNGNRHVPNSEDRETRPHGRNNENRSYNRKHNNTPKHPEREEHEKPDNNKQKGGSXENKYKIAGGIAGGL
T170	ATCAAAATAATTTACCAAATGATAAAAGTGATAGAAATATTCCATATTCACCATTACCTCCAAAAGTTTTGGATAATGAAAGGAAACAAAGTGACCCCCAAAGTCAAGATAATAATGGAAATAGGCACGTACCTAATAGTGAAGATAGAGAAACACGTCCACATGGTAGAAATAATGAAAATAGATCATACAATAGAAAACATAACGATACTCCAAAACATCCTGAAAGGGAAGAACATGAAAAGCCAGATAATAATAAAAAAAAAGGAGAATCA---GATAATAAATATAAAATTGCAGGTGGAATAGCTGGAGGATTAG	QNNLPNDKSDRNIPYSPLPPKVLDNERKQSDPQSQDNNGNRHVPNSEDRETRPHGRNNENRSYNRKHNDTPKHPEREEHEKPDNNKKKGESXDNKYKIAGGIAGGL
T171	ATCAAAATAATTTACCAAATGATAAAAGTGATAGATATATTCCATATTCACCATTACCTCCAAATGTTTTGGATAATGAAAGGAAACAAAGTGACCCCCAAAGTCAAGATAATAATGGAAATAGGCACGTACCTAATAGTGAAGATAGAGAAACACGTCCACATGGTAGAAATAATGAAAATAGATCATACAATAGAAAACATAACGATACTCCAAAATATCATGAAAGGGAAGAACATGAAAAGCCAGATAATAATAAAAAAAAAGGAGGATCA---GATAATAAATATAAAATTGCAGGTGGAATAGCTGGAGGATTAG	QNNLPNDKSDRYIPYSPLPPNVLDNERKQSDPQSQDNNGNRHVPNSEDRETRPHGRNNENRSYNRKHNDTPKYHEREEHEKPDNNKKKGGSXDNKYKIAGGIAGGL
T172	---AAAATAATTTACCAAATGATAAAAGTGATAGATATATTCCATATTCACCATTACCTCCAAATGTTTTGGATAATGAAAGGAAACAAAGTGACCCCCAAAGTCAAGATAATAATGGAAATAGGCACGTACCTAATAGTGAAGATAGAGAAACACGTCCACATGGTAGAAATAATGAAAATAGATCATACAATAGAAAACATAACAATACTCCAAAATATCCTGAAAGGGAAGAACATGAAAAGCCAGATAATAATAAACAAAAAGGAGGATCATCAGATAATAAATATAAAATTGCAGGTGGAATAGCTGGAGGATTAG	XNNLPNDKSDRYIPYSPLPPNVLDNERKQSDPQSQDNNGNRHVPNSEDRETRPHGRNNENRSYNRKHNNTPKYPEREEHEKPDNNKQKGGSSDNKYKIAGGIAGGL
T173	ATCAAAATAATTTACCAAATGATAAAAGTGATAGATATATTCCATATTCACCATTATCTCCAAAAGTTTTGGATAATGAAAGGAAACAAAGTGACCCCCAAAGTCAAGATAATAATGGAAATAGGCACGTACCTAATAGTGAAGATAGAGAAACACGTCCACATGGTAGAAATAATGAAAATAGATCATACAATAGAAAACATAACGATACTCCAAAACATCCTGAAAGGGAAGAACATGAAAAGCCAGATAATAATAAAAAAAAAGCAGGATCA---GATAATAAATATAAAATTGCAGGTGGAATAGCTGGAGGATTAG	QNNLPNDKSDRYIPYSPLSPKVLDNERKQSDPQSQDNNGNRHVPNSEDRETRPHGRNNENRSYNRKHNDTPKHPEREEHEKPDNNKKKAGSXDNKYKIAGGIAGGL
T174	ATCAAAATAATTTACCAAATGATAAAAGTGATAGATATATTCCATATTCACCATTACCTCCAAAAGTTTTGGATAATGAAAGGAAACAAAGTGACCCCCAAAGTCAAGATAATAATGGAAATAGGCACGTACCTAATAGTGAAGATAGAGAAACACATCCACATGGTAGAAATAATGAAAATAGATCATACAATAGAAAACATAACGATACTCCAAAATATCATGAAAGGGAAGAACATGAAAAGCCAGATAATAATAAACAAAAAGGAGGATCA---GATAATAAATATAAAATTGCAGGTGGAATAGCTGGAGGATTAG	QNNLPNDKSDRYIPYSPLPPKVLDNERKQSDPQSQDNNGNRHVPNSEDRETHPHGRNNENRSYNRKHNDTPKYHEREEHEKPDNNKQKGGSXDNKYKIAGGIAGGL
T175	ATCAAAATAATTTACCAAATCATAAAAGTGATAGATATATTCCATATTCACCATTACCTCCAAATGTTTTGGATAATGAAAGGAAACAAAGTGACCCCCAAAGTCAAGATAATAATGGAAATAGGCACGTACCTAATAGTGAAGATAGAGAAACACGTCCACATGGTAGAAATAATGAAAATAGATCATACAATAGAAAACATAACGATACTCCAAAACATCCTGAAAGGGAAGAACATGAAAAGCCAGATAATAATAAAAAAAAAGGAGGATCA---GATAATAAATATAAAATTGCAGGTGGAATAGCTGGAGGATTAG	QNNLPNHKSDRYIPYSPLPPNVLDNERKQSDPQSQDNNGNRHVPNSEDRETRPHGRNNENRSYNRKHNDTPKHPEREEHEKPDNNKKKGGSXDNKYKIAGGIAGGL
T176	ATCAAAATAATTTACCAAATGATAAAAGTGATAGATATATTCCATATTCACCATTACCTCCAAACGTTTTGGATAATGAAAGGAAACAAAGTGACCCCCAAAGTCAAGATAATAATGGAAATAGGCACGTACCTAATAGTGAAGATAGAGAAACACGTCCACATGGTAGAAATAATGAAAATAGATCATACAATATAAAATATAACGATACTCCAAAATATTCTGAAAGGGAAGAACATGAAAAGCCAGATAATAATAAAAAAAAAGGAGCATCA---GATAATAAATATAAAATTGCAGGTGGAATAGCTGGAGGATTAG	QNNLPNDKSDRYIPYSPLPPNVLDNERKQSDPQSQDNNGNRHVPNSEDRETRPHGRNNENRSYNIKYNDTPKYSEREEHEKPDNNKKKGASXDNKYKIAGGIAGGL
T177	ATCAAAATAATTTACCAAATGATAAAAGTGATAGATATATTCCATATTCACCATTACCTCCAAAAGTTTTGGATAAAGAAAGGAAACAAAGTGACCCCCAAAGTCAAGATAATAATGGAAATAGGCACGTACCTAATAGTGAAGATAGAGAAACACGTCCACATGGTAGAAATAATGAAAATAGATCATACAATAGAAAATATAACGATACTCCAAAACATCCTGAAAGGGAAGAACATGAAAAGCCAGATAATAATAAAAAAAAAGCAGGATCA---GATAATAAATATAAAATTGCAGGTGGAATAGCTGGAGGATTAG	QNNLPNDKSDRYIPYSPLPPKVLDKERKQSDPQSQDNNGNRHVPNSEDRETRPHGRNNENRSYNRKYNDTPKHPEREEHEKPDNNKKKAGSXDNKYKIAGGIAGGL
T178	ATCAAAATAATTTACCAAATGATAAAAGTGATAGATATATTCCATATTCACCATTACCTCCAAAAATTTTGGATAATGAAAGGAAACAAAGTGACCCCCAAAGTCAAGATAATAATGGAAATAGGCACGTACCTAATAGTGAAGATAGAGAAACACGTCCACATGGTAGAAATAATGAAAATAGATCATACAATAGAAAACATAACGATACTCCAAAACATCCTGAAAGGGAAGAACATGAAAAGCCAGATAATAATAAAAAAAAAGCAGGATCA---GATAATAAATATAAAATTGCAGGTGGAATAGCTGGAGGATTAG	QNNLPNDKSDRYIPYSPLPPKILDNERKQSDPQSQDNNGNRHVPNSEDRETRPHGRNNENRSYNRKHNDTPKHPEREEHEKPDNNKKKAGSXDNKYKIAGGIAGGL
T179	ATCAAAATAATTTACCAAATGATAAAAGTGAAAGATATATTCCATATTCACCATTACCTCCAAATGTTTTGGATAATGAAAGGAAACAAAGTGACCCCCAAAGTCAAGATAATAATGGAAATAGGCACGTACCTAATAGTGAAGATAGAGAAACACGTCCACATGGTAGAAATAATGAAAATAGATCATACAATAGAAAATATAACGATACTCCAAAACATCCTGAAAGGGAAGAACATGAAAAGCCAGATAATAATAAAAAAAAAGGAGAATCA---GATAATAAATATAAAATTGCAGGTGGAATAGCTGGAGGATTAG	QNNLPNDKSERYIPYSPLPPNVLDNERKQSDPQSQDNNGNRHVPNSEDRETRPHGRNNENRSYNRKYNDTPKHPEREEHEKPDNNKKKGESXDNKYKIAGGIAGGL
T180	ATCAAAATAATTTACCAAATGATAAAAGTGATAGATATATTCCATATTCACCATTACCTCCAAAAGTTTTGGATAATGAAAGGAAACAAAGTGACCCCCAAAGTCAAGATAATAATGGAAATAGGCACGTACCTAATAGTGAAGATAGAGAAACACATCCACATGGTAGAAATAATGAAAATAGATCATACAATAGAAAACATAACGATACTCCAAAATATCATGAAAGGGAAGAACATGAAAAGCCAGATAATAATAAAAAAAAAGCAGGATCA---GATAATAAATATAAAATTGCAGGTGGAATAGCTGGAGGATTAG	QNNLPNDKSDRYIPYSPLPPKVLDNERKQSDPQSQDNNGNRHVPNSEDRETHPHGRNNENRSYNRKHNDTPKYHEREEHEKPDNNKKKAGSXDNKYKIAGGIAGGL
T181	ATCAAAATAATTTACCAAATGATAAAAGTGATAGATATATTCCATATTCACCATTACCTCCAAAAATTTTGGATAATGAAAGGAAACAAAGTGACCCCCAAAGTCAAGATAATAATGGAAATAGGCACGTACCTAATAGTGAAGATAGAGAAACACGTCCACATGGTAGAAATAATGAAAATAGATCATACAATAGAAAACATAACAATACTCCAAAACATCCTGAAAGGGAAGAACATGAAAAGCCAGATAATAATAAACAAAAAGGAGGATCA---GATAATAAATATAAAATTGCAGGTGGAATAGCTGGAGGATTAG	QNNLPNDKSDRYIPYSPLPPKILDNERKQSDPQSQDNNGNRHVPNSEDRETRPHGRNNENRSYNRKHNNTPKHPEREEHEKPDNNKQKGGSXDNKYKIAGGIAGGL
T182	ATCAAAATAATTTACCAAATGATAAAAGTGATAGATATATTCCATATTCACCATTACCTCCAAAAGTTTTGGATAATGAAAGGAAACAAAGTGACCCCCAAAGTCAAGATAATAATGGAAATAGGCACGTACCTAATAGTGAAGATAGAGAAACACGTCCACATGGTAGAAATAATGAAAATAGATCATACAATAGAAAATATAACGATACTCCAAAACATCCTGAAAGGGAAGAACATGAAAAGCCAGATAATAATAAAAAAAAAGGAGCATCA---GATAATAAATATAAAATTGCAGGTGGAATAGCTGGAGGATTAG	QNNLPNDKSDRYIPYSPLPPKVLDNERKQSDPQSQDNNGNRHVPNSEDRETRPHGRNNENRSYNRKYNDTPKHPEREEHEKPDNNKKKGASXDNKYKIAGGIAGGL
T183	ATCAAAATAATTTACCAAATGATAAAAGTGATAGATATATTCCATATTCACCATTACCTCCAAATGTTTTGGATAATGAAAGGAAACAAAGTGACCCCCAAAGTCAAGATAATAATGGAAATAGGCACGTACCTAATAGTGAAGATAGAGAAACACATCCACATGGTAGAAATAATGAAAATAGATCATACAATAGAAAACATAACGATACTCCAAAACATCCTGAAAGGGAAGAACATGAAAAGCCAGATAATAATAAAAAAAAAGGAGGATCA---GATAATAAATATAAAATTGCAGGTGGAATAGCTGGAGGATTAG	QNNLPNDKSDRYIPYSPLPPNVLDNERKQSDPQSQDNNGNRHVPNSEDRETHPHGRNNENRSYNRKHNDTPKHPEREEHEKPDNNKKKGGSXDNKYKIAGGIAGGL
T184	ATCAAAATAATTTACCAAATGATAAAAGTGATAGAAATATTCCATATTCACCATTACCTCCAAAAGTTTTGGATAATGAAAGGAAACAAAGTGACCCCCAAAGTCAAGATAATAATGGAAATAGGCACGTACCTAATAGTGAAGATAGAGAAACACGTCCACATGGTAGAAATAATGAAAATAGACCATACAATAGAAAATATAACGATACTCCAAAACATCCTGAAAGGGAAGAACATGAAAAGCCAGATAATAATAAACAAAAAGGACGATCA---GATAATAAATATAAAATTGCAGGTGGAATAGCTGGAGGATTAG	QNNLPNDKSDRNIPYSPLPPKVLDNERKQSDPQSQDNNGNRHVPNSEDRETRPHGRNNENRPYNRKYNDTPKHPEREEHEKPDNNKQKGRSXDNKYKIAGGIAGGL
T185	ATCAAAATAATTTACCAAATGATAAAAGTGATAGATATATTCCATATTCACCATTATCTCCAAAAGTTTTGGATAATGAAAGGAAACAAAGTGACCCCCAAAGTCAAGATAATAATGGAAATAGGCACGTACCTAATAGTGAAGATAGAGAAACACGTCCACATGGTAGAAATAATGAAAATAGATCATACAATAGAAAACATAACAATACTCCAAAATATCATGAAAGGGAAGAACATGAAAAGCCAGATAATAATAAAAAAAAAGCAGGATCA---GATAATAGATATAAAATTGCAGGTGGAATAGCTGGAGGATTAG	QNNLPNDKSDRYIPYSPLSPKVLDNERKQSDPQSQDNNGNRHVPNSEDRETRPHGRNNENRSYNRKHNNTPKYHEREEHEKPDNNKKKAGSXDNRYKIAGGIAGGL
T186	ATCAAAATAATTTACCAAATGATAAAAGTGATAGATATATTCCATATTCACCATTACCTCCAAACGTTTTGGATAATGAAAGGAAACAAAGTGACCCCCAAAGTCAAGATAATAATGGAAATAGGCACGTACCTAATAGTGAAGATAGAGAAACACGTCCACATGGTAGAAATAATGAAAATAGATCATACAATATAAAATATAACGATACTCCAAAACATCCTGAAAGGGAAGAACATGAAAAGCCAGATAATAATAAAAAAAAAGCAGGATCA---GATAATAAATATAAAATTGCAGGTGGAATAGCTGGAGGATTAG	QNNLPNDKSDRYIPYSPLPPNVLDNERKQSDPQSQDNNGNRHVPNSEDRETRPHGRNNENRSYNIKYNDTPKHPEREEHEKPDNNKKKAGSXDNKYKIAGGIAGGL
T187	ATCAAAATAATTTACCAAATGATAAAAGTGATAGATATATTCCATATTCACCATTACCTCCAAATGTTTTGGATAATGAAAGGAAACAAAGTGACCCCCAAAGTCAAGATAATAATGGAAATAGGCACGTACCTAATAGTGAAGATAGAGAAACACATCCACATGGTAGAAATAATGAAAATAGATCATACAATAGAAAACATAACGATACTCCAAAATATCATGAAAGGGAAGAACATGAAAAGCCAGATAATAATAAACAAAAAGGAGGATCA---GATAATAAATATAAAATTGCAGGTGGAATAGCTGGAGGATTAG	QNNLPNDKSDRYIPYSPLPPNVLDNERKQSDPQSQDNNGNRHVPNSEDRETHPHGRNNENRSYNRKHNDTPKYHEREEHEKPDNNKQKGGSXDNKYKIAGGIAGGL
T188	ATCAAAATAATTTACCAAATGATAAAAGTGATAGATATATTCCATATTCACCATTACCTCCAAACGTTTTGGATAATGAAAGGAAACAAAGTGACCCCCAAAGTCAAGATAATAATGGAAATAGGCACGTACCTAATAGTAAAGATAGAGAAACACGTCCACATGGTAGAAATAATGAAAATAGATCATACAATAGAAAACATAACGATACTCCAAAACATCCTGAAAGGGAAGAACATGAAAAGCCAGATAATAATAAAAAAAAAGGAGGATCA---GATAATAAATATAAAATTGCAGGTGGAATAGCTGGAGGATTAG	QNNLPNDKSDRYIPYSPLPPNVLDNERKQSDPQSQDNNGNRHVPNSKDRETRPHGRNNENRSYNRKHNDTPKHPEREEHEKPDNNKKKGGSXDNKYKIAGGIAGGL
T189	ATCAAAATAATTTACCAAATGATAAAAGTGATAGATATATTCCATATTCACCATTACCTCCAAACGTTTTGGATAATGAAAGGAAACAAAGTGACCCCCAAAGTCAAGATAATAATGGAAATAGGCACGTACCTAATAGTGAAGATAGAGAAACACGTCCACATGGTAGAAATAATGAAAATAGATCATACAATAGAAAACATAACAATACTCCAAAACATCCTGAAAGGGAAGAACATGAAAAGCCAGATCATAATAAACAAAAAGGAGGATCA---GATAATAAATATAAAATTGCAGGTGGAATAGCTGGAGGATTAG	QNNLPNDKSDRYIPYSPLPPNVLDNERKQSDPQSQDNNGNRHVPNSEDRETRPHGRNNENRSYNRKHNNTPKHPEREEHEKPDHNKQKGGSXDNKYKIAGGIAGGL
T190	ATCAAAATAATTTACCAAATGATAAAAGTGATAGATATATTCCATATTCACCATTACCTCCAAACGTTTTGGATAATGAAAGGAAACAAAGTGACCCCCAAAGTCAAGATAATAATGGAAATAGGCACGTACCTAATAGTGAAGATAGAGAAACACGTCCACATGGTAGAAATAATGAAAATAGATCATACAATAGAAAATATAACGATACTCCAAAACATCCTGAAAGGGAAGAACATGAAAAGCCAGATAATAATAAACAAAAAGGAGGATCA---GATAATAAATATAAAATTGCAGGTGGAATAGCTGGAGGATTAG	QNNLPNDKSDRYIPYSPLPPNVLDNERKQSDPQSQDNNGNRHVPNSEDRETRPHGRNNENRSYNRKYNDTPKHPEREEHEKPDNNKQKGGSXDNKYKIAGGIAGGL
T191	ATCAAAATAATTTACCAAATGATAAAAGTGATAGAAATATTCCATATTCACCATTACCTCCAAATGTTTTGGATAATGAAAGGAAACAAAGTGACCCCCAAAGTCAAGATAATAATGGAAATAGGCACGTACCTAATAGTGAAGATAGAGAAACACGTCCACATGGTAGAAATAATGAAAATAGATCATACAATATAAAATATAACGATACTCCAAAACATCCTGAAAGGGAAGAACATGAAAAGCCAGATAATAATAAACAAAAAGGAGGATCA---GATAATAAATATAAAATTGCAGGTGGAATAGCTGGAGGATTAG	QNNLPNDKSDRNIPYSPLPPNVLDNERKQSDPQSQDNNGNRHVPNSEDRETRPHGRNNENRSYNIKYNDTPKHPEREEHEKPDNNKQKGGSXDNKYKIAGGIAGGL
T192	ATCAAAATAATTTACCAAATGATAAAAGTGATAGATATATTCCATATTCACCATTACCTCCAAATGTTTTGGATAATGAAAGGAAACAAAGTGACCCCCAAAGTCAAGATAATAATGGAAATAGGCACGTACCTAATAGTGCAGATAGAGAAACACGTCCACATGGTAGAAATAATGAAAATAGATCATACAATAGAAAACATAACGATACTCCAAAACATCCTGAAAGGGAAGAACATGAAAAGCCAGATAATAATAAAAAAAAAGCAGGATCA---GATAATAAATATAAAATTGCAGGTGGAATAGCTGGAGGATTAG	QNNLPNDKSDRYIPYSPLPPNVLDNERKQSDPQSQDNNGNRHVPNSADRETRPHGRNNENRSYNRKHNDTPKHPEREEHEKPDNNKKKAGSXDNKYKIAGGIAGGL
T193	ATCAAAATAATTTACCAAATGATAAAAGTGAAAGATATATTCCATATTCACCATTACCTCCAAATGTTTTGGATAATGAAAGGAAACAAAGTGACCCCCAAAGTCAAGATAATAATGGAAATAGGCACGTACCTAATAGTGAAGATAGAGAAACACGTCCACATGGTAGAAATAATGAAAATAGATCATACAATAGAAAACATAACGATACTCCAAAACATCCTGAAAGGGAAGAACATGAAAAGCCAGATAATAATAAACAAAAAGGAGGATCA---GATAATAAATATAAAATTGCAGGTGGAATAGCTGGAGGATTAG	QNNLPNDKSERYIPYSPLPPNVLDNERKQSDPQSQDNNGNRHVPNSEDRETRPHGRNNENRSYNRKHNDTPKHPEREEHEKPDNNKQKGGSXDNKYKIAGGIAGGL
T194	---AAAATAATTTACCAAATGATAAAAGTGATAGAAATATTCCATATTCACCATTACCTCCAAAAGTTTTGGATAATGAAAGGAAACAAAGTGACCCCCAAAGTCAAGATAATAATGGAAATAGGCACGTACCTAATAGTGAAGATAGAGAAACACGTCCACATGGTAGAAATAATGAAAATAGATCATACAATAGAAAACATAACAATACTCCAAAATATCATGAAAGGGAAGAACATGAAAAGCCAGATAATAATAAACAAAAAGGAGGATCATCAGATAATAAATATAAAATTGCAGGTGGAATAGCTGGAGGATTAG	XNNLPNDKSDRNIPYSPLPPKVLDNERKQSDPQSQDNNGNRHVPNSEDRETRPHGRNNENRSYNRKHNNTPKYHEREEHEKPDNNKQKGGSSDNKYKIAGGIAGGL
T195	ATCAAAATAATTTACCAAATGATAAAAGTGATAGATATATTCCATATTCACCATTACCTCCAAACGTTTTGGATAATGAAAGGAAACAAAGTGACCCCCAAAGTCAAGATAATAATGGAAATAGGCACGTACCTAATAGTGAAGATAGAGAAACACGTCCACATGGTAGAAATAATGAAAATAGATCATACAATATAAAATATAACGATACTCCAAAATATCCTGAAAGGGAAGAACATGAAAAGCCAGATAATAATAAAAAAAAAGGAGGATCA---GATAATAAATATAAAATTGCAGGTGGAATAGCTGGAGGATTAG	QNNLPNDKSDRYIPYSPLPPNVLDNERKQSDPQSQDNNGNRHVPNSEDRETRPHGRNNENRSYNIKYNDTPKYPEREEHEKPDNNKKKGGSXDNKYKIAGGIAGGL
T196	ATCAAAATAATTTACCAAATGATAAAAGTGATAGATATATTCCATATTCACCATTACCTCCAAATGTTTTGGATAATGAAAGGAAACAAAGTGACCCCCAAAGTCAAGATAATAATGGAAATAGGCACGTACCTAATAGTGAAGATAGAGAAACACGTCCACATGGTAGAAATAATGAAAATAGATCATACAATAGAAAACATAACAATACTCCAAAACATCATGAAAGGGAAGAACATGAAAAGCCAGATAATAATAAAAAAAAAGGAGGATCA---GATAATAAATATAAAATTGCAGGTGGAATAGCTGGAGGATTAG	QNNLPNDKSDRYIPYSPLPPNVLDNERKQSDPQSQDNNGNRHVPNSEDRETRPHGRNNENRSYNRKHNNTPKHHEREEHEKPDNNKKKGGSXDNKYKIAGGIAGGL
T197	ATCAAAATAATTTACCAAATGATAAAAGTGATAGAAATATTCCATATTCACCATTACCTCCAAATGTTTTGGATAATGAAAGGAAACAAAGTGACCCCCAAAGTCAAGATAATAATGGAAATAGGCACGTACCTAATAGTGAAGATAGAGAAACACGTCCACATGGTAGAAATAATGAAAATAGATCATACAATAGAAAACATAACAATACTCCAAAATATCATGAAAGGGAAGAACATGAAAAGCCAGATAATAATAAAAAAAAAGGAGGATCA---GATAATAAATATAAAATTGCAGGTGGAATAGCTGGAGGATTAG	QNNLPNDKSDRNIPYSPLPPNVLDNERKQSDPQSQDNNGNRHVPNSEDRETRPHGRNNENRSYNRKHNNTPKYHEREEHEKPDNNKKKGGSXDNKYKIAGGIAGGL
T198	ATCAAAATAATTTACCAAATGATAAAAGTGATAGATATATTCCATATTCACCATTACCTCCAAAAATTTTGGATAATGAAAGGAAACAAAGTGACCCCCAAAGTCAAGATAATAATGGAAATAGGCACGTACCTAATAGTGAAGATAGAGAAACACGTCCACATGGTAGAAATAATGAAAATAGATCATACAATAGAAAACATAACAATACTCCAAAACATCCTGAAAGGGAAGAACATGAAAAGCCAGATAATAATAAAAAAAAAGGAGGATCA---GATAATAAATATAAAATTGCAGGTGGAATAGCTGGAGGATTAG	QNNLPNDKSDRYIPYSPLPPKILDNERKQSDPQSQDNNGNRHVPNSEDRETRPHGRNNENRSYNRKHNNTPKHPEREEHEKPDNNKKKGGSXDNKYKIAGGIAGGL
T199	ATCAAAATAATTTACCAAATGATAAAAGTGATAGATATATTCCATATTCACCATTACCTCCAAATGTTTTGGATAATGAAAGGAAACAAAGTGACCCCCAAAGTCAAGATAATAATGGAAATAGGCACGTACCTAATAGTGAAGATAGAGAAACACGTCCACATGGTAGAAATAATGAAAATAGATCATACAATAGAAAACATAACAATACTCCAAAATATCCTGAAAGGGAAGAACATGAAAAGCCAGATAATAATAAAAAAAAAGGAGGATCA---GATAATAAATATAAAATTGCAGGTGGAATAGCTGGAGGATTAG	QNNLPNDKSDRYIPYSPLPPNVLDNERKQSDPQSQDNNGNRHVPNSEDRETRPHGRNNENRSYNRKHNNTPKYPEREEHEKPDNNKKKGGSXDNKYKIAGGIAGGL
T200	ATCAAAATAATTTACCAAATGATAAAAGTGATAGATATATTCCATATTCACCATTACCTCCAAAAGTTTTGGATAATGAAAGGAAACAAAGTGACCCCCAAAGTCAAGATAATAATGGAAATAGGCACGTACCTAATAGTGAAGATAGAGAAGCACGTCCACATGGTAGAAATAATGAAAATAGATCATACAATAGAAAATATAACGATACTCCAAAACATCCTGAAAGGGAAGAACATGAAAAGCCAGATAATAATAAAAAAAAAGGAGAATCA---GATAATAAATATAAAATTGCAGGTGGAATAGCTGGAGGATTAG	QNNLPNDKSDRYIPYSPLPPKVLDNERKQSDPQSQDNNGNRHVPNSEDREARPHGRNNENRSYNRKYNDTPKHPEREEHEKPDNNKKKGESXDNKYKIAGGIAGGL
T201	ATCAAAATAATTTACCAAATGATAAAAGTGATAGATATATTCCATATTCACCATTATCTCCAAAAGTTTTGGATAATGAAAGGAAACAAAGTGACCCCCAAAGTCAAGATAATAATGGAAATAGGCACGTACCTAATAGTGAAGATAGAGAAACACGTCCACATGGTAGAAATAATGAAAATAGATCATACAATAGAAAATATAACGATACTCCAAAACATCCTGAAAGGGAAGAACATGAAAAGCCAGATAATAATAAAAAAAAAGCAGGATCA---GATAATAAATATAAAATTGCAGGTGGAATAGCTGGAGGATTAG	QNNLPNDKSDRYIPYSPLSPKVLDNERKQSDPQSQDNNGNRHVPNSEDRETRPHGRNNENRSYNRKYNDTPKHPEREEHEKPDNNKKKAGSXDNKYKIAGGIAGGL
T202	ATCAAAATAATTTACCAAATGATAAAAGTGATAGATATATTCCATATTCACCATTACCTCCAAAAGTTTTGGATAATGAAAGGAAACAAAGTGACCCCCAAAGTCAAGATAATAATGGAAATAGGCACGTACCTAATAGTGAAGATAGAGAAACACGTCCACATGGTAGAAATAATGAAAATAGATCATACAATAGAAAACATAACAATACTCCAAAACATCCTGAAAGGGAAGAACATGAAAAGCCAGATAATAATAAAAAAAAAGGAGGATCA---GAAAATAAATATAAAATTGCAGGTGGAATAGCTGGAGGATTAG	QNNLPNDKSDRYIPYSPLPPKVLDNERKQSDPQSQDNNGNRHVPNSEDRETRPHGRNNENRSYNRKHNNTPKHPEREEHEKPDNNKKKGGSXENKYKIAGGIAGGL
T203	ATCAAAATAATTTACCAAATGATAAAAGTGATAGATATATTCCATATTCACCATTATCTCCAAAAGTTTTGGATAATGAAAGGAAACAAAGTGACCCCCAAAGTCAAGATAATAATGGAAATAGGCACGTACCTAATAGTGAAGATAGAGAAACACGTCCACATGGTAGAAATAATGAAAATAGATCATACAATAGAAAACATAACAATACTCCAAAATATCATGAAAGGGAAGAACATGAAAAGCCAGATAATAATAAAAAAAAAGGAGGATCA---GATAATAGATATAAAATTGCAGGTGGAATAGCTGGAGGATTAG	QNNLPNDKSDRYIPYSPLSPKVLDNERKQSDPQSQDNNGNRHVPNSEDRETRPHGRNNENRSYNRKHNNTPKYHEREEHEKPDNNKKKGGSXDNRYKIAGGIAGGL
T204	ATCAAAATAATTTACCAAATAATAAAAGTGATAGATATATTCCATATTCACCATTACCTCCAAATGTTTTGGATAATGAAAGGAAACAAAGTGACCCCCAAAGTCAAGATAATAATGGAAATAGGCACGTACCTAATAGTGAAGATAGAGAAACACGTCCACATGGTAGAAATAATGAAAATAGATCATACAATAGAAAACATAACAATACTCCAAAACATCCTGAAAGGGAAGAACATGAAAAGCCAGATAATAATAAACAAAAAGGAGGATCA---GATAATAAATATAAAATTGCAGGTGGAATAGCTGGAGGATTAG	QNNLPNNKSDRYIPYSPLPPNVLDNERKQSDPQSQDNNGNRHVPNSEDRETRPHGRNNENRSYNRKHNNTPKHPEREEHEKPDNNKQKGGSXDNKYKIAGGIAGGL
T205	ATCAAAATAATTTACCAAATGATAAAAGTGATAGATATATTCCATATTCACCATTACCTCCAAATGTTTTGGATAATGAAAGGAAACAAAGTGACCCCCAAAGTCAAGATAATAATGGAAATAGGCACGTATCTAATAGTGAAGATAGAGAAACACGTCCACATGGTAGAAATAATGAAAATAGATCATACAATAGAAAACATAACAATACTCCAAAATATCATGAAAGGGAAGAACATGAAAAGCCAGATAATAATAAACAAAAAGGAGGATCA---GATAATAAATATAAAATTGCAGGTGGAATAGCTGGAGGATTAG	QNNLPNDKSDRYIPYSPLPPNVLDNERKQSDPQSQDNNGNRHVSNSEDRETRPHGRNNENRSYNRKHNNTPKYHEREEHEKPDNNKQKGGSXDNKYKIAGGIAGGL
T206	ATCAAAATAATTTACCAAATGATAAAAGTGATAGATATATTCCATATTCACCATTACCTCCAAAAGTTTTGGATAATGAAAGGAAACAAAGTGACCCCCAAAGTCAAGATAATAATGGAAATAGGCACGTACCAAATAGTGAAGATAGAGAAACACATCCACATGGTAGAAATAATGAAAATAGATCATACAATAGAAAACATAACGATACTCCAAAATATCATGAAAGGGAAGAACATGAAAAGCCAGATAATAATAAAAAAAAAGGAGGATCA---GATAATAAATATAAAATTGCAGGTGGAATAGCTGGAGGATTAG	QNNLPNDKSDRYIPYSPLPPKVLDNERKQSDPQSQDNNGNRHVPNSEDRETHPHGRNNENRSYNRKHNDTPKYHEREEHEKPDNNKKKGGSXDNKYKIAGGIAGGL
T207	ATCAAAATAATTTACCAAATGATAAAAGTGATAGATATATTCCATATTCACCATTACCTCCAAATGTTTTGGATAATGAAAGGAAACAAAGTGACCCCCAAAGTCAAGATAATAATGGAAATAGGCACGTACCTAATAGTGAAGATAGAGAAACACGCCCACATGGTAGAAATAATGAAAATAGATCATACAATAGAAAACATAACGATACTCCAAAACATCCTGAAAGGGAAGAACATGAAAAGCCAGATAATAATAAAAAAAAAGGAGGATCA---GATAATAAATATAAAATTGCAGGTGGAATAGCTGGAGGATTAG	QNNLPNDKSDRYIPYSPLPPNVLDNERKQSDPQSQDNNGNRHVPNSEDRETRPHGRNNENRSYNRKHNDTPKHPEREEHEKPDNNKKKGGSXDNKYKIAGGIAGGL
T208	ATCAAAATAATTTACCATATGATAAAAGTGATAGATATATTCCATATTCACCATTATCTCCAAAAGTTTTGGATAATGAAAGGAAACAAAGTGACCCCCAAAGTCAAGATAATAATGGAAATAGGCACGTACCTAATAGTGAAGATAGAGAAACACGTCCACATGGTAGAAATAATGAAAATAGATCATACAATAGAAAATATAACGATACTCCAAAACATCCTGAAAGGGAAGAACATGAAAAGCCAGATAATAATAAAAAAAAAGGAGGATCA---GATAATAAATATAAAATTGCAGGTGGAATAGCTGGAGGATTAG	QNNLPYDKSDRYIPYSPLSPKVLDNERKQSDPQSQDNNGNRHVPNSEDRETRPHGRNNENRSYNRKYNDTPKHPEREEHEKPDNNKKKGGSXDNKYKIAGGIAGGL
T209	ATCAAAATAATTTACCAAATGATAAAAGTGATAGATATATTCCATATTCACCATTACCTCCAAATGTTTTGGATAATGAAAGGAAACAAAGTGATCCCCAAAGTCAAGATAATAATGGAAATAGGCACGTACCTAATAGTGAAGATAGAGAAACACGTCCACATGGTAGAAATAATGAAAATAGATCATACAATAGAAAACATAACAATACTCCAAAATATCATGAAAGGGAAGAACATGAAAAGCCAGATAATAATAAACAAAAAGGAGGATCA---GATAATAAATATAAAATTGCAGGTGGAATAGCTGGAGGATTAG	QNNLPNDKSDRYIPYSPLPPNVLDNERKQSDPQSQDNNGNRHVPNSEDRETRPHGRNNENRSYNRKHNNTPKYHEREEHEKPDNNKQKGGSXDNKYKIAGGIAGGL
T210	ATCAAAATAATTTACCAAATGATAAAAGTGATAGATATATTCCATATTCACCATTACCTCCAAACGTTTTGGATAATGAAAGGAAACAAAGTGACCCCCAAAGTCAAGATAATAATGGAAATAGGCACGTACCTAATAGTGAAGATAGAGAAACACATCCACATGGTAGAAATAATGAAAATAGATCATACAATAGAAAACATAACGATACTCCAAAATATCATGAAAGGGAAGAACATGAAAAGCCAGATAATAATAAAAAAAAAAGAGGATCA---GATAATAAATATAAAATTGCAGGTGGAATAGCTGGAGGATTAG	QNNLPNDKSDRYIPYSPLPPNVLDNERKQSDPQSQDNNGNRHVPNSEDRETHPHGRNNENRSYNRKHNDTPKYHEREEHEKPDNNKKKRGSXDNKYKIAGGIAGGL
T211	ATCAAAATAATTTACCAAATGATAAAAGTGATAGATATATTCCATATTCACCATTACCTCCAAAAGTTTTGGATAATGAAAGGAAACAAAGTGACCCCCAAAGTCAAGATAATAATGGAAATAGGCACGTACCTAATAGTGAAGATAGAGAAACACGTCCACATGGTAGAAATAATGAAAATAGATCATACAATAGAAAATATAACAATACTCCAAAACATCCTGAAAGGGAAGAACATGAAAAGCCAGATAATAATAAAAAAAAAGCAGGATCA---GATAATAAATATAAAATTGCAGGTGGAATAGCTGGAGGATTAG	QNNLPNDKSDRYIPYSPLPPKVLDNERKQSDPQSQDNNGNRHVPNSEDRETRPHGRNNENRSYNRKYNNTPKHPEREEHEKPDNNKKKAGSXDNKYKIAGGIAGGL
T212	ATCAAAATAATTTACCAAATGATAAAAGTGATAGATATATTCCATATTCACCATTACCTCCAAAAGTTTTGGATAATGAAAGGAAACAAAGTGACCCCCAAAGTCAAGATAATAATGGAAATAGGCACGTACCTAATAGTGAAGATAGAGAAACACATCCACATGGTAGAAATAATGAAAATAGATCATACAATAGAAAACATAACGATACTCCAAAACATCATGAAAGGGAAGAACATGAAAAGCCAGATAATAATAAAAAAAAAGGAGGATCA---GATAATAAATATAAAATTGCAGGTGGAATAGCTGGAGGATTAG	QNNLPNDKSDRYIPYSPLPPKVLDNERKQSDPQSQDNNGNRHVPNSEDRETHPHGRNNENRSYNRKHNDTPKHHEREEHEKPDNNKKKGGSXDNKYKIAGGIAGGL
T213	ATCAAAATAATTTACCAAATGATAAAAGTGATAGAAATATTCCATATTCACCATTACCTCCAAAAGTTTTGGATAATGAAAGGAAACAAAGTGACCCCCAAAGTCAAGATAATAATGGAAATAGGCACGTACCTAATAGTGAAGATAGAGAAACACGTCCACATGGTAGAAATAATGAAAATAGATCATACAATAGAAAACATAACGATACTCCAAAACATCCTGAAAGGGAAGAACATGAAAAGCCAGATAATAATAAACAAAAAGGAGGATCA---GAAAATAAATATAAAATTGCAGGTGGAATAGCTGGAGGATTAG	QNNLPNDKSDRNIPYSPLPPKVLDNERKQSDPQSQDNNGNRHVPNSEDRETRPHGRNNENRSYNRKHNDTPKHPEREEHEKPDNNKQKGGSXENKYKIAGGIAGGL
T214	ATCAAAATAATTTACCAAATGATAAAAGTGATAGATATATTCCATATTCACCATTACCTCCAAACGTTTTGGATAATGAAAGGAAACAAAGTGACCCCCAAAGTCAAGATAATAATGGAAATAGGCACGTACCTAATAGTGAAGATAGAGAAACACGTCCACATGGTAGAAATAATGAAAATATATCATACAATAGAAAACATAACAATACTCCAAAATATCATGAAAGGGAAGAACATGAAAAGCCAGATAATAATAAACAAAAAGGAGGATCA---GATAATAAATATAAAATTGCAGGTGGAATAGCTGGAGGATTAG	QNNLPNDKSDRYIPYSPLPPNVLDNERKQSDPQSQDNNGNRHVPNSEDRETRPHGRNNENISYNRKHNNTPKYHEREEHEKPDNNKQKGGSXDNKYKIAGGIAGGL
T215	ATCAAAATAATTTACCAAATGATAAAAGTGATAGATATATTCCATATTCACCATTACCTCCAAATGTTTTGGATAATGAAAGGAAACAAAGTGACCCCCAAAGTCAAGATAATAATGGAAATAGGCACGTACCTAATAGTGAAGATAGAGAAACACGTCCACATGGTAGAAATAATGAAAATAGATCATACAATAGAAAACATAACGATACTCCAAAACATCCTGAAAGGGAAGAACATGAAAAGCCAGATAATAATAAAAAAAAAGGAGCATCA---GATAATAAATATAAAATTGCAGGTGGAATAGCTGGAGGATTAG	QNNLPNDKSDRYIPYSPLPPNVLDNERKQSDPQSQDNNGNRHVPNSEDRETRPHGRNNENRSYNRKHNDTPKHPEREEHEKPDNNKKKGASXDNKYKIAGGIAGGL
T216	ATCAAAATAATTTACCAAATGATAAAAGTGATAGATATATTCCATATTCACCATTATCTCCAAAAGTTTTGGATAATGAAAGGAAACAAAGTGACCCCCAAAGTCAAGATAATAATGGAAATAGGCACGTACCTAATAGTGAAGATAGAGAAACACGTCCACATGGTAGAAATAATGAAAATAGATCATACAATATAAAATATAACGATACTCCAAAATATCCTGAAAGGGAAGAACATGAAAAGCCAGATAATAATAAAAAAAAAGGAGGATCA---GATAATAAATATAAAATTGCAGGTGGAATAGCTGGAGGATTAG	QNNLPNDKSDRYIPYSPLSPKVLDNERKQSDPQSQDNNGNRHVPNSEDRETRPHGRNNENRSYNIKYNDTPKYPEREEHEKPDNNKKKGGSXDNKYKIAGGIAGGL
T217	ATCAAAATAATTTACCAAATGATAAAAGTGAGAGATATATTCCATATTCACCATTACCTCCAAACGTTTTGGATAATGAAAGGAAACAAAGTGACCCCCAAAGTCAAGATAATAATGGAAATAGGCACGTACCTAATAGTGAAGATAGAGAAACACGTCCACATGGTAGAAATAATGAAAATAGATCATACAATAGAAAACATAACAATACTCCAAAATATCATGAAAGGGAAGAACATGAAAAGCCAGATAATAATAAAAAAAAAGGAGGATCA---GATAATAAATATAAAATTGCAGGTGGAATAGCTGGAGGATTAG	QNNLPNDKSERYIPYSPLPPNVLDNERKQSDPQSQDNNGNRHVPNSEDRETRPHGRNNENRSYNRKHNNTPKYHEREEHEKPDNNKKKGGSXDNKYKIAGGIAGGL
T218	ATCAAAATAATTTACCAAATGATAAAAGTGATAGATATATTCCATATTCACCATTACCTCCAAAAATTTTGGATAATGAAAGGAAACAAAGTGACCCCCAAAGTCAAGATAATAATGGAAATAGGCACGTACCTAATAGTGAAGATAGAGAAACACGTCCACATGGTAGAAATAATGAAAATAGATCATACAATAGAAAACATAACGATACTCCAAAACATCCTGAAAGGGAAGAACATGAAAAGCCAGATAATAATAAAAAAAAAGGAGGATCA---GATAATAAATATAAAATTGCAGGTGGAATAGCTGGAGGATTAG	QNNLPNDKSDRYIPYSPLPPKILDNERKQSDPQSQDNNGNRHVPNSEDRETRPHGRNNENRSYNRKHNDTPKHPEREEHEKPDNNKKKGGSXDNKYKIAGGIAGGL
T219	ATCAAAATAATTTACCAAATGATAAAAGTGATAGAAATATTCCATATTCACCATTACCTCCAAATGTTTTGGATAATGAAAGGAAACAAAGTGACCCCCAAAGTCAAGATAATAATGGAAATAGGCACGTACCTAATAGTGAAGATAGAGAAACACGTCCACATGGTAGAAATAATGAAAATAGATCATACAATAGAAAACATAACGATACTCCAAAACATCCTGAAAGGGAAGAACATGAAAAGCCAGATAATAATAAAAAAAAAGGAGAATCA---GATAATAAATATAAAATTGCAGGTGGAATAGCTGGAGGATTAG	QNNLPNDKSDRNIPYSPLPPNVLDNERKQSDPQSQDNNGNRHVPNSEDRETRPHGRNNENRSYNRKHNDTPKHPEREEHEKPDNNKKKGESXDNKYKIAGGIAGGL
T220	ATCAAAATAATTTACCAAATAATAAAAGTGATAGATATATTCCATATTCACCATTACCTCCAAATGTTTTGGATAATGAAAGGAAACAAAGTGACCCCCAAAGTCAAGATAATAATGGAAATAGGCACGTACCTAATAGTGAAGATAGAGAAACACGTCCACATGGTAGAAATAATGAAAATAGATCATACAATAGAAAACATAACAATACTCCAAAACATCCTGAAAGGGAAGAACATGAAAAGCCAGATAATAATAAAAAAAAAGGAGAATCA---GATAATAAATATAAAATTGCAGGTGGAATAGCTGGAGGATTAG	QNNLPNNKSDRYIPYSPLPPNVLDNERKQSDPQSQDNNGNRHVPNSEDRETRPHGRNNENRSYNRKHNNTPKHPEREEHEKPDNNKKKGESXDNKYKIAGGIAGGL
T221	ATCAAAATAATTTACCAAATGATAAAAGTGATAGATATATTCCATATTCACCATTACCTCCAAACGTTTTGGATAATGAAAGGAAACAAAGTGACCCCCAAAGTCAAGATAATAATGGAAATAGGCACGTACCTAATAGTGAAGATAGAGAAACACGTCCACATGGTAGAAATAATGAAAATAGATCATACAATAGAAAACATAACAATACTCCAAAACATCCTGAAAGGGAAGAACATGAAAAGCCAGATAATAATAAAAAAAAAGGAGCATCA---GATAATAAATATAAAATTGCAGGTGGAATAGCTGGAGGATTAG	QNNLPNDKSDRYIPYSPLPPNVLDNERKQSDPQSQDNNGNRHVPNSEDRETRPHGRNNENRSYNRKHNNTPKHPEREEHEKPDNNKKKGASXDNKYKIAGGIAGGL
T222	ATCAAAATAATTTACCAAATGATAAAAGTGATAGATATATTCCATATTCACCATTATCTCCAAAAGTTTTGGATAATGAAAGGAAACAAAGTGACCCCCAAAGTCAAGATAATAATGGAAATAGGCACGTACCTAATAGTGAAGATAGAGAAACACGTCCACATGGTAGAAATAATGAAAATAGATCATACAATAGAAAATATAACGATACTCCAAAACATCCTGAAAGGGAAGAACATGAAAAGCCAGATAATAATAAAAAAAAAGGAGGATCA---GATAATAAATATAAAATTGCAGGTGGAATAGCTGGAGGATTAG	QNNLPNDKSDRYIPYSPLSPKVLDNERKQSDPQSQDNNGNRHVPNSEDRETRPHGRNNENRSYNRKYNDTPKHPEREEHEKPDNNKKKGGSXDNKYKIAGGIAGGL
T223	ATCAAAATAATTTACCAAATGATAAAAGTGATAGATATATTCCATATTCACCATTACCTCCAAAAGTTTTGGATAATGAAAGGAAACAAAGTGACCCCCAAAGTCAAGATAATAATGGAAATAGGCACGTACCTAATAGTGAAGATAGAGAAACACGTCCACATGGTAGAAATAATGAAAATAGACCATACAATAGAAAATATAACGATACTCCAAAACATCCTGAAAGGGAAGAACATGAAAAGCCAGATAATAATAAACAAAAAGGACGATCA---GATAATAAATATAAAATTGCAGGTGGAATAGCTGGAGGATTAG	QNNLPNDKSDRYIPYSPLPPKVLDNERKQSDPQSQDNNGNRHVPNSEDRETRPHGRNNENRPYNRKYNDTPKHPEREEHEKPDNNKQKGRSXDNKYKIAGGIAGGL
T224	ATCAAAATAATTTACCAAATGATAAAAGTGATAGAAATATTCCATATTCACCATTACCTCCAAAAGTTTTGGATAATGAAAAGAAACAAAGTGACCCCCAAAGTCAAGATAATAATGGAAATAGGCACGTACCTAATAGTGAAGATAGAGAAACACGTCCACATGGTAGAAATAATGAAAATAGATCATACAATAGAAAACATAACAATACTCCAAAACATCCTGAAAGGGAAGAACATGAAAAGCCAGATAATAATAAACAAAAAGGAGGATCA---GATAATAAATATAAAATTGCAGGTGGAATAGCTGGAGGATTAG	QNNLPNDKSDRNIPYSPLPPKVLDNEKKQSDPQSQDNNGNRHVPNSEDRETRPHGRNNENRSYNRKHNNTPKHPEREEHEKPDNNKQKGGSXDNKYKIAGGIAGGL
T225	ATCAAAATAATTTACCAAATAATAAAAGTGATAGATATATTCCATATTCACCATTACCTCCAAATGTTTTGGATAATGAAAGGAAACAAAGTGACCCCCAAAGTCAAGATAATAATGGAAATAGGCACGTACCTAATAGTGAAGATAGAGAAACACGTCCACATGGTAGAAATAATGAAAATAGATCATACAATAGAAAACATAACAATACTCCAAAATATCATGAAAGGGAAGAACATGAAAAGCCAGATAATAATAAAAAAAAAGGAGGATCA---GATAATAAATATAAAATTGCAGGTGGAATAGCTGGAGGATTAG	QNNLPNNKSDRYIPYSPLPPNVLDNERKQSDPQSQDNNGNRHVPNSEDRETRPHGRNNENRSYNRKHNNTPKYHEREEHEKPDNNKKKGGSXDNKYKIAGGIAGGL
T226	ATCAAAATAATTTACCAAATGATAAAAGTGATAGAAATATTCCATATTCACCATTACCTCCAAAAGTTTTGGATAATGAAAGGAAACAAAGTGACCCCCAAAGTCAAGATAATAATGGAAATAGGCACGTACCTAATAGTGAAGATAGAGAAACACGTCCACATGGTAGAAATAATGAAAATAGATCATACAATAGAAAATATAACGATACTCCAAAACATCCTGAAAGGGAAGAATATGAAAAGCCAGATAATAATAAAAAAAAAGCAGGATCA---GATAATAAATATAAAATTGCAGGTGGAATAGCTGGAGGATTAG	QNNLPNDKSDRNIPYSPLPPKVLDNERKQSDPQSQDNNGNRHVPNSEDRETRPHGRNNENRSYNRKYNDTPKHPEREEYEKPDNNKKKAGSXDNKYKIAGGIAGGL
T227	ATCAAAATAATTTACCAAATGATAAAAGTGATAGATATATTCCATATTCACCATTACCTCCAAATGTTTTGGATAATGAAAGGAAACAAAGTGACCCCCAAAGTCAAGATAATAATGGAAATAGGCACGTACCTAATAGTGAAGATAGAGAAACACGTCCACATGGTAGAAATAATGAAAATAGATCATACAATAGAAAACATAACGATACTCCAAAATATCATGAAAGGGAAGAACATGAAAAGCCAGATAATAATAAAAAAAAA---GGATCATCAGATAATAAATATAAAATTGCAGGTGGAATAGCTGGAGGATTAG	QNNLPNDKSDRYIPYSPLPPNVLDNERKQSDPQSQDNNGNRHVPNSEDRETRPHGRNNENRSYNRKHNDTPKYHEREEHEKPDNNKKKXGSSDNKYKIAGGIAGGL
T228	ATCAAAATAATTTACCAAATGATAAAAGTGATAGATATATTCCATATTCACCATTACCTCCAAACGTTTTGGATAATGAAAGGAAACAAAGTGACCCCCAAAGTCAAGATAATAATGGAAATAGGCACGTACCTAATAGTGAAGATAGAGAAACACGTCCACATGGTAGAAATAATGAAAATAGATCATACAATATAAAATATAACGATACTCCAAAACATCCTGAAAGGGAAGAACATGAAAAGCCAGATAATAATAAAAAAAAAGGAGGATCA---GATAATAAATATAAAATTGCAGGTGGAATAGCTGGAGGATTAG	QNNLPNDKSDRYIPYSPLPPNVLDNERKQSDPQSQDNNGNRHVPNSEDRETRPHGRNNENRSYNIKYNDTPKHPEREEHEKPDNNKKKGGSXDNKYKIAGGIAGGL

## Sheet: SERA2 Haplotypes
SERA2_ID	SERA2_nucleotide_sequence	SERA2_amino_acid_sequence
S1	CATTATCATCCGATGGTTCACGTGTAACAACACAAGCAAGAATTGAAAAACCAAAACAACAACCAGCATTACCAACTTTAGCTCAAGAAACACAACCCCAACAACAGCAACAACAAAAAGAAGTAGGAAGTGGTATAGGAGCAGAACAAAAAGTAGAATCAGCAAAATCAGGTGTAGAAGTATCCCAATCAGATGTCGAAAGAGCAGGAAGATCATCAGGAACAGGAGGATCCGTAGGAACAAAGATATCACCTGGAT	LSSDGSRVTTQARIEKPKQQPALPTLAQETQPQQQQQQKEVGSGIGAEQKVESAKSGVEVSQSDVERAGRSSGTGGSVGTKISPG
S2	CATTATCATCCGATGGTTCACGTGTAACAACACAAGCAAGAATTGAAAAACCAAAAGAACAACCAGCATTACCAACTTTAGCTCAAGAAACACAACCCCGACAACAGCAACAACAAAAAGAAGTAGGAAGTGGTATAGGAGCAGAACAAAAAGTAGAATCAGCAAGACCAGGTGTAGAAGTATCCCAATCAGATGTCGAAAGAGCAGGAAGATCATCAGGAACAGGAGGATCCGTAGGAACAAAGATATCACCTGGAT	LSSDGSRVTTQARIEKPKEQPALPTLAQETQPRQQQQQKEVGSGIGAEQKVESARPGVEVSQSDVERAGRSSGTGGSVGTKISPG
S3	CATTATCATCCGATGGTTCACGTGTAACAACACAAGCAAGAATTGAAAAACCAAAACAACAACCAGCATTACCAACTTTAGCTCAAGAAACACAACCCCAACAACAGCAACAACAAAAAGAAGTAGGAAGTGGTATAGGAGCAGAACAAAAAGTAGAATCAGCAAAACCAGGTGCAGAAGTATCCCAATCAGATGTCGAAAGAGCAGGAAGATCATCAGGAACAGGAGGATCCGTAGGAACAAAGATATCACCTGGAT	LSSDGSRVTTQARIEKPKQQPALPTLAQETQPQQQQQQKEVGSGIGAEQKVESAKPGAEVSQSDVERAGRSSGTGGSVGTKISPG
S4	CATTATCATCCGATGGTTCACGTGTAACAACACAAGCAAGAATTGAAAAACCAAAACAACAACCAGCATTACCAACTTTAGCTCAAGAAACACAACCCCAACAACAGCAACAACAAAAAGAAGTAGGAAGTGGTATAGGAGCAGAACAAAAAGTAGAATCAGCAAAACCAGGTGTAGAAGTATCCCAATCAGATGTCGAAAGAGCAGGAAGATCATCAGGAACAGGAGGATCCGTAGGAACAAAGATATCACCTGGAT	LSSDGSRVTTQARIEKPKQQPALPTLAQETQPQQQQQQKEVGSGIGAEQKVESAKPGVEVSQSDVERAGRSSGTGGSVGTKISPG
S5	CATTATCATCCGATGGTTCACGTGTAACAACACAAGCAAGAATTGAAAAACCAAAA---CAACCAGCATTACCAACTTTAGCTCAAGAAACACAACCCCAACAACAGCAACAACAAAAAGAAGTAGGAAGTGGTATAGGAGCAGAACAAAAAGTAGAATCAGCAAAACCAGGTGTAGAAGTATCCCAATCAGATGTCGAAAGAGCAGGAAGATCATCAGGAACAGGAGGATCCGTAGGAACAAAGATATCACCTGGAT	LSSDGSRVTTQARIEKPKXQPALPTLAQETQPQQQQQQKEVGSGIGAEQKVESAKPGVEVSQSDVERAGRSSGTGGSVGTKISPG
S6	CATTATCATCCGATGGTTCACGTGTAACAACACAAGCAAGAATTGAAAAACCAAAA---CAACCAGCATTACCAACTTTAGCTCAAGAAACACAACCCCAACAACAGCAACAACAAAAAGAAGTAGGAAGTGGTATAGGAGCAGAACAAAAAGTAGAATCAGCAAAATCAGGTGTAGAAGTATCCCAATCAGATGTCGAAAGAGCAGGAAGATCATCAGGAACAGGAGGATCCGTAGGAACAAAGATATCACCTGGAT	LSSDGSRVTTQARIEKPKXQPALPTLAQETQPQQQQQQKEVGSGIGAEQKVESAKSGVEVSQSDVERAGRSSGTGGSVGTKISPG
S7	CATTATCATCCGATGGTTCACGTGTAACAACACAAGCAAGAATTGAAAAACCAAAACAACAACCAGCATTACCAACTTTAGCTCAAGAAACACAACCCCAACAACAGCAACAACAAAAAGAAGTAGGAAGTGGTATAGGAGCAGAACAAAAAGTAGAATCAGCAAGACCAGGTGTAGAAGTATCCCAATCAGATGTCGAAAGAGCAGGAAGATCATCAGGAACAGGAGGATCCGTAGGAACAAAGATATCACCTGGAT	LSSDGSRVTTQARIEKPKQQPALPTLAQETQPQQQQQQKEVGSGIGAEQKVESARPGVEVSQSDVERAGRSSGTGGSVGTKISPG
S8	CATTATCATCCGATGGTTCACGTGTAACAACACAAGCAAGAATTGAAAAACCAAAACAACAACCAGCATTACCAACTTTAGCTCAAGAAACACAACCCCAACAACAGCAACAACAAAAAGAAGTAGGAAGTGGTATAGGAGCAGAACAAAAAGTAGAATTAGCAAAACCAGGTGTAGAAGTATCCCAATCAGATGTCGAAAGAGCAGGAAGATCATCAGGAACAGGAGGATCCGTAGGAACAAAGATATCACCTGGAT	LSSDGSRVTTQARIEKPKQQPALPTLAQETQPQQQQQQKEVGSGIGAEQKVELAKPGVEVSQSDVERAGRSSGTGGSVGTKISPG
S9	CATTATCATCCGATGGTTCACGTGTAACAACACAAGCAAGAATTGAAGAACCAAAAGAACAACCAGCATTACCAACTTTAGCTCAAGAAACACAACCCCGACAACAGCAACAACAAAAAGAAGTAGGAAGTGGTATAGGAGCAGAACAAAAAGTAGAATCAGCAAGACCAGGTGTAGAAGTATCCCAATCAGATGTCGAAAGAGCAGGAAGATCATCAGGAACAGGAGGATCCGTAGGAACAAAGATATCACCTGGAT	LSSDGSRVTTQARIEEPKEQPALPTLAQETQPRQQQQQKEVGSGIGAEQKVESARPGVEVSQSDVERAGRSSGTGGSVGTKISPG
S10	CATTATCATCCGATGGTTCACGTGTAACAACACAAGCAAGAATTGAAAAACCAATACAACAACCAGCATTACCAACTTTAGCTCAAGAAACACAACCCCAACAACAGCAACAACAAAAAGAAGTAGGAAGTGGTATAGGAGCAGAACAAAAAGTAGAATCAGCAAGACCAGGTGTAGAAGTATCCCAATCAGATGTCGAAAGAGCAGGAAGATCATCAGGAACAGGAGGATCCGTAGGAACAAAGATATCACCTGGAT	LSSDGSRVTTQARIEKPIQQPALPTLAQETQPQQQQQQKEVGSGIGAEQKVESARPGVEVSQSDVERAGRSSGTGGSVGTKISPG
S11	CATTATCATCCGATGGTTCACGTGTAACAACACAAGCAAGAATTGAAAAACCAATACAACAACCAGCATTACCAACTTTAGCTCAAGAAACACAACCCCAACAACAGCAACAACAAAAAGAAGTAGGAAGTGGTATAGGAGCAGAACAAAAAGTAGAATCAGCAAAATCAGGTGTAGAAGTATCCCAATCAGATGTCGAAAGAGCAGGAAGATCATCAGGAACAGGAGGATCCGTAGGAACAAAGATATCACCTGGAT	LSSDGSRVTTQARIEKPIQQPALPTLAQETQPQQQQQQKEVGSGIGAEQKVESAKSGVEVSQSDVERAGRSSGTGGSVGTKISPG
S12	CATTATCATCCGATGGTTCACGTGTAACAACACAAGCAAGAATTGAAAAACCAAAACAACAACCAACATTACCAACTTTAGCTCAAGAAACACAACCCCAACAACAGCAACAACAAAAAGAAGTAGGAAGTGGTATAGGAGCAGAACAAAAAGTAGAATCAGCAAAACCAGGTGCAGAAGTATCCCAATCAGATGTCGAAAGAGCAGGAAGATCATCAGGAACAGGAGGATCCGTAGGAACAAAGATATCACCTGGAT	LSSDGSRVTTQARIEKPKQQPTLPTLAQETQPQQQQQQKEVGSGIGAEQKVESAKPGAEVSQSDVERAGRSSGTGGSVGTKISPG
S13	CATTATCATCCGATGGTTCACGTGTAACAACACAAGCAAGAATTGAAAAACCAAAAGAACAACCAGCATTACCAACTTTAGCTCAAGAAACACAACCCCGACAACAGCAACAACAAAAAGAAGTAGGAAGTGGTATAGGAGCAGAACAAAAAGTAGAATCAGCAAAATCAGGTGTAGAAGTATCCCAATCAGATGTCGAAAGAGCAGGAAGATCATCAGGAACAGGAGGATCCGTAGGAACAAAGATATCACCTGGAT	LSSDGSRVTTQARIEKPKEQPALPTLAQETQPRQQQQQKEVGSGIGAEQKVESAKSGVEVSQSDVERAGRSSGTGGSVGTKISPG
S14	CATTATCATCCGATGGTTCACGTGTAACAACACAAGCAAGAATTGAAAAACCAAAAGAACAACCAGCATTACCAACTTTAGCTCAAGAAACACAACCCCGACAACAGCAACAACAAAAAGAAGTAGGAAGTGGTATAGGAGCAGAACAAAAAGTAGAATCAGCAATACCAGGTGTAGAAGTATCCCAATCAGATGTCGAAAGAGCAGGAAGATCATCAGGAACAGGAGGATCCGTAGGAACAAAGATATCACCTGGAT	LSSDGSRVTTQARIEKPKEQPALPTLAQETQPRQQQQQKEVGSGIGAEQKVESAIPGVEVSQSDVERAGRSSGTGGSVGTKISPG
S15	CATTATCATCCGATGGTTCACGTGTAACAACACAAGCAAGAATTGAAAAACCAAAACAACAACCAGAATTACCAACTTTAGCTCAAGAAACACAACCCCAACAACAGCAACAACAAAAAGAAGTAGGAAGTGGTATAGGAGCAGAACAAAAAGTAGAATCAGCAAAACCAGGTGTAGAAGTATCCCAATCAGATGTCGAAAGAGCAGGAAGATCATCAGGAACAGGAGGATCCGTAGGAACAAAGATATCACCTGGAT	LSSDGSRVTTQARIEKPKQQPELPTLAQETQPQQQQQQKEVGSGIGAEQKVESAKPGVEVSQSDVERAGRSSGTGGSVGTKISPG
S16	CATTATCATCCGATGGTTCACGTGTAACAACACAAGCAAGAATTGAAAAACCAAAAGAACAATCAGCATTACCAACTTTAGCTCAAGAAACACAACCCCGACAACAGCAACAACAAAAAGAAGTAGGAAGTGGTATAGGAGCAGAACAAAAAGTAGAATCAGCAAGACCAGGTGTAGAAGTATCCCAATCAGATGTCGAAAGAGCAGGAAGATCATCAGGAACAGGAGGATCCGTAGGAACAAAGATATCACCTGGAT	LSSDGSRVTTQARIEKPKEQSALPTLAQETQPRQQQQQKEVGSGIGAEQKVESARPGVEVSQSDVERAGRSSGTGGSVGTKISPG
S17	CATTATCATCCGATGGTTCACGTGTAACAACACAAGCAAGAATTGAAAAACCAAAA---GAACCAGCATTACCAACTTTAGCTCAAGAAACACAACCCCGACAACAGCAACAACAAAAAGAAGTAGGAAGTGGTATAGGAGCAGAACAAAAAGTAGAATCAGCAAGACCAGGTGTAGAAGTATCCCAATCAGATGTCGAAAGAGCAGGAAGATCATCAGGAACAGGAGGATCCGTAGGAACAAAGATATCACCTGGAT	LSSDGSRVTTQARIEKPKXEPALPTLAQETQPRQQQQQKEVGSGIGAEQKVESARPGVEVSQSDVERAGRSSGTGGSVGTKISPG
S18	CATTATCATCCGATGGTTCACGTGTAACAACACAAGCAAGAATTGAAAAACCAAAA---CAACCAGCATTACCAACTTTAGCTCAAGAAACACAACCCCAACAACAGCAACAACAAAAAGAAGTAGGAAGTGGTATAGGAGCAGAACAAAAAGTAGAATCAGCAAAACCAGGTGCAGAAGTATCCCAATCAGATGTCGAAAGAGCAGGAAGATCATCAGGAACAGGAGGATCCGTAGGAACAAAGATATCACCTGGAT	LSSDGSRVTTQARIEKPKXQPALPTLAQETQPQQQQQQKEVGSGIGAEQKVESAKPGAEVSQSDVERAGRSSGTGGSVGTKISPG
S19	CATTATCATCCGATGGTTCACGTGTAACAACACAAGCAAGAATTGAAAAACCAAAACAACAACCAGCATTACCAACTTTAGCTCAAGAAACACAACCCCGACAACAGCAACAACAAAAAGAAGTAGGAAGTGGTATAGGAGCAGAACAAAAAGTAGAATCAGCAAGACCAGGTGTAGAAGTATCCCAATCAGATGTCGAAAGAGCAGGAAGATCATCAGGAACAGGAGGATCCGTAGGAACAAAGATATCACCTGGAT	LSSDGSRVTTQARIEKPKQQPALPTLAQETQPRQQQQQKEVGSGIGAEQKVESARPGVEVSQSDVERAGRSSGTGGSVGTKISPG
S20	CATTATCATCCGATGGTTCACGTGTAACAACACAAGCAAGAATTGAAAAACCAAAAGAACAACCAGCATTACCAACTTTAGCTCAAGAAACACAACCCCAACAACAGCAACAACAAAAAGAAGTAGGAAGTGGTATAGGAGCAGAACAAAAAGTAGAATCAGCAAAATCAGGTGTAGAAGTATCCCAATCAGATGTCGAAAGAGCAGGAAGATCATCAGGAACAGGAGGATCCGTAGGAACAAAGATATCACCTGGAT	LSSDGSRVTTQARIEKPKEQPALPTLAQETQPQQQQQQKEVGSGIGAEQKVESAKSGVEVSQSDVERAGRSSGTGGSVGTKISPG
S21	CATTATCATCCGATGGTTCACGTGTAACAACACAAGCAAGAATTGAAAAACCAAAACAACAACCAGCATTACCAACTTTAGCTCAAGAAACACAACCCCAACAACAGCAACAACAAAAAGAAGTAGGAAGTGGTATAGGAGCAGAACAAAAAGTAGAATCAGCAAAACCAGGTGTAGAAGGATCCCAATCAGATGTCGAAAGAGCAGGAAGATCATCAGGAACAGGAGGATCCGTAGGAACAAAGATATCACCTGGAT	LSSDGSRVTTQARIEKPKQQPALPTLAQETQPQQQQQQKEVGSGIGAEQKVESAKPGVEGSQSDVERAGRSSGTGGSVGTKISPG
S22	CATTATCATCCGATGGTTCACGTGTAACAACACAAGCAAGAATTGAAAAACCAAAA---CAACCAGCATTACCAACTTTAGCTCAAGAAACACAACCCCAACAACAGCAACAACAAAAAGAAGTAGGAAGTGGTATAGGAGCAGAACAAAAAGTAGAATCAGCAAGACCAGGTGTAGAAGTATCCCAATCAGATGTCGAAAGAGCAGGAAGATCATCAGGAACAGGAGGATCCGTAGGAACAAAGATATCACCTGGAT	LSSDGSRVTTQARIEKPKXQPALPTLAQETQPQQQQQQKEVGSGIGAEQKVESARPGVEVSQSDVERAGRSSGTGGSVGTKISPG
S23	CATTATCATCCGATGGTTCACGTGTAACAACACAAGCAAGAATTGAAAAACCAAAAGAACAACCAGCATTACCAACTTTAGCTCAAGAAACACAACCCCAACAACAGCAACAACAAAAAGAAGTAGGAAGTGGTATAGGAGCAGAACAAAAAGTAGAATCAGCAAGACCAGGTGTAGAAGTATCCCAATCAGATGTCGAAAGAGCAGGAAGATCATCAGGAACAGGAGGATCCGTAGGAACAAAGATATCACCTGGAT	LSSDGSRVTTQARIEKPKEQPALPTLAQETQPQQQQQQKEVGSGIGAEQKVESARPGVEVSQSDVERAGRSSGTGGSVGTKISPG
S24	CATTATCATCCGATGGTTCACGTGTAACAACACAAGCAAGAATTGAAAAACAAAAACAACAACCAGCATTACCAACTTTAGCTCAAGAAACACAACCCCAACAACAGCAACAACAAAAAGAAGTAGGAAGTGGTATAGGAGCAGAACAAAAAGTAGAATCAGCAAAACCAGGTGTAGAAGTATCCCAATCAGATGTCGAAAGAGCAGGAAGATCATCAGGAACAGGAGGATCCGTAGGAACAAAGATATCACCTGGAT	LSSDGSRVTTQARIEKQKQQPALPTLAQETQPQQQQQQKEVGSGIGAEQKVESAKPGVEVSQSDVERAGRSSGTGGSVGTKISPG
S25	CATTATCATCCGATGGTTCACGTGTAACAACACAAGCAAGAATTGAAAAACCAATACAACAACCAGCATTACCAACTTTAGCTCAAGAAACACAACCCCAACAACAGCAACAACAAAAAGAAGTAGGAAGTGGTATAGGAGCAGAACAAAAAGTAGAATCAGCAAAACCAGGTGTAGAAGTATCCCAATCAGATGTCGAAAGAGCAGGAAGATCATCAGGAACAGGAGGATCCGTAGGAACAAAGATATCACCTGGAT	LSSDGSRVTTQARIEKPIQQPALPTLAQETQPQQQQQQKEVGSGIGAEQKVESAKPGVEVSQSDVERAGRSSGTGGSVGTKISPG
S26	CATTATCATCCGATGGTTCACGTGTAACAACACAAGCAAGAATTGAAAAACCAAAACAACAACCAGAATTACCAACTTTAGCTCAAGAAACACAACCCCAACAACAGCAACAACAAAAAGAAGTAGGAAGTGGTATAGGAGCAGAACAAAAAGTAGAATCAGCAAGACCAGGTGTAGAAGTATCCCAATCAGATGTCGAAAGAGCAGGAAGATCATCAGGAACAGGAGGATCCGTAGGAACAAAGATATCACCTGGAT	LSSDGSRVTTQARIEKPKQQPELPTLAQETQPQQQQQQKEVGSGIGAEQKVESARPGVEVSQSDVERAGRSSGTGGSVGTKISPG
S27	CATTATCATCCGATGGTTCACGTGTAACAACACAAGCAAGAATTGAAAAACCAAAAGAACAACCAGCATTACCAACTTTAGCTCAAGAAACACAACCCCGACAACAGCAACAACAAAAAGAAGTAGGAAGTGGTATAGGAGCAGAACAAAAAGTAGAATCAGCAAGACCAGATGTAGAAGTATCCCAATCAGATGTCGAAAGAGCAGGAAGATCATCAGGAACAGGAGGATCCGTAGGAACAAAGATATCACCTGGAT	LSSDGSRVTTQARIEKPKEQPALPTLAQETQPRQQQQQKEVGSGIGAEQKVESARPDVEVSQSDVERAGRSSGTGGSVGTKISPG
S28	CATTATCATCCGATGGTTCACGTGTAACAACACAAGCAAGAATTGAAAAACCAAAAGAACAACCAGCATTACCAACTTTAGCTCAAGAAACACAACCCCGACAACAGCAACAACAAAAAGAAGTAGGAAGTGGTATAGGAGCAGAACAAAAAGTAGAATCAGCAAGACCAGGTGTAGAAGAATCCCAATCAGATGTCGAAAGAGCAGGAAGATCATCAGGAACAGGAGGATCCGTAGGAACAAAGATATCACCTGGAT	LSSDGSRVTTQARIEKPKEQPALPTLAQETQPRQQQQQKEVGSGIGAEQKVESARPGVEESQSDVERAGRSSGTGGSVGTKISPG
S29	CATTATCATCCGATGGTTCACGTGTAACAACACAAGCAAGAATTGAAGAACCAAAACAACAACCAGCATTACCAACTTTAGCTCAAGAAACACAACCCCAACAACAGCAACAACAAAAAGAAGTAGGAAGTGGTATAGGAGCAGAACAAAAAGTAGAATCAGCAAGACCAGGTGTAGAAGTATCCCAATCAGATGTCGAAAGAGCAGGAAGATCATCAGGAACAGGAGGATCCGTAGGAACAAAGATATCACCTGGAT	LSSDGSRVTTQARIEEPKQQPALPTLAQETQPQQQQQQKEVGSGIGAEQKVESARPGVEVSQSDVERAGRSSGTGGSVGTKISPG
S30	CATTATCATCCGATGGTTCACGTGTAACAACACAAGCAAGAATTGAAAAACCAAAAGAACAACCAGCATTACCAACTTTAGCTCAAGAAACACAACCCCGACAACAGCAACAACAAAAAGAAGTAGGAAGTGGTATAGGAGCAGAACAAAAAGTAGAATCAGCAAAACCAGGTGTAGAAGTATCCCAATCAGATGTCGAAAGAGCAGGAAGATCATCAGGAACAGGAGGATCCGTAGGAACAAAGATATCACCTGGAT	LSSDGSRVTTQARIEKPKEQPALPTLAQETQPRQQQQQKEVGSGIGAEQKVESAKPGVEVSQSDVERAGRSSGTGGSVGTKISPG
S31	CATTATCATCCGATGGTTCACGTGTAACAACACAAGCAAGAATTGAAAAACCAAAAGAACAACCAGCATTACCAACTTTAGCTCAAGAAACACAACCCCAACAACAGCAACAACAAAAAGAAGTAGGAAGTGGTATAGGAGCAGAACAAAAAGTAGAATCAGCAAAACCAGGTGTAGAAGTATCCCAATCAGATGTCGAAAGAGCAGGAAGATCATCAGGAACAGGAGGATCCGTAGGAACAAAGATATCACCTGGAT	LSSDGSRVTTQARIEKPKEQPALPTLAQETQPQQQQQQKEVGSGIGAEQKVESAKPGVEVSQSDVERAGRSSGTGGSVGTKISPG
S32	CATTATCATCCGATGGTTCACGTGTAACAACACAAGCAAGAATTGAAAAACCAAAACAACAACCAGCATTACCAACTTTAGCTCAAGAAACACAACCCCAACAACAGCAACAACAAAAAGAAGTAGGAAGTGGTATAGGAGCAGAACAAAAAGTAGAATCAGCAAAACAAGGTGTAGAAGTATCCCAATCAGATGTCGAAAGAGCAGGAAGATCATCAGGAACAGGAGGATCCGTAGGAACAAAGATATCACCTGGAT	LSSDGSRVTTQARIEKPKQQPALPTLAQETQPQQQQQQKEVGSGIGAEQKVESAKQGVEVSQSDVERAGRSSGTGGSVGTKISPG
S33	CATTATCATCCGATGGTTCACGTGTAACAACACAAGCAAGAATTGAAAAACCAAAAGACCAACCAGCATTACCAACTTTAGCTCAAGAAACACAACCCCAACAACAGCAACAACAAAAAGAAGTAGGAAGTGGTATAGGAGCAGAACAAAAAGTAGAATCAGCAAAACCAGATGCAGAAGTATCCCAATCAGATGTCGAAAGAGCAGGAAGATCATCAGGAACAGGAGGATCCGTAGGAACAAAGATATCACCTGGAT	LSSDGSRVTTQARIEKPKDQPALPTLAQETQPQQQQQQKEVGSGIGAEQKVESAKPDAEVSQSDVERAGRSSGTGGSVGTKISPG
S34	CATTATCATCCGATGGTTCACGTGTAACAACACAAGCAAGAATTGAAAAACCAAAA---CAACCAGCATTACCAACTTTAGCTCAAGAAACACAACCCCAACAACAGCAACAACAAAAAGAAGTAGGAAGTGGTATAGGAGCAGAACAAAAAGTAGAATTAGCAAAACCAGGTGTAGAAGTATCCCAATCAGATGTCGAAAGAGCAGGAAGATCATCAGGAACAGGAGGATCCGTAGGAACAAAGATATCACCTGGAT	LSSDGSRVTTQARIEKPKXQPALPTLAQETQPQQQQQQKEVGSGIGAEQKVELAKPGVEVSQSDVERAGRSSGTGGSVGTKISPG
S35	CATTATCATCCGATGGTTCACGTGTAACAACACAAGCAAGAATTGAAAAACCAATACAACAACCAGCATTACCAACTTTAGCTCAAGAAACACAACCCCAACAACAGCAACAACAAAAAGAAGTAGGAAGTGGTATAGGAGCAGAACAAAAAGTAGAATCAGCAAAACCAGGTGCAGAAGTATCCCAATCAGATGTCGAAAGAGCAGGAAGATCATCAGGAACAGGAGGATCCGTAGGAACAAAGATATCACCTGGAT	LSSDGSRVTTQARIEKPIQQPALPTLAQETQPQQQQQQKEVGSGIGAEQKVESAKPGAEVSQSDVERAGRSSGTGGSVGTKISPG
S36	CATTATCATCCGATGGTTCACGTGTAACAACACAAGCAAGAATTGAAAAACAAAAACAACAACCAGCATTACCAACTTTAGCTCAAGAAACACAACCCCAACAACAGCAACAACAAAAAGAAGTAGGAAGTGGTATAGGAGCAGAACAAAAAGTAGAATTAGCAAAACCAGGTGTAGAAGTATCCCAATCAGATGTCGAAAGAGCAGGAAGATCATCAGGAACAGGAGGATCCGTAGGAACAAAGATATCACCTGGAT	LSSDGSRVTTQARIEKQKQQPALPTLAQETQPQQQQQQKEVGSGIGAEQKVELAKPGVEVSQSDVERAGRSSGTGGSVGTKISPG
S37	CATTATCATCCGATGGTTCACGTGTAACAACACAAGCAAGAATTGAAAAACCAAAACAACAACCAACATTACCAACTTTAGCTCAAGAAACACAACCCCAACAACAGCAACAACAAAAAGAAGTAGGAAGTGGTATAGGAGCAGAACAAAAAGTAGAATCAGCAAAACCAGGTGTAGAAGTATCCCAATCAGATGTCGAAAGAGCAGGAAGATCATCAGGAACAGGAGGATCCGTAGGAACAAAGATATCACCTGGAT	LSSDGSRVTTQARIEKPKQQPTLPTLAQETQPQQQQQQKEVGSGIGAEQKVESAKPGVEVSQSDVERAGRSSGTGGSVGTKISPG
S38	CATTATCATCCGATGGTTCACGTGTAACAACACAAGCAAGAATTGAAAAACCAATACAACAACCAGCATTACCAACTTTAGCTCAAGAAACACAACCCCGACAACAGCAACAACAAAAAGAAGTAGGAAGTGGTATAGGAGCAGAACAAAAAGTAGAATCAGCAAGACCAGGTGTAGAAGTATCCCAATCAGATGTCGAAAGAGCAGGAAGATCATCAGGAACAGGAGGATCCGTAGGAACAAAGATATCACCTGGAT	LSSDGSRVTTQARIEKPIQQPALPTLAQETQPRQQQQQKEVGSGIGAEQKVESARPGVEVSQSDVERAGRSSGTGGSVGTKISPG
S39 (matches 3D7 reference)	CATTATCATCCGATGGTTCACGTGTAACAACACAAGCAAGAATTGAAAAACCAAAACAACAACCAACATTACCAACTTTAGCTCAAGAAACACAACCCCAACAACAGCAACAACAAAAAGAAGTAGGAAGTGGTATAGGAGCAGAACAAAAAGTAGAATCAGCAAGACCAGGTGCAGAAGTATCCCAATCAGATGTCGAAAGAGCAGGAAGATCATCAGGAACAGGAGGATCCGTAGGAACAAAGATATCACCTGGAT	LSSDGSRVTTQARIEKPKQQPTLPTLAQETQPQQQQQQKEVGSGIGAEQKVESARPGAEVSQSDVERAGRSSGTGGSVGTKISPG
S40	CATTATCATCCGATGGTTCACGTGTAACAACACAAGCAAGAATTGAAAAATCAAAACAACAACCAGCATTACCAACTTTAGCTCAAGAAACACAACCCCAACAACAGCAACAACAAAAAGAAGTAGGAAGTGGTATAGGAGCAGAACAAAAAGTAGAATCAGCAAAACCAGGTGCAGAAGTATCCCAATCAGATGTCGAAAGAGCAGGAAGATCATCAGGAACAGGAGGATCCGTAGGAACAAAGATATCACCTGGAT	LSSDGSRVTTQARIEKSKQQPALPTLAQETQPQQQQQQKEVGSGIGAEQKVESAKPGAEVSQSDVERAGRSSGTGGSVGTKISPG
S41	CATTATCATCCGATGGTTCACGTGTAACAACACAAGCAAGAATTGAAAAACCAAAAGAACAACCAGCATTACCAACTTTAGCTCAAGAAACACAACCCCAACAACAGCAACAACAAAAAGAAGTAGGAAGTGGTATAGGAGCAGAACAAAAAGTAGAATTAGCAAAACCAGGTGTAGAAGTATCCCAATCAGATGTCGAAAGAGCAGGAAGATCATCAGGAACAGGAGGATCCGTAGGAACAAAGATATCACCTGGAT	LSSDGSRVTTQARIEKPKEQPALPTLAQETQPQQQQQQKEVGSGIGAEQKVELAKPGVEVSQSDVERAGRSSGTGGSVGTKISPG
S42	CATTATCATCCGATGGTTCACGTGTAACAACACAAGCAAGAATTGAAAAACCAAAAGAACAACCAGCATTACCAACTTTAGCTCAAGAAACACAACCCCAACAACAGCAACAACAAAAAGAAGTAGGAAGTGGTATAGGAGCAGAACAAAAAGTAGAATCAGCAAAACCAGGTGCAGAAGTATCCCAATCAGATGTCGAAAGAGCAGGAAGATCATCAGGAACAGGAGGATCCGTAGGAACAAAGATATCACCTGGAT	LSSDGSRVTTQARIEKPKEQPALPTLAQETQPQQQQQQKEVGSGIGAEQKVESAKPGAEVSQSDVERAGRSSGTGGSVGTKISPG
S43	CATTATCATCCGATGGTTCACGTGTAACAACACAAGCAAGAATTGAAAAACCAAAACAACAACCAGCATTACCAACTTTAGCTCAAGAAACACAACCCCAACAACAGCAACAACAAAAAGAAGTAGGAAGTGGTATAGGAGCAGAACAAAAAGTAGAATCAGCAAGACCAGGTGCAGAAGTATCCCAATCAGATGTCGAAAGAGCAGGAAGATCATCAGGAACAGGAGGATCCGTAGGAACAAAGATATCACCTGGAT	LSSDGSRVTTQARIEKPKQQPALPTLAQETQPQQQQQQKEVGSGIGAEQKVESARPGAEVSQSDVERAGRSSGTGGSVGTKISPG
S44	CATTATCATCCGATGGTTCACGTGTAACAACACAAGCAAGAATTGAAAAACCAAAAGAACAACCAGTATTACCAACTTTAGCTCAAGAAACACAACCCCAACAACAGCAACAACAAAAAGAAGTAGGAAGTGGTATAGGAGCAGAACAAAAAGTAGAATCAGCAAAACCAGGTGCAGAAGTATCCCAATCAGATGTCGAAAGAGCAGGAAGATCATCAGGAACAGGAGGATCCGTAGGAACAAAGATATCACCTGGAT	LSSDGSRVTTQARIEKPKEQPVLPTLAQETQPQQQQQQKEVGSGIGAEQKVESAKPGAEVSQSDVERAGRSSGTGGSVGTKISPG
S45	CATTATCATCCGATGGTTCACGTGTAACAACACAAGCAAGAATTGAAAAACCAAAAGAACAACAAGCATTACCAACTTTAGCTCAAGAAACACAACCCCGACAACAGCAACAACAAAAAGAAGTAGGAAGTGGTATAGGAGCAGAACAAAAAGTAGAATCAGCAAGACCAGGTGTAGAAGTATCCCAATCAGATGTCGAAAGAGCAGGAAGATCATCAGGAACAGGAGGATCCGTAGGAACAAAGATATCACCTGGAT	LSSDGSRVTTQARIEKPKEQQALPTLAQETQPRQQQQQKEVGSGIGAEQKVESARPGVEVSQSDVERAGRSSGTGGSVGTKISPG
S46	CATTATCATCCGATGGTTCACGTGTAACAACACAAGCAAGAATTGAAAAACCAAAAGAACAACCAGCATTACCAACTTTAGCTCAAGAAACACAACCCCAACAACAGCAACAACAAAAAGAAGTAGGAAGTGGTATAGGAGCAGAACAAAAAGTAGAATCAGCAAAACCAGGTGTAGAAGGATCCCAATCAGATGTCGAAAGAGCAGGAAGATCATCAGGAACAGGAGGATCCGTAGGAACAAAGATATCACCTGGAT	LSSDGSRVTTQARIEKPKEQPALPTLAQETQPQQQQQQKEVGSGIGAEQKVESAKPGVEGSQSDVERAGRSSGTGGSVGTKISPG
S47	CATTATCATCCGATGGTTCACGTGTAACAACACAAGCAAGAATTGAAAAACCAAAAGAACTACCAGCATTACCAACTTTAGCTCAAGAAACACAACCCCGACAACAGCAACAACAAAAAGAAGTAGGAAGTGGTATAGGAGCAGAACAAAAAGTAGAATCAGCAAGACCAGGTGTAGAAGTATCCCAATCAGATGTCGAAAGAGCAGGAAGATCATCAGGAACAGGAGGATCCGTAGGAACAAAGATATCACCTGGAT	LSSDGSRVTTQARIEKPKELPALPTLAQETQPRQQQQQKEVGSGIGAEQKVESARPGVEVSQSDVERAGRSSGTGGSVGTKISPG
S48	CATTATCATCCGATGGTTCACGTGTAACAACACAAGCAAGAATTGAAAAACCAAAACAACAACAAGCATTACCAACTTTAGCTCAAGAAACACAACCCCAACAACAGCAACAACAAAAAGAAGTAGGAAGTGGTATAGGAGCAGAACAAAAAGTAGAATCAGCAAGACCAGGTGTAGAAGTATCCCAATCAGATGTCGAAAGAGCAGGAAGATCATCAGGAACAGGAGGATCCGTAGGAACAAAGATATCACCTGGAT	LSSDGSRVTTQARIEKPKQQQALPTLAQETQPQQQQQQKEVGSGIGAEQKVESARPGVEVSQSDVERAGRSSGTGGSVGTKISPG
S49	CATTATCATCCGATGGTTCACGTGTAACAACACAAGCAAGAATTGAAAAACCAATACAACAACCAGCATTACCAACTTTAGCTCAAGAAACACAACCCCAACAACAGCAACAACAAAAAGAAGTAGGAAGTGGTATAGGAGCAGAACAAAAAGTAGAATTAGCAAAACCAGGTGTAGAAGTATCCCAATCAGATGTCGAAAGAGCAGGAAGATCATCAGGAACAGGAGGATCCGTAGGAACAAAGATATCACCTGGAT	LSSDGSRVTTQARIEKPIQQPALPTLAQETQPQQQQQQKEVGSGIGAEQKVELAKPGVEVSQSDVERAGRSSGTGGSVGTKISPG
S50	CATTATCATCCGATGGTTCACGTGTAACAACACAAGCAAGAATTGAAAAACTAAAACAACAACCAGCATTACCAACTTTAGCTCAAGAAACACAACCCCAACAACAGCAACAACAAAAAGAAGTAGGAAGTGGTATAGGAGCAGAACAAAAAGTAGAATCAGCAAGACCAGGTGTAGAAGTATCCCAATCAGATGTCGAAAGAGCAGGAAGATCATCAGGAACAGGAGGATCCGTAGGAACAAAGATATCACCTGGAT	LSSDGSRVTTQARIEKLKQQPALPTLAQETQPQQQQQQKEVGSGIGAEQKVESARPGVEVSQSDVERAGRSSGTGGSVGTKISPG
S51	CATTATCATCCGATGGTTCACGTGTAACAACACAAGCAAGAATTGAAAAACAAAAACAACAACCAGCATTACCAACTTTAGCTCAAGAAACACAACCCCAACAACAGCAACAACAAAAAGAAGTAGGAAGTGGTATAGGAGCAGAACAAAAAGTAGAATCAGCAAGACCAGGTGTAGAAGTATCCCAATCAGATGTCGAAAGAGCAGGAAGATCATCAGGAACAGGAGGATCCGTAGGAACAAAGATATCACCTGGAT	LSSDGSRVTTQARIEKQKQQPALPTLAQETQPQQQQQQKEVGSGIGAEQKVESARPGVEVSQSDVERAGRSSGTGGSVGTKISPG
S52	CATTATCATCCGATGGTTCACGTGTAACAACACAAGCAAGAATTGAAAAACCAAAAGAACAACCAGCATTACCAACTTTAGCTCAAGAAACACAACCCCGACAACAGCAACAACAAAAAGAAGTAGGAAGTGGTATAGGAGCAGAACAAAAAGTAGAATTAGCAAAACCAGGTGTAGAAGTATCCCAATCAGATGTCGAAAGAGCAGGAAGATCATCAGGAACAGGAGGATCCGTAGGAACAAAGATATCACCTGGAT	LSSDGSRVTTQARIEKPKEQPALPTLAQETQPRQQQQQKEVGSGIGAEQKVELAKPGVEVSQSDVERAGRSSGTGGSVGTKISPG
S53	CATTATCATCCGATGGTTCACGTGTAACAACACAAGCAAGAATTGAAAAACCAAAACAACACCCAGCATTACCAACTTTAGCTCAAGAAACACAACCCCAACAACAGCAACAACAAAAAGAAGTAGGAAGTGGTATAGGAGCAGAACAAAAAGTAGAATCAGCAAAACCAGGTGTAGAAGTATCCCAATCAGATGTCGAAAGAGCAGGAAGATCATCAGGAACAGGAGGATCCGTAGGAACAAAGATATCACCTGGAT	LSSDGSRVTTQARIEKPKQHPALPTLAQETQPQQQQQQKEVGSGIGAEQKVESAKPGVEVSQSDVERAGRSSGTGGSVGTKISPG
S54	CATTATCATCCGATGGTTCACGTGTAACAACACAAGCAAGAATTGAAAAACAAAAACAACAACCAGCATTACCAACTTTAGCTCAAGAAACACAACCCCAACAACAGCAACAACAAAAAGAAGTAGGAAGTGGTATAGGAGCAGAACAAAAAGTAGAATCAGCAAAATCAGGTGTAGAAGTATCCCAATCAGATGTCGAAAGAGCAGGAAGATCATCAGGAACAGGAGGATCCGTAGGAACAAAGATATCACCTGGAT	LSSDGSRVTTQARIEKQKQQPALPTLAQETQPQQQQQQKEVGSGIGAEQKVESAKSGVEVSQSDVERAGRSSGTGGSVGTKISPG
S55	CATTATCATCCGATGGTTCACGTGTAACAACACAAGCAAGAATTGAAAAACCAAAAGAACAACCAGCATTACCAACTTTAGCTCAAGAAACACAACCCCGACAACAGCAACAACAAAAAGAAGTAGGAAGTGGTATAGGAGCAGAACAAAAAGTAGAATCAGCAAAACCAGGTGCAGAAGTATCCCAATCAGATGTCGAAAGAGCAGGAAGATCATCAGGAACAGGAGGATCCGTAGGAACAAAGATATCACCTGGAT	LSSDGSRVTTQARIEKPKEQPALPTLAQETQPRQQQQQKEVGSGIGAEQKVESAKPGAEVSQSDVERAGRSSGTGGSVGTKISPG
S56	CATTATCATCCGATGGTTCACGTGTAACAACACAAGCAAGAATTGAAAAACCAAAA---CAACCAGCATTACCAACTTTAGCTCAAGAAACACAACCCCGACAACAGCAACAACAAAAAGAAGTAGGAAGTGGTATAGGAGCAGAACAAAAAGTAGAATCAGCAAGACCAGGTGTAGAAGTATCCCAATCAGATGTCGAAAGAGCAGGAAGATCATCAGGAACAGGAGGATCCGTAGGAACAAAGATATCACCTGGAT	LSSDGSRVTTQARIEKPKXQPALPTLAQETQPRQQQQQKEVGSGIGAEQKVESARPGVEVSQSDVERAGRSSGTGGSVGTKISPG
S57	CATTATCATCCGATGGTTCACGTGTAACAACACAAGCAAGAATTGAAAAACCAATACAACAACCAGCATTACCAACTTTAGCTCAAGAAACACAACCCCAACAACAGCAACAACAAAAAGAAGTAGGAAGTGGTATAGGAGCAGAACAAAAAGTAGAATCAGCAAAACCAGGTGTAGAAGGATCCCAATCAGATGTCGAAAGAGCAGGAAGATCATCAGGAACAGGAGGATCCGTAGGAACAAAGATATCACCTGGAT	LSSDGSRVTTQARIEKPIQQPALPTLAQETQPQQQQQQKEVGSGIGAEQKVESAKPGVEGSQSDVERAGRSSGTGGSVGTKISPG
S58	CATTATCATCCGATGGTTCACGTGTAACAACACAAGCAAGAATTGAAAAACCAAAAGAACAACCAACATTACCAACTTTAGCTCAAGAAACACAACCCCGACAACAGCAACAACAAAAAGAAGTAGGAAGTGGTATAGGAGCAGAACAAAAAGTAGAATCAGCAAGACCAGGTGTAGAAGTATCCCAATCAGATGTCGAAAGAGCAGGAAGATCATCAGGAACAGGAGGATCCGTAGGAACAAAGATATCACCTGGAT	LSSDGSRVTTQARIEKPKEQPTLPTLAQETQPRQQQQQKEVGSGIGAEQKVESARPGVEVSQSDVERAGRSSGTGGSVGTKISPG
S59	CATTATCATCCGATGGTTCACGTGTAACAACACAAGCAAGAATTGAAAAACCAAAAGAACAACCAGTATTACCAACTTTAGCTCAAGAAACACAACCCCGACAACAGCAACAACAAAAAGAAGTAGGAAGTGGTATAGGAGCAGAACAAAAAGTAGAATCAGCAAGACCAGGTGTAGAAGTATCCCAATCAGATGTCGAAAGAGCAGGAAGATCATCAGGAACAGGAGGATCCGTAGGAACAAAGATATCACCTGGAT	LSSDGSRVTTQARIEKPKEQPVLPTLAQETQPRQQQQQKEVGSGIGAEQKVESARPGVEVSQSDVERAGRSSGTGGSVGTKISPG
S60	CATTATCATCCGATGGTTCACGTGTAACAACACAAGCAAGAATTGAAAAACCAAAACAACAACCAGCATTACCAACTTTAGCTCAAGAAACACAACCCCGACAACAGCAACAACAAAAAGAAGTAGGAAGTGGTATAGGAGCAGAACAAAAAGTAGAATCAGCAAGACCAGGTGTAGAAGAATCCCAATCAGATGTCGAAAGAGCAGGAAGATCATCAGGAACAGGAGGATCCGTAGGAACAAAGATATCACCTGGAT	LSSDGSRVTTQARIEKPKQQPALPTLAQETQPRQQQQQKEVGSGIGAEQKVESARPGVEESQSDVERAGRSSGTGGSVGTKISPG
S61	CATTATCATCCGATGGTTCACGTGTAACAACACAAGCAAGAATTGAAAAACCAAAACAACAACCAACATTACCAACTTTAGCTCAAGAAACACAACCCCAACAACAGCAACAACAAAAAGAAGTAGGAAGTGGTATAGGAGCAGAACAAAAAGTAGAATCAGCAAAATCAGGTGTAGAAGTATCCCAATCAGATGTCGAAAGAGCAGGAAGATCATCAGGAACAGGAGGATCCGTAGGAACAAAGATATCACCTGGAT	LSSDGSRVTTQARIEKPKQQPTLPTLAQETQPQQQQQQKEVGSGIGAEQKVESAKSGVEVSQSDVERAGRSSGTGGSVGTKISPG
S62	CATTATCATCCGATGGTTCACGTGTAACAACACAAGCAAGAATTGAAAAACAAAAACAACAACCAGCATTACCAACTTTAGCTCAAGAAACACAACCCCAACAACAGCAACAACAAAAAGAAGTAGGAAGTGGTATAGGAGCAGAACAAAAAGTAGAATCAGCAATACCAGGTGTAGAAGTATCCCAATCAGATGTCGAAAGAGCAGGAAGATCATCAGGAACAGGAGGATCCGTAGGAACAAAGATATCACCTGGAT	LSSDGSRVTTQARIEKQKQQPALPTLAQETQPQQQQQQKEVGSGIGAEQKVESAIPGVEVSQSDVERAGRSSGTGGSVGTKISPG
S63	CATTATCATCCGATGGTTCACGTGTAACAACACAAGCAAGAATTGAAAAACCAAAACAACAACGAGCATTACCAACTTTAGCTCAAGAAACACAACCCCAACAACAGCAACAACAAAAAGAAGTAGGAAGTGGTATAGGAGCAGAACAAAAAGTAGAATCAGCAAAACCAGGTGTAGAAGTATCCCAATCAGATGTCGAAAGAGCAGGAAGATCATCAGGAACAGGAGGATCCGTAGGAACAAAGATATCACCTGGAT	LSSDGSRVTTQARIEKPKQQRALPTLAQETQPQQQQQQKEVGSGIGAEQKVESAKPGVEVSQSDVERAGRSSGTGGSVGTKISPG
S64	CATTATCATCCGATGGTTCACGTGTAACAACACAAGCAAGAATTGAAAAACCAAAACAACAACGAGCATTACCAACTTTAGCTCAAGAAACACAACCCCAACAACAGCAACAACAAAAAGAAGTAGGAAGTGGTATAGGAGCAGAACAAAAAGTAGAATCAGCAAGACCAGGTGTAGAAGTATCCCAATCAGATGTCGAAAGAGCAGGAAGATCATCAGGAACAGGAGGATCCGTAGGAACAAAGATATCACCTGGAT	LSSDGSRVTTQARIEKPKQQRALPTLAQETQPQQQQQQKEVGSGIGAEQKVESARPGVEVSQSDVERAGRSSGTGGSVGTKISPG
S65	CATTATCATCCGATGGTTCACGTGTAACAACACAAGCAAGAATTGAAAAACCAAAACAACACCCAGCATTACCAACTTTAGCTCAAGAAACACAACCCCAACAACAGCAACAACAAAAAGAAGTAGGAAGTGGTATAGGAGCAGAACAAAAAGTAGAATCAGCAAAATCAGGTGTAGAAGTATCCCAATCAGATGTCGAAAGAGCAGGAAGATCATCAGGAACAGGAGGATCCGTAGGAACAAAGATATCACCTGGAT	LSSDGSRVTTQARIEKPKQHPALPTLAQETQPQQQQQQKEVGSGIGAEQKVESAKSGVEVSQSDVERAGRSSGTGGSVGTKISPG
S66	CATTATCATCCGATGGTTCACGTGTAACAACACAAGCAAGAATTGAAAAACTAAAACAACAACCAGCATTACCAACTTTAGCTCAAGAAACACAACCCCAACAACAGCAACAACAAAAAGAAGTAGGAAGTGGTATAGGAGCAGAACAAAAAGTAGAATCAGCAAAACCAGGTGTAGAAGTATCCCAATCAGATGTCGAAAGAGCAGGAAGATCATCAGGAACAGGAGGATCCGTAGGAACAAAGATATCACCTGGAT	LSSDGSRVTTQARIEKLKQQPALPTLAQETQPQQQQQQKEVGSGIGAEQKVESAKPGVEVSQSDVERAGRSSGTGGSVGTKISPG
S67	CATTATCATCCGATGGTTCACGTGTAACAACACAAGCAAGAATTGAAAAACCAAAAGAACAACCAGCATTACCAACTTTAGCTCAGGAAACACAACCCCGACAACAGCAACAACAAAAAGAAGTAGGAAGTGGTATAGGAGCAGAACAAAAAGTAGAATCAGCAAGACCAGGTGTAGAAGTATCCCAATCAGATGTCGAAAGAGCAGGAAGATCATCAGGAACAGGAGGATCCGTAGGAACAAAGATATCACCTGGAT	LSSDGSRVTTQARIEKPKEQPALPTLAQETQPRQQQQQKEVGSGIGAEQKVESARPGVEVSQSDVERAGRSSGTGGSVGTKISPG
S68	CATTATCATCCGATGGTTCACGTGTAACAACACAAGCAAGAATTGAAAAACCAAAACAACAACCAGAATTACCAACTTTAGCTCAAGAAACACAACCCCAACAACAGCAACAACAAAAAGAAGTAGGAAGTGGTATAGGAGCAGAACAAAAAGTAGAATCAGCAAAATCAGGTGTAGAAGTATCCCAATCAGATGTCGAAAGAGCAGGAAGATCATCAGGAACAGGAGGATCCGTAGGAACAAAGATATCACCTGGAT	LSSDGSRVTTQARIEKPKQQPELPTLAQETQPQQQQQQKEVGSGIGAEQKVESAKSGVEVSQSDVERAGRSSGTGGSVGTKISPG
S69	CATTATCATCCGATGGTTCACGTGTAACAACACAAGCAAGAATTGAAAAACCAAAACAACAACCAGCATTACCAACTTTAGCTCAAGAAACACAACCCCGACAACAGCAACAACAAAAAGAAGTAGGAAGTGGTATAGGAGCAGAACAAAAAGTAGAATCAGCAAAACCAGGTGTAGAAGTATCCCAATCAGATGTCGAAAGAGCAGGAAGATCATCAGGAACAGGAGGATCCGTAGGAACAAAGATATCACCTGGAT	LSSDGSRVTTQARIEKPKQQPALPTLAQETQPRQQQQQKEVGSGIGAEQKVESAKPGVEVSQSDVERAGRSSGTGGSVGTKISPG
S70	CATTATCATCCGATGGTTCACGTGTAACAACACAAGCAAGAATTGAAGAACCAAAAGAACAACCAGCATTACCAACTTTAGCTCAAGAAACACAACCCCGACAACAGCAACAACAAAAAGAAGTAGGAAGTGGTATAGGAGCAGAACAAAAAGTAGAATCAGCAAAATCAGGTGTAGAAGTATCCCAATCAGATGTCGAAAGAGCAGGAAGATCATCAGGAACAGGAGGATCCGTAGGAACAAAGATATCACCTGGAT	LSSDGSRVTTQARIEEPKEQPALPTLAQETQPRQQQQQKEVGSGIGAEQKVESAKSGVEVSQSDVERAGRSSGTGGSVGTKISPG
S71	CATTATCATCCGATGGTTCACGTGTAACAACACAAGCAAGAATTGAAGAACCAAAAGAACAACCAGCATTACCAACTTTAGCTCAAGAAACACAACCCCGACAACAGCAACAACAAAAAGAAGTAGGAAGTGGTATAGGAGCAGAACAAAAAGTAGAATCAGCAAAACCAGGTGCAGAAGTATCCCAATCAGATGTCGAAAGAGCAGGAAGATCATCAGGAACAGGAGGATCCGTAGGAACAAAGATATCACCTGGAT	LSSDGSRVTTQARIEEPKEQPALPTLAQETQPRQQQQQKEVGSGIGAEQKVESAKPGAEVSQSDVERAGRSSGTGGSVGTKISPG
S72	CATTATCATCCGATGGTTCACGTGTAACAACACAAGCAAGAATTGAAAAACCAAAACAACAACCAGCATTACCAACTTTAGCTCAAGAAACACAACCCCAACAACAGCAACAACAAAAAGAAGTAGGAAGTGGTATAGGAGCAGAACAAAAAGTAGAATCAGTAAAACCAGGTGCAGAAGTATCCCAATCAGATGTCGAAAGAGCAGGAAGATCATCAGGAACAGGAGGATCCGTAGGAACAAAGATATCACCTGGAT	LSSDGSRVTTQARIEKPKQQPALPTLAQETQPQQQQQQKEVGSGIGAEQKVESVKPGAEVSQSDVERAGRSSGTGGSVGTKISPG
S73	CATTATCATCCGATGGTTCACGTGTAACAACACAAGCAAGAATTGAAAAACCAAAA---GAACCAGCATTACCAACTTTAGCTCAAGAAACACAACCCCGACAACAGCAACAACAAAAAGAAGTAGGAAGTGGTATAGGAGCAGAACAAAAAGTAGAATCAGCAAAATCAGGTGTAGAAGTATCCCAATCAGATGTCGAAAGAGCAGGAAGATCATCAGGAACAGGAGGATCCGTAGGAACAAAGATATCACCTGGAT	LSSDGSRVTTQARIEKPKXEPALPTLAQETQPRQQQQQKEVGSGIGAEQKVESAKSGVEVSQSDVERAGRSSGTGGSVGTKISPG
S74	CATTATCATCCGATGGTTCACGTGTAACAACACAAGCAAGAATTGAAAAATCAAAACAACAACCAGCATTACCAACTTTAGCTCAAGAAACACAACCCCAACAACAGCAACAACAAAAAGAAGTAGGAAGTGGTATAGGAGCAGAACAAAAAGTAGAATCAGCAAAACCAGGTGTAGAAGTATCCCAATCAGATGTCGAAAGAGCAGGAAGATCATCAGGAACAGGAGGATCCGTAGGAACAAAGATATCACCTGGAT	LSSDGSRVTTQARIEKSKQQPALPTLAQETQPQQQQQQKEVGSGIGAEQKVESAKPGVEVSQSDVERAGRSSGTGGSVGTKISPG
S75	CATTATCATCCGATGGTTCACGTGTAACAACACAAGCAAGAATTGAAAAACCAAAACAACAACCAGCATTACCAACTTTAGCTCAAGAAACACAACCCCAACAACAGCAACAACAAAAAGAAGTAGGAAGTGGTATAGGAGCAGAACAAAAAGTAGAATCAGCAAAACGAGGTGTAGAAGTATCCCAATCAGATGTCGAAAGAGCAGGAAGATCATCAGGAACAGGAGGATCCGTAGGAACAAAGATATCACCTGGAT	LSSDGSRVTTQARIEKPKQQPALPTLAQETQPQQQQQQKEVGSGIGAEQKVESAKRGVEVSQSDVERAGRSSGTGGSVGTKISPG
S76	CATTATCATCCGATGGTTCACGTGTAACAACACAAGCAAGAATTGAAAAACCAAAACAACAACCAGAATTACCAACTTTAGCTCAAGAAACACAACCCCGACAACAGCAACAACAAAAAGAAGTAGGAAGTGGTATAGGAGCAGAACAAAAAGTAGAATCAGCAAGACCAGGTGTAGAAGTATCCCAATCAGATGTCGAAAGAGCAGGAAGATCATCAGGAACAGGAGGATCCGTAGGAACAAAGATATCACCTGGAT	LSSDGSRVTTQARIEKPKQQPELPTLAQETQPRQQQQQKEVGSGIGAEQKVESARPGVEVSQSDVERAGRSSGTGGSVGTKISPG
S77	CATTATCATCCGATGGTTCACGTGTAACAACACAAGCAAGAATTGAAAAACCAAAACACCAACCAGCATTACCAACTTTAGCTCAAGAAACACAACCCCAACAACAGCAACAACAAAAAGAAGTAGGAAGTGGTATAGGAGCAGAACAAAAAGTAGAATCAGCAAAACCAGGTGCAGAAGTATCCCAATCAGATGTCGAAAGAGCAGGAAGATCATCAGGAACAGGAGGATCCGTAGGAACAAAGATATCACCTGGAT	LSSDGSRVTTQARIEKPKHQPALPTLAQETQPQQQQQQKEVGSGIGAEQKVESAKPGAEVSQSDVERAGRSSGTGGSVGTKISPG
S78	CATTATCATCCGATGGTTCACGTGTAACAACACAAGCAAGAATTGAAGAACCAAAAGAACAACCAGCATTACCAACTTTAGCTCAAGAAACACAACCCCAACAACAGCAACAACAAAAAGAAGTAGGAAGTGGTATAGGAGCAGAACAAAAAGTAGAATCAGCAAAACCAGGTGTAGAAGTATCCCAATCAGATGTCGAAAGAGCAGGAAGATCATCAGGAACAGGAGGATCCGTAGGAACAAAGATATCACCTGGAT	LSSDGSRVTTQARIEEPKEQPALPTLAQETQPQQQQQQKEVGSGIGAEQKVESAKPGVEVSQSDVERAGRSSGTGGSVGTKISPG
S79	CATTATCATCCGATGGTTCACGTGTAACAACACAAGCAAGAATTGAAAAACCAATACAACAACCAGCATTACCAACTTTAGCTCAAGAAACACAACCCCAACAACAGCAACAACAAAAAGAAGTAGGAAGTGGTATAGGAGCAGAACAAAAAGTAGAATCAGCAATACCAGGTGTAGAAGTATCCCAATCAGATGTCGAAAGAGCAGGAAGATCATCAGGAACAGGAGGATCCGTAGGAACAAAGATATCACCTGGAT	LSSDGSRVTTQARIEKPIQQPALPTLAQETQPQQQQQQKEVGSGIGAEQKVESAIPGVEVSQSDVERAGRSSGTGGSVGTKISPG
S80	CATTATCATCCGATGGTTCACGTGTAACAACACAAGCAAGAATTGAAAAACCAAAACAACAACCAGCATTACCAACTTTAGCTCAAGAAACACAACCCCAACAACAGCAACAACAAAAAGAAGTAGGAAGTGGTATAGGAGCAGAACAAAAAGTAGAATCAGCAAAACCAGGTGTAAAAGTATCCCAATCAGATGTCGAAAGAGCAGGAAGATCATCAGGAACAGGAGGATCCGTAGGAACAAAGATATCACCTGGAT	LSSDGSRVTTQARIEKPKQQPALPTLAQETQPQQQQQQKEVGSGIGAEQKVESAKPGVKVSQSDVERAGRSSGTGGSVGTKISPG
S81	CATTATCATCCGATGGTTCACGTGTAACAACACAAGCAAGAATTGAAAAACCAAAA---CAACCAGCATTACCAACTTTAGCTCAAGAAACACAACCCCAACAACAGCAACAACAAAAAGAAGTAGGAAGTGGTATAGGAGCAGAACAAAAAGTAGAATCAGCAAAACCAGGTGTAAAAGTATCCCAATCAGATGTCGAAAGAGCAGGAAGATCATCAGGAACAGGAGGATCCGTAGGAACAAAGATATCACCTGGAT	LSSDGSRVTTQARIEKPKXQPALPTLAQETQPQQQQQQKEVGSGIGAEQKVESAKPGVKVSQSDVERAGRSSGTGGSVGTKISPG
S82	CATTATCATCCGATGGTTCACGTGTAACAACACAAGCAAGAATTGAAAAACCAAAACAACAACCAGCATTACCAACTTTAGCTCAAGAAACACAACCCCAACAACAGCAACAACAAAAAGAAGTAGGAAGTGGTATAGGAGCAGAACAAAAAGTAGAATCAGCAATACCAGGTGTAGAAGTATCCCAATCAGATGTCGAAAGAGCAGGAAGATCATCAGGAACAGGAGGATCCGTAGGAACAAAGATATCACCTGGAT	LSSDGSRVTTQARIEKPKQQPALPTLAQETQPQQQQQQKEVGSGIGAEQKVESAIPGVEVSQSDVERAGRSSGTGGSVGTKISPG
S83	CATTATCATCCGATGGTTCACGTGTAACAACACAAGCAAGAATTGAAAAACCAAAAAAACAACCAGCATTACCAACTTTAGCTCAAGAAACACAACCCCAACAACAGCAACAACAAAAAGAAGTAGGAAGTGGTATAGGAGCAGAACAAAAAGTAGAATCAGCAAAACCAGGTGTAGAAGTATCCCAATCAGATGTCGAAAGAGCAGGAAGATCATCAGGAACAGGAGGATCCGTAGGAACAAAGATATCACCTGGAT	LSSDGSRVTTQARIEKPKKQPALPTLAQETQPQQQQQQKEVGSGIGAEQKVESAKPGVEVSQSDVERAGRSSGTGGSVGTKISPG
S84	CATTATCATCCGATGGTTCACGTGTAACAACACAAGCAAGAATTGAAAAACCAATACAACAACCAGCATTACCAACTTTAGCTCAAGAAACACAACCCCGACAACAGCAACAACAAAAAGAAGTAGGAAGTGGTATAGGAGCAGAACAAAAAGTAGAATCAGCAATACCAGGTGTAGAAGTATCCCAATCAGATGTCGAAAGAGCAGGAAGATCATCAGGAACAGGAGGATCCGTAGGAACAAAGATATCACCTGGAT	LSSDGSRVTTQARIEKPIQQPALPTLAQETQPRQQQQQKEVGSGIGAEQKVESAIPGVEVSQSDVERAGRSSGTGGSVGTKISPG
S85	CATTATCATCCGATGGTTCACGTGTAACAACACAAGCAAGAATTGAAAAACCAAAACAACAACCAGCATTACCAACTTTAGCTCAAGAAACACAACCCCAACAACAGCAACAACAAAAAGAAGTAGGAAGTGGTATAGGAGCAGAACAAAAAGTAGAATCAGCAAGACAAGGTGTAGAAGTATCCCAATCAGATGTCGAAAGAGCAGGAAGATCATCAGGAACAGGAGGATCCGTAGGAACAAAGATATCACCTGGAT	LSSDGSRVTTQARIEKPKQQPALPTLAQETQPQQQQQQKEVGSGIGAEQKVESARQGVEVSQSDVERAGRSSGTGGSVGTKISPG
S86	CATTATCATCCGATGGTTCACGTGTAACAACACAAGCAAGAATTGAAAAACCAAAACAACAACAAGCATTACCAACTTTAGCTCAAGAAACACAACCCCAACAACAGCAACAACAAAAAGAAGTAGGAAGTGGTATAGGAGCAGAACAAAAAGTAGAATTAGCAAAACCAGGTGTAGAAGTATCCCAATCAGATGTCGAAAGAGCAGGAAGATCATCAGGAACAGGAGGATCCGTAGGAACAAAGATATCACCTGGAT	LSSDGSRVTTQARIEKPKQQQALPTLAQETQPQQQQQQKEVGSGIGAEQKVELAKPGVEVSQSDVERAGRSSGTGGSVGTKISPG
S87	CATTATCATCCGATGGTTCACGTGTAACAACACAAGCAAGAATTGAAAAACCAAAACAACAACCAGCATTACCAACTTTAGCTCAAGAAACACAACCCCAACAACAGCAACAACAAAAAGAAGTAGGAAGTGGTATAGGAGCAGAACAAAAAGTAGAATCAGCAAGACCAGGTGTAGAAGAATCCCAATCAGATGTCGAAAGAGCAGGAAGATCATCAGGAACAGGAGGATCCGTAGGAACAAAGATATCACCTGGAT	LSSDGSRVTTQARIEKPKQQPALPTLAQETQPQQQQQQKEVGSGIGAEQKVESARPGVEESQSDVERAGRSSGTGGSVGTKISPG
S88	CATTATCATCCGATGGTTCACGTGTAACAACACAAGCAAGAATTGAAAAACCAAAAGAACAACCAGCATTACCAACTTTAGCTCAAGAAACACAACCCCGACAACAGCAACAACAAAAAGAAGTAGGAAGTGGTATAGGAGCAGAACAAAAAGTACAATCAGCAAGACCAGGTGTAGAAGTATCCCAATCAGATGTCGAAAGAGCAGGAAGATCATCAGGAACAGGAGGATCCGTAGGAACAAAGATATCACCTGGAT	LSSDGSRVTTQARIEKPKEQPALPTLAQETQPRQQQQQKEVGSGIGAEQKVQSARPGVEVSQSDVERAGRSSGTGGSVGTKISPG
S89	CATTATCATCCGATGGTTCACGTGTAACAACACAAGCAAGAATTGAAAAACCAAAAGAACAACCAGCATTACCAACTTTAGCTCAAGAAACACAACCCCGACAACAGCAACAACAAAAAGAAGTAGGAAGTGGTATAGGAGCAGAACAAAAAGTAGAATCAGCAAGATCAGGTGTAGAAGTATCCCAATCAGATGTCGAAAGAGCAGGAAGATCATCAGGAACAGGAGGATCCGTAGGAACAAAGATATCACCTGGAT	LSSDGSRVTTQARIEKPKEQPALPTLAQETQPRQQQQQKEVGSGIGAEQKVESARSGVEVSQSDVERAGRSSGTGGSVGTKISPG
S90	CATTATCATCCGATGGTTCACGTGTAACAACACAAGCAAGAATTGAAGAACCAAAACAACAACCAGCATTACCAACTTTAGCTCAAGAAACACAACCCCAACAACAGCAACAACAAAAAGAAGTAGGAAGTGGTATAGGAGCAGAACAAAAAGTAGAATCAGCAAAACCAGGTGTAGAAGTATCCCAATCAGATGTCGAAAGAGCAGGAAGATCATCAGGAACAGGAGGATCCGTAGGAACAAAGATATCACCTGGAT	LSSDGSRVTTQARIEEPKQQPALPTLAQETQPQQQQQQKEVGSGIGAEQKVESAKPGVEVSQSDVERAGRSSGTGGSVGTKISPG
S91	CATTATCATCCGATGGTTCACGTGTAACAACACAAGCAAGAATTGAAAAACCAGAAGAACAACCAGCATTACCAACTTTAGCTCAAGAAACACAACCCCAACAACAGCAACAACAAAAAGAAGTAGGAAGTGGTATAGGAGCAGAACAAAAAGTAGAATCAGCAAAACCAGGTGTAGAAGTATCCCAATCAGATGTCGAAAGAGCAGGAAGATCATCAGGAACAGGAGGATCCGTAGGAACAAAGATATCACCTGGAT	LSSDGSRVTTQARIEKPEEQPALPTLAQETQPQQQQQQKEVGSGIGAEQKVESAKPGVEVSQSDVERAGRSSGTGGSVGTKISPG
S92	CATTATCATCCGATGGTTCACGTGTAACAACACAAGCAAGAATTGAAAAACCAAAACAACAACCAACATTACCAACTTTAGCTCAAGAAACACAACCCCAACAACAGCAACAACAAAAAGAAGTAGGAAGTGGTATAGGAGCAGAACAAAAAGTAGAATCAGCAAGACCAGGTGTAGAAGTATCCCAATCAGATGTCGAAAGAGCAGGAAGATCATCAGGAACAGGAGGATCCGTAGGAACAAAGATATCACCTGGAT	LSSDGSRVTTQARIEKPKQQPTLPTLAQETQPQQQQQQKEVGSGIGAEQKVESARPGVEVSQSDVERAGRSSGTGGSVGTKISPG
S93	CATTATCATCCGATGGTTCACGTGTAACAACACAAGCAAGAATTGAAAAACCAAAA---CAACCAGCATTACCAACTTTAGCTCAAGAAACACAACCCCAACAACAGCAACAACAAAAAGAAGTAGGAAGTGGTATAGGAGCAGAACAAAAAGTAGAATCAGCAAAATCAGGTGTAGAAGAATCCCAATCAGATGTCGAAAGAGCAGGAAGATCATCAGGAACAGGAGGATCCGTAGGAACAAAGATATCACCTGGAT	LSSDGSRVTTQARIEKPKXQPALPTLAQETQPQQQQQQKEVGSGIGAEQKVESAKSGVEESQSDVERAGRSSGTGGSVGTKISPG
S94	CATTATCATCCGATGGTTCACGTGTAACAACACAAGCAAGAATTGAAGAACCAAAAGAACAACCAGCATTACCAACTTTAGCTCAAGAAACACAACCCCAACAACAGCAACAACAAAAAGAAGTAGGAAGTGGTATAGGAGCAGAACAAAAAGTAGAATCAGCAAAATCAGGTGTAGAAGTATCCCAATCAGATGTCGAAAGAGCAGGAAGATCATCAGGAACAGGAGGATCCGTAGGAACAAAGATATCACCTGGAT	LSSDGSRVTTQARIEEPKEQPALPTLAQETQPQQQQQQKEVGSGIGAEQKVESAKSGVEVSQSDVERAGRSSGTGGSVGTKISPG
S95	CATTATCATCCGATGGTTCACGTGTAACAACACAAGCAAGAATTGAAAAACCAAAA---CAACCAGCATTACCAACTTTAGCTCAAGAAACACAACCCCGACAACAGCAACAACAAAAAGAAGTAGGAAGTGGTATAGGAGCAGAACAAAAAGTAGAATCAGCAAAATCAGGTGTAGAAGTATCCCAATCAGATGTCGAAAGAGCAGGAAGATCATCAGGAACAGGAGGATCCGTAGGAACAAAGATATCACCTGGAT	LSSDGSRVTTQARIEKPKXQPALPTLAQETQPRQQQQQKEVGSGIGAEQKVESAKSGVEVSQSDVERAGRSSGTGGSVGTKISPG
S96	CATTATCATCCGATGGTTCACGTGTAACAACACAAGCAAGAATTGAAAAATCAAAACAACAACCAGCATTACCAACTTTAGCTCAAGAAACACAACCCCAACAACAGCAACAACAAAAAGAAGTAGGAAGTGGTATAGGAGCAGAACAAAAAGTAGAATCAGCAAAATCAGGTGTAGAAGTATCCCAATCAGATGTCGAAAGAGCAGGAAGATCATCAGGAACAGGAGGATCCGTAGGAACAAAGATATCACCTGGAT	LSSDGSRVTTQARIEKSKQQPALPTLAQETQPQQQQQQKEVGSGIGAEQKVESAKSGVEVSQSDVERAGRSSGTGGSVGTKISPG
S97	CATTATCATCCGATGGTTCACGTGTAACAACACAAGCAAGAATTGAAAAACCAAAACAACAACTAGCATTACCAACTTTAGCTCAAGAAACACAACCCCAACAACAGCAACAACAAAAAGAAGTAGGAAGTGGTATAGGAGCAGAACAAAAAGTAGAATCAGCAAAACCAGGTGTAGAAGTATCCCAATCAGATGTCGAAAGAGCAGGAAGATCATCAGGAACAGGAGGATCCGTAGGAACAAAGATATCACCTGGAT	LSSDGSRVTTQARIEKPKQQLALPTLAQETQPQQQQQQKEVGSGIGAEQKVESAKPGVEVSQSDVERAGRSSGTGGSVGTKISPG
S98	CATTATCATCCGATGGTTCACGTGTAACAACACAAGCAAGAATTGAAAAACAAAAACAACAACCAGCATTACCAACTTTAGCTCAAGAAACACAACCCCAACAACAGCAACAACAAAAAGAAGTAGGAAGTGGTATAGGAGCAGAACAAAAAGTAGAATCAGCAAAACCAGGTGCAGAAGTATCCCAATCAGATGTCGAAAGAGCAGGAAGATCATCAGGAACAGGAGGATCCGTAGGAACAAAGATATCACCTGGAT	LSSDGSRVTTQARIEKQKQQPALPTLAQETQPQQQQQQKEVGSGIGAEQKVESAKPGAEVSQSDVERAGRSSGTGGSVGTKISPG
S99	CATTATCATCCGATGGTTCACGTGTAACAACACAAGCAAGAATTGAAAAACCAAAA---CAACCAGCATTACCAACTTTAGCTCAAGAAACACAACCCCAACAACAGCAACAACAAAAAGAAGTAGGAAGTGGTATAGGAGCAGAACAAAAAGTAGAATCAGCAATACCAGGTGTAGAAGTATCCCAATCAGATGTCGAAAGAGCAGGAAGATCATCAGGAACAGGAGGATCCGTAGGAACAAAGATATCACCTGGAT	LSSDGSRVTTQARIEKPKXQPALPTLAQETQPQQQQQQKEVGSGIGAEQKVESAIPGVEVSQSDVERAGRSSGTGGSVGTKISPG
S100	CATTATCATCCGATGGTTCACGTGTAACAACACAAGCAAGAATTGAAGAACCAAAAGAACAACCAGCATTACCAACTTTAGCTCAAGAAACACAACCCCAACAACAGCAACAACAAAAAGAAGTAGGAAGTGGTATAGGAGCAGAACAAAAAGTAGAATCAGCAAAACCAGGTGCAGAAGTATCCCAATCAGATGTCGAAAGAGCAGGAAGATCATCAGGAACAGGAGGATCCGTAGGAACAAAGATATCACCTGGAT	LSSDGSRVTTQARIEEPKEQPALPTLAQETQPQQQQQQKEVGSGIGAEQKVESAKPGAEVSQSDVERAGRSSGTGGSVGTKISPG
S101	CATTATCATCCGATGGTTCACGTGTAACAACACAAGCAAGAATTGAAAAACCAAAACAACAACCAGCATTACCAACTTTAGCTCAAGAAACACAACCCCAACAACAGCAACAACAAAAAGAAGTAGGAAGTGGTATAGGAGCAGAACAAAAAGTAGAATCAGCAGAATCAGGTGTAGAAGTATCCCAATCAGATGTCGAAAGAGCAGGAAGATCATCAGGAACAGGAGGATCCGTAGGAACAAAGATATCACCTGGAT	LSSDGSRVTTQARIEKPKQQPALPTLAQETQPQQQQQQKEVGSGIGAEQKVESAESGVEVSQSDVERAGRSSGTGGSVGTKISPG
S102	CATTATCATCCGATGGTTCACGTGTAACAACACAAGCAAGAATTGAAAAACTAAAACAACAACCAGCATTACCAACTTTAGCTCAAGAAACACAACCCCAACAACAGCAACAACAAAAAGAAGTAGGAAGTGGTATAGGAGCAGAACAAAAAGTAGAATTAGCAAAACCAGGTGTAGAAGTATCCCAATCAGATGTCGAAAGAGCAGGAAGATCATCAGGAACAGGAGGATCCGTAGGAACAAAGATATCACCTGGAT	LSSDGSRVTTQARIEKLKQQPALPTLAQETQPQQQQQQKEVGSGIGAEQKVELAKPGVEVSQSDVERAGRSSGTGGSVGTKISPG
S103	CATTATCATCCGATGGTTCACGTGTAACAACACAAGCAAGAATTGAAAAACCAAAAGAACAACCAGCATTACCAACTTTAGCTCAAGAAACACAACCCCAACAACAGCAACAACAAAAAGAAGTAGGAAGTGGTATAGGAGCAGAACAAAAAGTAGAATCAGCAAAACCAGGTGTAAAAGTATCCCAATCAGATGTCGAAAGAGCAGGAAGATCATCAGGAACAGGAGGATCCGTAGGAACAAAGATATCACCTGGAT	LSSDGSRVTTQARIEKPKEQPALPTLAQETQPQQQQQQKEVGSGIGAEQKVESAKPGVKVSQSDVERAGRSSGTGGSVGTKISPG
S104	CATTATCATCCGATGGTTCACGTGTAACAACACAAGCAAGAATTGAAAAACCAAAA---GAACCAGCATTACCAACTTTAGCTCAAGAAACACAACCCCGACAACAGCAACAACAAAAAGAAGTAGGAAGTGGTATAGGAGCAGAACAAAAAGTAGAATCAGCAAAACCAGGTGCAGAAGTATCCCAATCAGATGTCGAAAGAGCAGGAAGATCATCAGGAACAGGAGGATCCGTAGGAACAAAGATATCACCTGGAT	LSSDGSRVTTQARIEKPKXEPALPTLAQETQPRQQQQQKEVGSGIGAEQKVESAKPGAEVSQSDVERAGRSSGTGGSVGTKISPG
S105	CATTATCATCCGATGGTTCACGTGTAACAACACAAGCAAGAATTGAAAAACCAAAACAACAACCAGCATTACCAACTTTAGCTCAAGAAACACAACCCCGACAACAGCAACAACAAAAAGAAGTAGGAAGTGGTATAGGAGCAGAACAAAAAGTAGAATCAGCAAAATCAGGTGTAGAAGTATCCCAATCAGATGTCGAAAGAGCAGGAAGATCATCAGGAACAGGAGGATCCGTAGGAACAAAGATATCACCTGGAT	LSSDGSRVTTQARIEKPKQQPALPTLAQETQPRQQQQQKEVGSGIGAEQKVESAKSGVEVSQSDVERAGRSSGTGGSVGTKISPG
S106	CATTATCATCCGATGGTTCACGTGTAACAACACAAGCAAGAATTGAAAAACCAAAACAACAACAAGCATTACCAACTTTAGCTCAAGAAACACAACCCCGACAACAGCAACAACAAAAAGAAGTAGGAAGTGGTATAGGAGCAGAACAAAAAGTAGAATCAGCAAGACCAGGTGTAGAAGTATCCCAATCAGATGTCGAAAGAGCAGGAAGATCATCAGGAACAGGAGGATCCGTAGGAACAAAGATATCACCTGGAT	LSSDGSRVTTQARIEKPKQQQALPTLAQETQPRQQQQQKEVGSGIGAEQKVESARPGVEVSQSDVERAGRSSGTGGSVGTKISPG
S107	CATTATCATCCGATGGTTCACGTGTAACAACACAAGCAAGAATTGAAAAACCAAAACAACAACGAGCATTACCAACTTTAGCTCAAGAAACACAACCCCAACAACAGCAACAACAAAAAGAAGTAGGAAGTGGTATAGGAGCAGAACAAAAAGTAGAATCAGCAAAATCAGGTGTAGAAGTATCCCAATCAGATGTCGAAAGAGCAGGAAGATCATCAGGAACAGGAGGATCCGTAGGAACAAAGATATCACCTGGAT	LSSDGSRVTTQARIEKPKQQRALPTLAQETQPQQQQQQKEVGSGIGAEQKVESAKSGVEVSQSDVERAGRSSGTGGSVGTKISPG
S108	CATTATCATCCGATGGTTCACGTGTAACAACACAAGCAAGAATTGAAAAACCAAAAGACCAACCAGCATTACCAACTTTAGCTCAAGAAACACAACCCCGACAACAGCAACAACAAAAAGAAGTAGGAAGTGGTATAGGAGCAGAACAAAAAGTAGAATCAGCAAAACCAGATGCAGAAGTATCCCAATCAGATGTCGAAAGAGCAGGAAGATCATCAGGAACAGGAGGATCCGTAGGAACAAAGATATCACCTGGAT	LSSDGSRVTTQARIEKPKDQPALPTLAQETQPRQQQQQKEVGSGIGAEQKVESAKPDAEVSQSDVERAGRSSGTGGSVGTKISPG
S109	CATTATCATCCGATGGTTCACGTGTAACAACACAAGCAAGAATTGAAAAACCAAAA---CAACCAGCATTACCAACTTTAGCTCAAGAAACACAACCCCGACAACAGCAACAACAAAAAGAAGTAGGAAGTGGTATAGGAGCAGAACAAAAAGTAGAATCAGCAAAACCAGGTGTAGAAGTATCCCAATCAGATGTCGAAAGAGCAGGAAGATCATCAGGAACAGGAGGATCCGTAGGAACAAAGATATCACCTGGAT	LSSDGSRVTTQARIEKPKXQPALPTLAQETQPRQQQQQKEVGSGIGAEQKVESAKPGVEVSQSDVERAGRSSGTGGSVGTKISPG
S110	CATTATCATCCGATGGTTCACGTGTAACAACACAAGCAAGAATTGAAAAACCAAAAGAACAAACAGCATTACCAACTTTAGCTCAAGAAACACAACCCCGACAACAGCAACAACAAAAAGAAGTAGGAAGTGGTATAGGAGCAGAACAAAAAGTAGAATCAGCAAGACCAGGTGTAGAAGTATCCCAATCAGATGTCGAAAGAGCAGGAAGATCATCAGGAACAGGAGGATCCGTAGGAACAAAGATATCACCTGGAT	LSSDGSRVTTQARIEKPKEQTALPTLAQETQPRQQQQQKEVGSGIGAEQKVESARPGVEVSQSDVERAGRSSGTGGSVGTKISPG
S111	CATTATCATCCGATGGTTCACGTGTAACAACACAAGCAAGTATTGAAAAACCAAAAGAACAACCAGCATTACCAACTTTAGCTCAAGAAACACAACCCCGACAACAGCAACAACAAAAAGAAGTAGGAAGTGGTATAGGAGCAGAACAAAAAGTAGAATCAGCAAGACCAGGTGTAGAAGAATCCCAATCAGATGTCGAAAGAGCAGGAAGATCATCAGGAACAGGAGGATCCGTAGGAACAAAGATATCACCTGGAT	LSSDGSRVTTQASIEKPKEQPALPTLAQETQPRQQQQQKEVGSGIGAEQKVESARPGVEESQSDVERAGRSSGTGGSVGTKISPG
S112	CATTATCATCCGATGGTTCACGTGTAACAACACAAGCAAGAATTGAAAAACCAAAACAACAACCAGCATTACCAACTTTAGCTCAAGAAACACAACCCCAACAACAGCAACAACAAAAAGAAGTAGGAAGTGGTATAGGAGCAGAACAAAAAGTAGAATCAGCAAGACCAGATGTAGAAGTATCCCAATCAGATGTCGAAAGAGCAGGAAGATCATCAGGAACAGGAGGATCCGTAGGAACAAAGATATCACCTGGAT	LSSDGSRVTTQARIEKPKQQPALPTLAQETQPQQQQQQKEVGSGIGAEQKVESARPDVEVSQSDVERAGRSSGTGGSVGTKISPG
S113	CATTATCATCCGATGGTTCACGTGTAACAACACAAGCAAGAATTGAAAAACAAAAACAACAACCAGCATTACCAACTTTAGCTCAAGAAACACAACCCCGACAACAGCAACAACAAAAAGAAGTAGGAAGTGGTATAGGAGCAGAACAAAAAGTAGAATTAGCAAAACCAGGTGTAGAAGTATCCCAATCAGATGTCGAAAGAGCAGGAAGATCATCAGGAACAGGAGGATCCGTAGGAACAAAGATATCACCTGGAT	LSSDGSRVTTQARIEKQKQQPALPTLAQETQPRQQQQQKEVGSGIGAEQKVELAKPGVEVSQSDVERAGRSSGTGGSVGTKISPG
S114	CATTATCATCCGATGGTTCACGTGTAACAACACAAGCAAGAATTGAAAAACCAAAAGAACAACCAGCATTACCAACTTTAGCTCAAGAAACACAACCCCGACAACAGCAACAACAAAAAGAAGTAGGAAGTGGTATAGGAGCAGAACAAAAAGTAGAATCAGAAAGACCAGGTGTAGAAGTATCCCAATCAGATGTCGAAAGAGCAGGAAGATCATCAGGAACAGGAGGATCCGTAGGAACAAAGATATCACCTGGAT	LSSDGSRVTTQARIEKPKEQPALPTLAQETQPRQQQQQKEVGSGIGAEQKVESERPGVEVSQSDVERAGRSSGTGGSVGTKISPG
S115	CATTATCATCCGATGGTTCACGTGTAACAACACAAGCAAGAATTGAAAAACCAAAACAACAACCAGCATTACCAACTTTAGCTCAAGAAACACAACCCCAACAACAGCAACAACAAAAAGAAGTAGGAAGTGGTATAGGAGCAGAACAAAAAGTAGAATCAGCAAAACCAGGTGTAGAAGTATCCCAATCAGATGTCGAAAGAGCAGGAAGATCATCAGGAACAGGAGGATCCGTAGGATCAAAGATATCACCTGGAT	LSSDGSRVTTQARIEKPKQQPALPTLAQETQPQQQQQQKEVGSGIGAEQKVESAKPGVEVSQSDVERAGRSSGTGGSVGSKISPG
S116	CATTATCATCCGATGGTTCACGTGTAACAACACAAGCAAGAATTGAAAAACAAAAACAACAACCAGCATTACCAACTTTAGCTCAAGAAACACAACCCCGACAACAGCAACAACAAAAAGAAGTAGGAAGTGGTATAGGAGCAGAACAAAAAGTAGAATCAGCAAGACCAGGTGTAGAAGTATCCCAATCAGATGTCGAAAGAGCAGGAAGATCATCAGGAACAGGAGGATCCGTAGGAACAAAGATATCACCTGGAT	LSSDGSRVTTQARIEKQKQQPALPTLAQETQPRQQQQQKEVGSGIGAEQKVESARPGVEVSQSDVERAGRSSGTGGSVGTKISPG
S117	CATTATCATCCGATGGTTCACGTGTAACAACACAAGCAAGAATTGAAAAACCAAAACAACAACCAGCATTACCAACTTTAGCTCAAGAAACACAACCCCAACAACAGCAACAACAAAAAGAAGTAGGAAGTGGTATAGGAGCAGAACAAAAAGTAGAATTAGCAAAACCAGGTGTAGAAGTATCCCAATCAGATGTTGAAAGAGCAGGAAGATCATCAGGAACAGGAGGATCCGTAGGAACAAAGATATCACCTGGAT	LSSDGSRVTTQARIEKPKQQPALPTLAQETQPQQQQQQKEVGSGIGAEQKVELAKPGVEVSQSDVERAGRSSGTGGSVGTKISPG
S118	CATTATCATCCGATGGTTCACGTGTAACAACACAAGCAAGAATTGAAAAACCAATACAACAACCAGCATTACCAACTTTAGCTCAAGAAACACAACCCCAACAACAGCAACAACAAAAAGAAGTAGGAAGTGGTATGGGAGCAGAACAAAAAGTAGAATCAGCAAAACAAGGTGTAGAAGTATCCCAATCAGATGTCGAAAGAGCAGGAAGATCATCAGGAACAGGAGGATCCGTAGGAACAAAGATATCACCTGGAT	LSSDGSRVTTQARIEKPIQQPALPTLAQETQPQQQQQQKEVGSGMGAEQKVESAKQGVEVSQSDVERAGRSSGTGGSVGTKISPG
S119	CATTATCATCCGATGGTTCACGTGTAACAACACAAGCAAGAATTGAAAAACAAAAACAACAACCAGCATTACCAACTTTAGCTCAAGAAACACAACCCCGACAACAGCAACAACAAAAAGAAGTAGGAAGTGGTATAGGAGCAGAACAAAAAGTAGAATCAGCAAAAGCAGGTGCAGAAGTATCCCAATCAGATGTCGAAAGAGCAGGAAGATCATCAGGAACAGGAGGATCCGTAGGAACAAAGATATCACCTGGAT	LSSDGSRVTTQARIEKQKQQPALPTLAQETQPRQQQQQKEVGSGIGAEQKVESAKAGAEVSQSDVERAGRSSGTGGSVGTKISPG
S120	CATTATCATCCGATGGTTCACGTGTAACAACACAAGCAAGAATTGAAAAATCAAAACAACAACCAGCATTACCAACTTTAGCTCAAGAAACACAACCCCAACAACAGCAACAACAAAAAGAAGTAGGAAGTGGTATAGGAGCAGAACAAAAAGTAGAATTAGCAAAACCAGGTGTAGAAGTATCCCAATCAGATGTCGAAAGAGCAGGAAGATCATCAGGAACAGGAGGATCCGTAGGAACAAAGATATCACCTGGAT	LSSDGSRVTTQARIEKSKQQPALPTLAQETQPQQQQQQKEVGSGIGAEQKVELAKPGVEVSQSDVERAGRSSGTGGSVGTKISPG
S121	CATTATCATCCGATGGTTCACGTGTAACAACACAAGCAAGAATTGAAAAACCAAAAAAACAACCAGCATTACCAACTTTAGCTCAAGAAACACAACCCCAACAACAGCAACAACAAAAAGAAGTAGGAAGTGGTATAGGAGCAGAACAAAAAGTAGAATCAGCAAAATCAGGTGTAGAAGTATCCCAATCAGATGTCGAAAGAGCAGGAAGATCATCAGGAACAGGAGGATCCGTAGGAACAAAGATATCACCTGGAT	LSSDGSRVTTQARIEKPKKQPALPTLAQETQPQQQQQQKEVGSGIGAEQKVESAKSGVEVSQSDVERAGRSSGTGGSVGTKISPG
S122	CATTATCATCCGATGGTTCACGTGTAACAACACAAGCAAGAATTGAAGAACCAAAAGAACAACCAGCATTACCAACTTTAGCTCAAGAAACACAACCCCGACAACAGCAACAACAAAAAGAAGTAGGAAGTGGTATAGGAGCAGAACAAAAAGTAGAATCAGCAAAACCAGGTGTAGAAGTATCCCAATCAGATGTCGAAAGAGCAGGAAGATCATCAGGAACAGGAGGATCCGTAGGAACAAAGATATCACCTGGAT	LSSDGSRVTTQARIEEPKEQPALPTLAQETQPRQQQQQKEVGSGIGAEQKVESAKPGVEVSQSDVERAGRSSGTGGSVGTKISPG
S123	CATTATCATCCGATGGTTCACGTGTAACAACACAAGCAAGAATTGAAAAACCAAAACAACAACCAACATTACCAACTTTAGCTCAAGAAACACAACCCCAACAACAGCAACAACAAAAAGAAGTAGGAAGTGGTATAGGAGCAGAACAAAAAGTAGAATTAGCAAAACCAGGTGTAGAAGTATCCCAATCAGATGTCGAAAGAGCAGGAAGATCATCAGGAACAGGAGGATCCGTAGGAACAAAGATATCACCTGGAT	LSSDGSRVTTQARIEKPKQQPTLPTLAQETQPQQQQQQKEVGSGIGAEQKVELAKPGVEVSQSDVERAGRSSGTGGSVGTKISPG
S124	CATTATCATCCGATGGTTCACGTGTAACAACACAAGCAAGAATTGAAAAACCAAAACAACAACCAGCATTACCAACTTTAGCTCAAGAAACACAACCCCGACAACAGCAACAACAAAAAGAAGTAGGAAGTGGTATAGGAGCAGAACAAAAAGTAGAATTAGCAAAACCAGGTGTAGAAGTATCCCAATCAGATGTCGAAAGAGCAGGAAGATCATCAGGAACAGGAGGATCCGTAGGAACAAAGATATCACCTGGAT	LSSDGSRVTTQARIEKPKQQPALPTLAQETQPRQQQQQKEVGSGIGAEQKVELAKPGVEVSQSDVERAGRSSGTGGSVGTKISPG
S125	CATTATCATCCGATGGTTCACGTGTAACAACACAAGCAAGAATTGAAAAACCAAAACAACACCCAGCATTACCAACTTTAGCTCAAGAAACACAACCCCAACAACAGCAACAACAAAAAGAAGTAGGAAGTGGTATAGGAGCAGAACAAAAAGTAGAATCAGCAAAACCAGGTGCAGAAGTATCCCAATCAGATGTCGAAAGAGCAGGAAGATCATCAGGAACAGGAGGATCCGTAGGAACAAAGATATCACCTGGAT	LSSDGSRVTTQARIEKPKQHPALPTLAQETQPQQQQQQKEVGSGIGAEQKVESAKPGAEVSQSDVERAGRSSGTGGSVGTKISPG
S126	CATTATCATCCGATGGTTCACGTGTAACAACACAAGCAAGAATTGAAAAACCAAAA---GAACCAGCATTACCAACTTTAGCTCAAGAAACACAACCCCAACAACAGCAACAACAAAAAGAAGTAGGAAGTGGTATAGGAGCAGAACAAAAAGTAGAATCAGCAAAATCAGGTGTAGAAGTATCCCAATCAGATGTCGAAAGAGCAGGAAGATCATCAGGAACAGGAGGATCCGTAGGAACAAAGATATCACCTGGAT	LSSDGSRVTTQARIEKPKXEPALPTLAQETQPQQQQQQKEVGSGIGAEQKVESAKSGVEVSQSDVERAGRSSGTGGSVGTKISPG
S127	CATTATCATCCGATGGTTCACGTGTAACAACACAAGCAAGAATTGAAAAACCAAAAGAACAACAAGCATTACCAACTTTAGCTCAAGAAACACAACCCCGACAACAGCAACAACAAAAAGAAGTAGGAAGTGGTATAGGAGCAGAACAAAAAGTAGAATCAGCAAAACCAGGTGTAGAAGTATCCCAATCAGATGTCGAAAGAGCAGGAAGATCATCAGGAACAGGAGGATCCGTAGGAACAAAGATATCACCTGGAT	LSSDGSRVTTQARIEKPKEQQALPTLAQETQPRQQQQQKEVGSGIGAEQKVESAKPGVEVSQSDVERAGRSSGTGGSVGTKISPG
S128	CATTATCATCCGATGGTTCACGTGTAACAACACAAGCAAGAATTGAAAAACCAAAAGAACAATCAGCATTACCAACTTTAGCTCAAGAAACACAACCCCGACAACAGCAACAACAAAAAGAAGTAGGAAGTGGTATAGGAGCAGAACAAAAAGTAGAATCAGCAATACCAGGTGTAGAAGTATCCCAATCAGATGTCGAAAGAGCAGGAAGATCATCAGGAACAGGAGGATCCGTAGGAACAAAGATATCACCTGGAT	LSSDGSRVTTQARIEKPKEQSALPTLAQETQPRQQQQQKEVGSGIGAEQKVESAIPGVEVSQSDVERAGRSSGTGGSVGTKISPG
S129	CATTATCATCCGATGGTTCACGTGTAACAACACAAGCAAGAATTGAAAAACCAAAACAACAACCAGCATTACCAACTTTAGCTCAAGAAACACAACCCCAACAACAGCAACAACAAAAAGAAGTAGGAAGTGGTATAGGAGCAGAACAAAAAGTAGAATCAGCAAAATCAGGTGCAGAAGTATCCCAATCAGATGTCGAAAGAGCAGGAAGATCATCAGGAACAGGAGGATCCGTAGGAACAAAGATATCACCTGGAT	LSSDGSRVTTQARIEKPKQQPALPTLAQETQPQQQQQQKEVGSGIGAEQKVESAKSGAEVSQSDVERAGRSSGTGGSVGTKISPG
S130	CATTATCATCCGATGGTTCACGTGTAACAACACAAGCAAGAATTGAAAAACCAAAAGAACAACCAGCATTACCAACTTTAGCTCAAGAAACACAACCCCGACAACAGCAACAACAAAAAGAAGTAGGAAGTGGTATAGGAGCAGAACAAAAAGTAGAATCAGCAAAACCAGGTGTAGAAGGATCCCAATCAGATGTCGAAAGAGCAGGAAGATCATCAGGAACAGGAGGATCCGTAGGAACAAAGATATCACCTGGAT	LSSDGSRVTTQARIEKPKEQPALPTLAQETQPRQQQQQKEVGSGIGAEQKVESAKPGVEGSQSDVERAGRSSGTGGSVGTKISPG
S131	CATTATCATCCGATGGTTCACGTGTAACAACACAAGCAAGAATTGAAAAACCAAAAGAACAACCAGCATTACCAACTTTAGCTCAAGAAACACAACCCCGACAACAGCAACAACAAAAAGAAGTAGGAAGTGGTATAGGAGCAGAACAAAAAGTAGAATCAGCAAGACCAGGTGTAGAAGTACCCCAATCAGATGTCGAAAGAGCAGGAAGATCATCAGGAACAGGAGGATCCGTAGGAACAAAGATATCACCTGGAT	LSSDGSRVTTQARIEKPKEQPALPTLAQETQPRQQQQQKEVGSGIGAEQKVESARPGVEVPQSDVERAGRSSGTGGSVGTKISPG
S132	CATTATCATCCGATGGTTCACGTGTAACAACACAAGCAAGAATTGAAAAACCAAAAGAACAATCAGCATTACCAACTTTAGCTCAAGAAACACAACCCCGACAACAGCAACAACAAAAAGAAGTAGGAAGTGGTATAGGAGCAGAACAAAAAGTAGAATTAGCAAAACCAGGTGTAGAAGTATCCCAATCAGATGTCGAAAGAGCAGGAAGATCATCAGGAACAGGAGGATCCGTAGGAACAAAGATATCACCTGGAT	LSSDGSRVTTQARIEKPKEQSALPTLAQETQPRQQQQQKEVGSGIGAEQKVELAKPGVEVSQSDVERAGRSSGTGGSVGTKISPG
S133	CATTATCATCCGATGGTTCACGTGTAACAACACAAGCAAGAATTGAAAAACAAAAACAACAACCAGCATTACCAACTTTAGCTCAAGAAACACAACCCCAACAACAGCAACAACAAAAAGAAGTAGGAAGTGGTATAGGAGCAGAACAAGAAGTAGAATCAGCAAAACCAGGTGTAGAAGTATCCCAATCAGATGTCGAAAGAGCAGGAAGATCATCAGGAACAGGAGGATCCGTAGGAACAAAGATATCACCTGGAT	LSSDGSRVTTQARIEKQKQQPALPTLAQETQPQQQQQQKEVGSGIGAEQEVESAKPGVEVSQSDVERAGRSSGTGGSVGTKISPG
S134	CATTATCATCCGATGGTTCACGTGTAACAACACAAGCAAGAATTGAAAAACTAAAACAACAACCAGCATTACCAACTTTAGCTCAAGAAACACAACCCCAACAACAGCAACAACAAAAAGAAGTAGGAAGTGGTATAGGAGCAGAACAAAAAGTAGAATCAGCAAAACCAGGTGCAGAAGTATCCCAATCAGATGTCGAAAGAGCAGGAAGATCATCAGGAACAGGAGGATCCGTAGGAACAAAGATATCACCTGGAT	LSSDGSRVTTQARIEKLKQQPALPTLAQETQPQQQQQQKEVGSGIGAEQKVESAKPGAEVSQSDVERAGRSSGTGGSVGTKISPG
S135	CATTATCATCCGATGGTTCACGTGTAACAACACAAGCAAGAATTGAAAAACCAAAACAACAACCAGCATTACCAACTTTAGCTCAAGAAACACAACCCCGACAACAGCAACAACAAAAAGAAGTAGGAAGTGGTATAGGAGCAGAACAAAAAGTAGAATCAGCAATACCAGGTGTAGAAGTATCCCAATCAGATGTCGAAAGAGCAGGAAGATCATCAGGAACAGGAGGATCCGTAGGAACAAAGATATCACCTGGAT	LSSDGSRVTTQARIEKPKQQPALPTLAQETQPRQQQQQKEVGSGIGAEQKVESAIPGVEVSQSDVERAGRSSGTGGSVGTKISPG
S136	CATTATCATCCGATGGTTCACGTGTAACAACACAAGCAAGAATTGAAAAACCAAAAGAACAACCAGCATTACCAACTTTAGCTCAAGAAAGACAACCCCGACAACAGCAACAACAAAAAGAAGTAGGAAGTGGTATAGGAGCAGAACAAAAAGTAGAATCAGCAAGACCAGGTGTAGAAGTATCCCAATCAGATGTCGAAAGAGCAGGAAGATCATCAGGAACAGGAGGATCCGTAGGAACAAAGATATCACCTGGAT	LSSDGSRVTTQARIEKPKEQPALPTLAQERQPRQQQQQKEVGSGIGAEQKVESARPGVEVSQSDVERAGRSSGTGGSVGTKISPG
S137	CATTATCATCCGATGGTTCACGTGTAACAACACAAGCAAGAATTGAAAAACCAAAACAACAACCAGCATTACCAACTTTAGCTCAAGAAACACAACCCCAACAACAGCAACAACAAAAAGAAGTAGGAAGTGGTATAAGAGCAGAACAAAAAGTAGAATCAGCAAAACCAGGTGCAGAAGTATCCCAATCAGATGTCGAAAGAGCAGGAAGATCATCAGGAACAGGAGGATCCGTAGGAACAAAGATATCACCTGGAT	LSSDGSRVTTQARIEKPKQQPALPTLAQETQPQQQQQQKEVGSGIRAEQKVESAKPGAEVSQSDVERAGRSSGTGGSVGTKISPG
S138	CATTATCATCCGATGGTTCACGTGTAACAACACAAGCAAGAATTGAAAAACCAAAACAACAACCAGAATTACCAACTTTAGCTCAAGAAACACAACCCCAACAACAGCAACAACAAAAAGAAGTAGGAAGTGGTATAGGAGCAGAACAAAAAGTAGAATTAGCAAAACCAGGTGTAGAAGTATCCCAATCAGATGTCGAAAGAGCAGGAAGATCATCAGGAACAGGAGGATCCGTAGGAACAAAGATATCACCTGGAT	LSSDGSRVTTQARIEKPKQQPELPTLAQETQPQQQQQQKEVGSGIGAEQKVELAKPGVEVSQSDVERAGRSSGTGGSVGTKISPG
S139	CATTATCATCCGATGGTTCACGTGTAACAACACAAGCAAGAATTGAAAAACCAAAAGAACAACCAGCATTACCAACGTTAGCTCAAGAAACACAACCCCGACAACAGCAACAACAAAAAGAAGTAGGAAGTGGTATAGGAGCAGAACAAAAAGTAGAATCAGCAAGACCAGGTGTAGAAGTATCCCAATCAGATGTCGAAAGAGCAGGAAGATCATCAGGAACAGGAGGATCCGTAGGAACAAAGATATCACCTGGAT	LSSDGSRVTTQARIEKPKEQPALPTLAQETQPRQQQQQKEVGSGIGAEQKVESARPGVEVSQSDVERAGRSSGTGGSVGTKISPG
S140	CATTATCATCCGATGGTTCACGTGTAACAACACAAGCAAGAATTGAAAAACCAAAAGAACAATCAGCATTACCAACTTTAGCTCAAGAAACACAACCCCGACAACAGCAACAACAAAAAGAAGTAGGAAGTGGTATAGGAGCAGAACAAAAAGTAGAATCAGCAAAACCAGGTGCAGAAGTATCCCAATCAGATGTCGAAAGAGCAGGAAGATCATCAGGAACAGGAGGATCCGTAGGAACAAAGATATCACCTGGAT	LSSDGSRVTTQARIEKPKEQSALPTLAQETQPRQQQQQKEVGSGIGAEQKVESAKPGAEVSQSDVERAGRSSGTGGSVGTKISPG
S141	CATTATCATCCGATGGTTCACGTGTAACAACACAAGCAAGAATTGAAAAACCAAAACAACAACCAGCATTACCAACTTTAGCTCAAGAAACACAACCCCAACAACAGCAACAACAAAAAGAAGTAGGAAGTGGTATAGGAGCAGAACAAAAAGTAGAATCAACAAAACCAGGTGCAGAAGTATCCCAATCAGATGTCGAAAGAGCAGGAAGATCATCAGGAACAGGAGGATCCGTAGGAACAAAGATATCACCTGGAT	LSSDGSRVTTQARIEKPKQQPALPTLAQETQPQQQQQQKEVGSGIGAEQKVESTKPGAEVSQSDVERAGRSSGTGGSVGTKISPG
S142	CATTATCATCCGATGGTTCACGTGTAACAACACAAGCAAGAATTGAAAAACCAAAACAACAACCAACATTACCAACTTTAGCTCAAGAAACACAACCCCAACAACAGCAACAACAAAAAGAAGTAGGAAGTGGTATAGGAGCAGAACAAAAAGTAGAATCAGCAATACCAGGTGTAGAAGTATCCCAATCAGATGTCGAAAGAGCAGGAAGATCATCAGGAACAGGAGGATCCGTAGGAACAAAGATATCACCTGGAT	LSSDGSRVTTQARIEKPKQQPTLPTLAQETQPQQQQQQKEVGSGIGAEQKVESAIPGVEVSQSDVERAGRSSGTGGSVGTKISPG
S143	CATTATCATCCGATGGTTCACGTGTAACAACACAAGCAAGAATTGAAAAACCAAAACACCAACCAGCATTACCAACTTTAGCTCAAGAAACACAACCCCAACAACAGCAACAACAAAAAGAAGTAGGAAGTGGTATAGGAGCAGAACAAAAAGTAGAATCAGCAAAATCAGGTGTAGAAGTATCCCAATCAGATGTCGAAAGAGCAGGAAGATCATCAGGAACAGGAGGATCCGTAGGAACAAAGATATCACCTGGAT	LSSDGSRVTTQARIEKPKHQPALPTLAQETQPQQQQQQKEVGSGIGAEQKVESAKSGVEVSQSDVERAGRSSGTGGSVGTKISPG
S144	CATTATCATCCGATGGTTCACGAGTAACAACACAAGCAAGAATTGAAAAACCAAAAGAACAACCAGCATTACCAACTTTAGCTCAAGAAACACAACCCCGACAACAGCAACAACAAAAAGAAGTAGGAAGTGGTATAGGAGCAGAACAAAAAGTAGAATCAGCAAGACCAGGTGTAGAAGTATCCCAATCAGATGTCGAAAGAGCAGGAAGATCATCAGGAACAGGAGGATCCGTAGGAACAAAGATATCACCTGGAT	LSSDGSRVTTQARIEKPKEQPALPTLAQETQPRQQQQQKEVGSGIGAEQKVESARPGVEVSQSDVERAGRSSGTGGSVGTKISPG
S145	CATTATCATCCGATGGTTCACGTGTAACAACACAAGCAAGAATTGAAGAACCAAAACAACAACCAGCATTACCAACTTTAGCTCAAGAAACACAACCCCAACAACAGCAACAACAAAAAGAAGTAGGAAGTGGTATAGGAGCAGAACAAAAAGTAGAATTAGCAAAACCAGGTGTAGAAGTATCCCAATCAGATGTCGAAAGAGCAGGAAGATCATCAGGAACAGGAGGATCCGTAGGAACAAAGATATCACCTGGAT	LSSDGSRVTTQARIEEPKQQPALPTLAQETQPQQQQQQKEVGSGIGAEQKVELAKPGVEVSQSDVERAGRSSGTGGSVGTKISPG
S146	CATTATCATCCGATGGTTCACGTGTAACAACACAAGCAAGAATTGAAAAACCAAAAGAACAACAAGCATTACCAACTTTAGCTCAAGAAACACAACCCCAACAACAGCAACAACAAAAAGAAGTAGGAAGTGGTATAGGAGCAGAACAAAAAGTAGAATCAGCAAAATCAGGTGTAGAAGTATCCCAATCAGATGTCGAAAGAGCAGGAAGATCATCAGGAACAGGAGGATCCGTAGGAACAAAGATATCACCTGGAT	LSSDGSRVTTQARIEKPKEQQALPTLAQETQPQQQQQQKEVGSGIGAEQKVESAKSGVEVSQSDVERAGRSSGTGGSVGTKISPG
S147	CATTATCATCCGATGGTTCACGTGTAACAACACAAGCAAGAATTGAAAAACCAAAACAACAACCAGCATTACCAACTTTAGCTCAAGAAACACAACCCCAACAACAGCAACAACAAAAAGAAGTAGGAAGTGGTATAGGAGCAGAACAAAAAGTAGAATCAGCAAAATCAGGTGTAGAAGAATCCCAATCAGATGTCGAAAGAGCAGGAAGATCATCAGGAACAGGAGGATCCGTAGGAACAAAGATATCACCTGGAT	LSSDGSRVTTQARIEKPKQQPALPTLAQETQPQQQQQQKEVGSGIGAEQKVESAKSGVEESQSDVERAGRSSGTGGSVGTKISPG
S148	CATTATCATCCGATGGTTCACGTGTAACAACACAAGCAAGAATTGAAAAACCAAAAGAACAACCAACATTACCAACTTTAGCTCAAGAAACACAACCCCGACAACAGCAACAACAAAAAGAAGTAGGAAGTGGTATAGGAGCAGAACAAAAAGTAGAATCAGCAAAACCAGATGCAGAAGTATCCCAATCAGATGTCGAAAGAGCAGGAAGATCATCAGGAACAGGAGGATCCGTAGGAACAAAGATATCACCTGGAT	LSSDGSRVTTQARIEKPKEQPTLPTLAQETQPRQQQQQKEVGSGIGAEQKVESAKPDAEVSQSDVERAGRSSGTGGSVGTKISPG
S149	CATTATCATCCGATGGTTCACGTGTAACAACACAAGCAAGAATTGAAAAACCAAAACAACTACCAGCATTACCAACTTTAGCTCAAGAAACACAACCCCAACAACAGCAACAACAAAAAGAAGTAGGAAGTGGTATAGGAGCAGAACAAAAAGTAGAATCAGCAAGACCAGGTGTAGAAGTATCCCAATCAGATGTCGAAAGAGCAGGAAGATCATCAGGAACAGGAGGATCCGTAGGAACAAAGATATCACCTGGAT	LSSDGSRVTTQARIEKPKQLPALPTLAQETQPQQQQQQKEVGSGIGAEQKVESARPGVEVSQSDVERAGRSSGTGGSVGTKISPG
S150	CATTATCATCCGATGGTTCACGTGTAACAACACAAGCAAGAATTGAAAAACCAAAACAACAACCAGCATTACCAACTTTAGCTCAAGAAACACAACCCCAACAACAGCAACAACAAAAAGAAGTAGGAAGTGGTATAGGAGCAGAACAAAAAGTAGAATCAGCAAAATCAGGTGTAGAAGTATCCCAATCAGATGTCGAAAGAGCAGGAAAATCATCAGGAACAGGAGGATCCGTAGGAACAAAGATATCACCTGGAT	LSSDGSRVTTQARIEKPKQQPALPTLAQETQPQQQQQQKEVGSGIGAEQKVESAKSGVEVSQSDVERAGKSSGTGGSVGTKISPG
S151	CATTATCATCCGATGGTTCACGTGTAACAACACAAGCAAGAATTGAAAAACCAATACAACAACCAGCATTACCAACTTTAGCTCAAGAAACACAACCCCAACAACAGCAACAACAAAAAGAAGTAGGAAGTGGTATAGGAGCAGAACAAAAAGTAGAATCAGCAAGACCAGGTGCAGAAGTATCCCAATCAGATGTCGAAAGAGCAGGAAGATCATCAGGAACAGGAGGATCCGTAGGAACAAAGATATCACCTGGAT	LSSDGSRVTTQARIEKPIQQPALPTLAQETQPQQQQQQKEVGSGIGAEQKVESARPGAEVSQSDVERAGRSSGTGGSVGTKISPG
S152	CATTATCATCCGATGGTTCACGTGTAACAACACAAGCAAGAATTGAAAAACCAAAACAACAACCAGCATTACCAACTTTAGCTCAAGAAACACAACCCCAACAACAGCAACAACAAAAAGAAGTAGGAAGTGGTATAGGAGCAGAACAAAAAGTACAATCAGCAAAACCAGGTGTAGAAGTATCCCAATCAGATGTCGAAAGAGCAGGAAGATCATCAGGAACAGGAGGATCCGTAGGAACAAAGATATCACCTGGAT	LSSDGSRVTTQARIEKPKQQPALPTLAQETQPQQQQQQKEVGSGIGAEQKVQSAKPGVEVSQSDVERAGRSSGTGGSVGTKISPG
S153	CATTATCATCCGATGGTTCACGTGTAACAACACAAGCAAGAATTGAAAAACCAATACAACAACCAGCATTACCAACTTTAGCTCAAGAAACACAACCCCGACAACAGCAACAACAAAAAGAAGTAGGAAGTGGTATAGGAGCAGAACAAAAAGTAGAATCAGCAAAACCAGGTGCAGAAGTATCCCAATCAGATGTCGAAAGAGCAGGAAGATCATCAGGAACAGGAGGATCCGTAGGAACAAAGATATCACCTGGAT	LSSDGSRVTTQARIEKPIQQPALPTLAQETQPRQQQQQKEVGSGIGAEQKVESAKPGAEVSQSDVERAGRSSGTGGSVGTKISPG
S154	CATTATCATCCGATGGTTCACGTGTAACAACACAAGCAAGAATTGAAGAACCAAAAGAACAACCAGCATTACCAACATTAGCTCAAGAAACACAACCCCGACAACAGCAACAACAAAAAGAAGTAGGAAGTGGTATAGGAGCAGAACAAAAAGTAGAATCAGCAAGACCAGGTGTAGAAGTATCCCAATCAGATGTCGAAAGAGCAGGAAGATCATCAGGAACAGGAGGATCCGTAGGAACAAAGATATCACCTGGAT	LSSDGSRVTTQARIEEPKEQPALPTLAQETQPRQQQQQKEVGSGIGAEQKVESARPGVEVSQSDVERAGRSSGTGGSVGTKISPG
S155	CATTATCATCCGATGGTTCACGTGTAACAACACAAGCAAGAATTGAAAAACCAAAACAACAACCAGCATTACCAACTTTAGCTCAAGAAACACAACCCCAACAACAGCAACAACAAAAAGAAGTAGGAAGTGGTATAGGAGCAGAACAAAAAGTAGAATCAGCAAAAGCAGGTGTAGAAGTATCCCAATCAGATGTCGAAAGAGCAGGAAGATCATCAGGAACAGGAGGATCCGTAGGAACAAAGATATCACCTGGAT	LSSDGSRVTTQARIEKPKQQPALPTLAQETQPQQQQQQKEVGSGIGAEQKVESAKAGVEVSQSDVERAGRSSGTGGSVGTKISPG
S156	CATTATCATCCGATGGTTCACGTGTAACAACACAAGCAAGAATTGAAAAACCAAAA---GAACCAGCATTACCAACTTTAGCTCAAGAAACACAACCCCGACAACAGCAACAACAAAAAGAAGTAGGAAGTGGTATAGGAGCAGAACAAAAAGTAGAATTAGCAAAACCAGGTGTAGAAGTATCCCAATCAGATGTCGAAAGAGCAGGAAGATCATCAGGAACAGGAGGATCCGTAGGAACAAAGATATCACCTGGAT	LSSDGSRVTTQARIEKPKXEPALPTLAQETQPRQQQQQKEVGSGIGAEQKVELAKPGVEVSQSDVERAGRSSGTGGSVGTKISPG
S157	CATTATCATCCGATGGTTCACGTGTAACAACACAAGCAAGAATTGAAAAACCAAAAGAACAACCAGCATTACCAACTTTAGCTCAAGAAACACAACCCCAACAACAGCAACAACAAAAAGAAGTAGGAAGTGGTATAGGAGCAGAACAAAAAGTAGAATCAGCAAGACCAGATGTAGAAGTATCCCAATCAGATGTCGAAAGAGCAGGAAGATCATCAGGAACAGGAGGATCCGTAGGAACAAAGATATCACCTGGAT	LSSDGSRVTTQARIEKPKEQPALPTLAQETQPQQQQQQKEVGSGIGAEQKVESARPDVEVSQSDVERAGRSSGTGGSVGTKISPG
S158	CATTATCATCCGATGGTTCACGTGTAACAACACAAGCAAGAATTGAAAAACCAAAACAACAACCAGAATTACCAACTTTAGCTCAAGAAACACAACCCCAACAACAGCAACAACAAAAAGAAGTAGGAAGTGGTATAGGAGCAGAACAAAAAGTAGAATCAGCAAAACAAGGTGTAGAAGTATCCCAATCAGATGTCGAAAGAGCAGGAAGATCATCAGGAACAGGAGGATCCGTAGGAACAAAGATATCACCTGGAT	LSSDGSRVTTQARIEKPKQQPELPTLAQETQPQQQQQQKEVGSGIGAEQKVESAKQGVEVSQSDVERAGRSSGTGGSVGTKISPG
S159	CATTATCATCCGATGGTTCACGTGTAACAACACAAGCAAGAATTGAAAAACCAAAACAACAACCAGCATTACCAACTTTAGCTCAAGAAACACAACCCCAACAACAGCAACAACAAAAAGAAGTAGGAAGTGGTATAGGAGCAGAACAAAAAGTAGAATCAACAAGACCAGGTGTAGAAGTATCCCAATCAGATGTCGAAAGAGCAGGAAGATCATCAGGAACAGGAGGATCCGTAGGAACAAAGATATCACCTGGAT	LSSDGSRVTTQARIEKPKQQPALPTLAQETQPQQQQQQKEVGSGIGAEQKVESTRPGVEVSQSDVERAGRSSGTGGSVGTKISPG
S160	CATTATCATCCGATGGTTCACGTGTAACAACACAAGCAAGAATTGAAAAACCAAAA---GAACCAGCATTACCAACTTTAGCTCAAGAAACACAACCCCAACAACAGCAACAACAAAAAGAAGTAGGAAGTGGTATAGGAGCAGAACAAAAAGTAGAATCAGCAAAACCAGGTGTAGAAGTATCCCAATCAGATGTCGAAAGAGCAGGAAGATCATCAGGAACAGGAGGATCCGTAGGAACAAAGATATCACCTGGAT	LSSDGSRVTTQARIEKPKXEPALPTLAQETQPQQQQQQKEVGSGIGAEQKVESAKPGVEVSQSDVERAGRSSGTGGSVGTKISPG
S161	CATTATCATCCGATGGTTCACGTGTAACAACACAAGCAAGAATTGAAAAACCAAAACAACAACCAGCATTACCAACTTTAGCTCAAGAAACACAACCCCAACAACAGCAACAACAAAAAGAAGTAGGAAGTGGTATAGGAGCAGAACAAAAAGTAGAATCAGCAAAAGCAGGTGCAGAAGTATCCCAATCAGATGTCGAAAGAGCAGGAAGATCATCAGGAACAGGAGGATCCGTAGGAACAAAGATATCACCTGGAT	LSSDGSRVTTQARIEKPKQQPALPTLAQETQPQQQQQQKEVGSGIGAEQKVESAKAGAEVSQSDVERAGRSSGTGGSVGTKISPG
S162	CATTATCATCCGATGGTTCACGTGTAACAACACAAGCAAGAATTGAAAAACCAAAAAAACAACCAGCATTACCAACTTTAGCTCAAGAAACACAACCCCAACAACAGCAACAACAAAAAGAAGTAGGAAGTGGTATAGGAGCAGAACAAAAAGTAGAATCAGCAAGACCAGGTGTAGAAGTATCCCAATCAGATGTCGAAAGAGCAGGAAGATCATCAGGAACAGGAGGATCCGTAGGAACAAAGATATCACCTGGAT	LSSDGSRVTTQARIEKPKKQPALPTLAQETQPQQQQQQKEVGSGIGAEQKVESARPGVEVSQSDVERAGRSSGTGGSVGTKISPG
S163	CATTATCATCCGATGGTTCACGTGTAACAACACAAGCAAGAATTGAAAAACCAGAAGAACAACCAGCATTACCAACTTTAGCTCAAGAAACACAACCCCAACAACAGCAACAACAAAAAGAAGTAGGAAGTGGTATAGGAGCAGAACAAAAAGTAGAATCAGCAAAATCAGGTGTAGAAGTATCCCAATCAGATGTCGAAAGAGCAGGAAGATCATCAGGAACAGGAGGATCCGTAGGAACAAAGATATCACCTGGAT	LSSDGSRVTTQARIEKPEEQPALPTLAQETQPQQQQQQKEVGSGIGAEQKVESAKSGVEVSQSDVERAGRSSGTGGSVGTKISPG
S164	CATTATCATCCGATGGTTCACGTGTAACAACACAAGCAAGAATTGAAAAACCAAAAGAACAATCAGCATTACCAACTTTAGCTCAAGAAACACAACCCCGACAACAGCAACAACAAAAAGAAGTAGGAAGTGGTATAGGAGCAGAACAAAAAGTAGAATCAGCAAAACCAGGTGTAGAAGGATCCCAATCAGATGTCGAAAGAGCAGGAAGATCATCAGGAACAGGAGGATCCGTAGGAACAAAGATATCACCTGGAT	LSSDGSRVTTQARIEKPKEQSALPTLAQETQPRQQQQQKEVGSGIGAEQKVESAKPGVEGSQSDVERAGRSSGTGGSVGTKISPG
S165	CATTATCATCCGATGGTTCACGTGTAACAACACAAGCAAGAATTGAAAAACCAAAACAACAACCAACATTACCAACTTTAGCTCAAGAAACACAACCCCAACAACAGCAACAACAAAAAGAAGTAGGAAGTGGTATAGGAGCAGAACAAAAAGTAGAATCAGCAAGACCAGGTGCAGAAGTATCCCAATCCGATGTCGAAAGAGCAGGAAGATCATCAGGAACAGGAGGATCCGTAGGAACAAAGATATCACCTGGAT	LSSDGSRVTTQARIEKPKQQPTLPTLAQETQPQQQQQQKEVGSGIGAEQKVESARPGAEVSQSDVERAGRSSGTGGSVGTKISPG
S166	CATTATCATCCGATGGTTCACGTGTAACAACACAAGCAAGAATTGAAAAACAAAAACAACAACCAGCATTACCAACTTTAGCTCAAGAAACACAACCCCGACAACAGCAACAACAAAAAGAAGTAGGAAGTGGTATAGGAGCAGAACAAAAAGTAGAATCAGCAATACCAGGTGTAGAAGTATCCCAATCAGATGTCGAAAGAGCAGGAAGATCATCAGGAACAGGAGGATCCGTAGGAACAAAGATATCACCTGGAT	LSSDGSRVTTQARIEKQKQQPALPTLAQETQPRQQQQQKEVGSGIGAEQKVESAIPGVEVSQSDVERAGRSSGTGGSVGTKISPG
S167	CATTATCATCCGATGGTTCACGTGTAACAACACAAGCAAGAATTGAAGAACCAAAAGAACAACCAGCATTACCAACTTTAGCTCAAGAAACACAACCCCAACAACAGCAACAACAAAAAGAAGTAGGAAGTGGTATAGGAGCAGAACAAAAAGTAGAATTAGCAAAACCAGGTGTAGAAGTATCCCAATCAGATGTCGAAAGAGCAGGAAGATCATCAGGAACAGGAGGATCCGTAGGAACAAAGATATCACCTGGAT	LSSDGSRVTTQARIEEPKEQPALPTLAQETQPQQQQQQKEVGSGIGAEQKVELAKPGVEVSQSDVERAGRSSGTGGSVGTKISPG
S168	CATTATCATCCGATGGTTCACGTGTAACAACACAAGCAAGAATTGAAAAACCAAAACAACAACCAACATTACCAACTTTAGCTCAAGAAACACAACCCCAACAACAGCAACAACAAAAAGAAGTAGGAAGTGGTATAGGAGCAGAACAAAAAGTAGAATCAGCAAAACCAGGTGCAGAAGTATCCCAATCAGATGTCGAAAGAGCAGGAAGATCATCAGGAACAGGAGGATCCGTAGGAACGAAGATATCACCTGGAT	LSSDGSRVTTQARIEKPKQQPTLPTLAQETQPQQQQQQKEVGSGIGAEQKVESAKPGAEVSQSDVERAGRSSGTGGSVGTKISPG
S169	CATTATCATCCGATGGTTCACGTGTAACAACACAAGCAAGAATTGAAAAACCAAAAGAACAATCAGCATTACCAACTTTAGCTCAAGAAACACAACCCCAACAACAGCAACAACAAAAAGAAGTAGGAAGTGGTATAGGAGCAGAACAAAAAGTAGAATCAGCAAAACCAGGTGTAGAAGTATCCCAATCAGATGTCGAAAGAGCAGGAAGATCATCAGGAACAGGAGGATCCGTAGGAACAAAGATATCACCTGGAT	LSSDGSRVTTQARIEKPKEQSALPTLAQETQPQQQQQQKEVGSGIGAEQKVESAKPGVEVSQSDVERAGRSSGTGGSVGTKISPG
S170	CATTATCATCCGATGGTTCACGTGTAACAACACAAGCAAGAATTGAAAAACCAAAAGAACAACCAGCATTACCAACTTTAGCTCAAGAAACACAACCCCGACAACAGCAACAACAAAAAGAAGTAGGAAGTGGTATAGGAGCAGAACAAAAAGTAGAATCAGCAAAACAAGGTGTAGAAGTATCCCAATCAGATGTCGAAAGAGCAGGAAGATCATCAGGAACAGGAGGATCCGTAGGAACAAAGATATCACCTGGAT	LSSDGSRVTTQARIEKPKEQPALPTLAQETQPRQQQQQKEVGSGIGAEQKVESAKQGVEVSQSDVERAGRSSGTGGSVGTKISPG
S171	CATTATCATCCGATGGTTCACGTGTAACAACACAAGCAAGAATTGAAAAACCAAAA---CAACCAGCATTACCAACTTTAGCTCAAGAAACACAACCCCACCAACAGCAACAACAAAAAGAAGTAGGAAGTGGTATAGGAGCAGAACAAAAAGTAGAATCAGCAATACCAGGTGTAGAAGTATCCCAATCAGATGTCGAAAGAGCAGGAAGATCATCAGGAACAGGAGGATCCGTAGGAACAAAGATATCACCTGGAT	LSSDGSRVTTQARIEKPKXQPALPTLAQETQPHQQQQQKEVGSGIGAEQKVESAIPGVEVSQSDVERAGRSSGTGGSVGTKISPG
S172	CATTATCATCCGATGGTTCACGTGTAACAACACAAGCAAGAATTGAAAAACCAAAAGACCAACCAGCATTACCAACTTTAGCTCAAGAAACACAACCCCAACAACAGCAACAACAAAAAGAAGTAGGAAGTGGTATAGGAGCAGAACAAAAAGTAGAATCAGCAAAACCAGGTGCAGAAGTATCCCAATCAGATGTCGAAAGAGCAGGAAGATCATCAGGAACAGGAGGATCCGTAGGAACAAAGATATCACCTGGAT	LSSDGSRVTTQARIEKPKDQPALPTLAQETQPQQQQQQKEVGSGIGAEQKVESAKPGAEVSQSDVERAGRSSGTGGSVGTKISPG
S173	CATTATCATCCGATGGTTCACGTGTAACAACACAAGCAAGAATTGAAAAACCAAAAGAACAACCAGCATTACCAACTTTAGCTCAAGAAACACAACCCCAACAACAGCAACAACAAAAAGAAGTAGGAAGTGGTATAGGAGCAGAACAAAAAGTAGAATCAGCAAAACCAGGTGCAGAAGTATCCCAATCAGATGTCGAAAGAGCAGGGAGATCATCAGGAACAGGAGGATCCGTAGGAACAAAGATATCACCTGGAT	LSSDGSRVTTQARIEKPKEQPALPTLAQETQPQQQQQQKEVGSGIGAEQKVESAKPGAEVSQSDVERAGRSSGTGGSVGTKISPG
S174	CATTATCATCCGATGGTTCACGTGTAACAACACAAGCAAGAATTGAAAAACCAAAACAACAACCAGCATTACCAACTTTAGCTCAAGAAACACAACCCCAACAACAGCAACAACAAAAAGAAGTAGGAAGTGGTATAGGAGCAGAACAAAAAGTAGAATCAGCAAAACCAGATGCAGAAGTATCCCAATCAGATGTCGAAAGAGCAGGAAGATCATCAGGAACAGGAGGATCCGTAGGAACAAAGATATCACCTGGAT	LSSDGSRVTTQARIEKPKQQPALPTLAQETQPQQQQQQKEVGSGIGAEQKVESAKPDAEVSQSDVERAGRSSGTGGSVGTKISPG
S175	CATTATCATCCGATGGTTCACGTGTAACAACACAAGCAAGAATTGAAAAACCAAAACAACAACCAGCATTACCAACTTTAGCTCAAGAAACACAACCCCAACAACAGCAACAACAAAAAGAAGTAGGAAGTGGTATAGGAGCAGAACAAAAAGTAGAATCAGCAAAATCAGGTGTAGAAGTATCCAAATCAGATGTCGAAAGAGCAGGAAGATCATCAGGAACAGGAGGATCCGTAGGAACAAAGATATCACCTGGAT	LSSDGSRVTTQARIEKPKQQPALPTLAQETQPQQQQQQKEVGSGIGAEQKVESAKSGVEVSKSDVERAGRSSGTGGSVGTKISPG
S176	CATTATCATCCGATGGTTCACGTGTAACAACACAAGCAAGTATTGAAAAACCAAAAGAACAACCAGCATTACCAACTTTAGCTCAAGAAACACAACCCCGACAACAGCAACAACAAAAAGAAGTAGGAAGTGGTATAGGAGCAGAACAAAAAGTAGAATCAGCAAAACCAGGTGTAGAAGTATCCCAATCAGATGTCGAAAGAGCAGGAAGATCATCAGGAACAGGAGGATCCGTAGGAACAAAGATATCACCTGGAT	LSSDGSRVTTQASIEKPKEQPALPTLAQETQPRQQQQQKEVGSGIGAEQKVESAKPGVEVSQSDVERAGRSSGTGGSVGTKISPG
S177	CATTATCATCCGATGGTTCACGTGTAACAACACAAGCAAGAATTGAAAAACCAAAACAACAATCAGCATTACCAACTTTAGCTCAAGAAACACAACCCCGACAACAGCAACAACAAAAAGAAGTAGGAAGTGGTATAGGAGCAGAACAAAAAGTAGAATCAGCAAGACCAGGTGTAGAAGTATCCCAATCAGATGTCGAAAGAGCAGGAAGATCATCAGGAACAGGAGGATCCGTAGGAACAAAGATATCACCTGGAT	LSSDGSRVTTQARIEKPKQQSALPTLAQETQPRQQQQQKEVGSGIGAEQKVESARPGVEVSQSDVERAGRSSGTGGSVGTKISPG
S178	CATTATCATCCGATGGTTCACGTGTAACAACACAAGCAAGAATTGAAAAACCAAAACAACAACCAGCATTACCAACTTTAGCTCAAGAAACACAACCCCAACAACAGCAACAACAAAAAGAAGTAGGAAGTGGTATAGGAGCAGAACAAAAAGTAGAATCAGCAAGACCAGGTGTAGAAGTATCCCAATCAGATGTCGAAAGAGCAGGAAGATCATCAGGAACAGGAGGATCCATAGGAACAAAGATATCACCTGGAT	LSSDGSRVTTQARIEKPKQQPALPTLAQETQPQQQQQQKEVGSGIGAEQKVESARPGVEVSQSDVERAGRSSGTGGSIGTKISPG
S179	CATTATCATCCGATGGTTCACGTGTAACAACACAAGCAAGAATTGAAAAACCAAAAGAACAACCAGCATTACCAACTTTAGCTCAAGAAACACAACCCCAACAACAGCAACAACAAAAAGAAGTAGGAAGTGGTATAGGAGCAGAACAAAAAGTAGAATCAGCAAGACCAGGTGCAGAAGTATCCCAATCAGATGTCGAAAGAGCAGGAAGATCATCAGGAACAGGAGGATCCGTAGGAACAAAGATATCACCTGGAT	LSSDGSRVTTQARIEKPKEQPALPTLAQETQPQQQQQQKEVGSGIGAEQKVESARPGAEVSQSDVERAGRSSGTGGSVGTKISPG
S180	CATTATCATCCGATGGTTCACGTGTAACAACACAAGCAAGAATTGAAAAACCAAAAGAACAATCAGCATTACCAACTTTAGCTCAAGAAACACAACCCCGACAACAGCAACAACAAAAAGAAGTAGGAAGTGGTATAGGAGCAGAACAAAAAGTAGAATCAGCAAGACCAGGTGTAGAAGTATCCCAATCAGATATCGAAAGAGCAGGAAGATCATCAGGAACAGGAGGATCCGTAGGAACAAAGATATCACCTGGAT	LSSDGSRVTTQARIEKPKEQSALPTLAQETQPRQQQQQKEVGSGIGAEQKVESARPGVEVSQSDIERAGRSSGTGGSVGTKISPG
S181	CATTATCATCCGATGGTTCACGTGTAACAACACAAGCAAGAATTGAAAAACCAAAA---CAACCAGCATTACCAACTTTAGCTCAAGAAACACAACCCCAACAACAGCAACAACAAAAAGAAGTAGGAAGTGGTATAGGAGCAGAACAAAAAGTAGAATCAGCAAAACCAGGTGTAGATGTATCCCAATCAGATGTCGAAAGAGCAGGAAGATCATCAGGAACAGGAGGATCCGTAGGAACAAAGATATCACCTGGAT	LSSDGSRVTTQARIEKPKXQPALPTLAQETQPQQQQQQKEVGSGIGAEQKVESAKPGVDVSQSDVERAGRSSGTGGSVGTKISPG
S182	CATTATCATCCGATGGTTCACGTGTAACAACACAAGCAAGAATTGAAAAACCAAAAGAACAACCAGCATTACCAACTTTAGCTCAAGAAACACAACCCCGACAACAGCAACAACAAAAAGAAGTAGGAAGTGGTATAGGAGCAGAACAAAAAGTAGAATCAGCAAGACCAGGTGTAGAAGTATCCCAATCAGATGTCGAAAGAGCAGGAAGATCATCAGGACCAGGAGGATCCGTAGGAACAAAGATATCACCTGGAT	LSSDGSRVTTQARIEKPKEQPALPTLAQETQPRQQQQQKEVGSGIGAEQKVESARPGVEVSQSDVERAGRSSGPGGSVGTKISPG
S183	CATTATCATCCGATGGTTCACGTGTAACAACACAAGCAAGAATTGAAAAACCAAAAGAACAACCAGCATTACCAACGTTAGCTCAAGAAACACAACCCCGACAACAGCAACAACAAAAAGAAGTAGGAAGTGGTATAGGAGCAGAACAAAAAGTAGAATCAGCAAAATCAGGTGTAGAAGTATCCCAATCAGATGTCGAAAGAGCAGGAAGATCATCAGGAACAGGAGGATCCGTAGGAACAAAGATATCACCTGGAT	LSSDGSRVTTQARIEKPKEQPALPTLAQETQPRQQQQQKEVGSGIGAEQKVESAKSGVEVSQSDVERAGRSSGTGGSVGTKISPG
S184	CATTATCATCCGATGGTTCACGTGTAACAACACAAGCAAGAATTGAAAAACCAAAA---CAACCAGCATTACCAACTTTAGCTCAAGAAACACAACCCCAACAACAGCAACAACAAAAAGAAGTAGGAAGTGGTATAGGAGCAGAACAAAAAGTAGAATTAGCAAAACCAGGTGTAGAAGTATCCCAATCAGATGTTGAAAGAGCAGGAAGATCATCAGGAACAGGAGGATCCGTAGGAACAAAGATATCACCTGGAT	LSSDGSRVTTQARIEKPKXQPALPTLAQETQPQQQQQQKEVGSGIGAEQKVELAKPGVEVSQSDVERAGRSSGTGGSVGTKISPG
S185	CATTATCATCCGATGGTTCACGTGTAACAACACAAGCAAGAATTGAAAAACCAATACAACAACCAGCATTACCAACTTTAGCTCAAGAAACACAACCCCAACAACAGCAACAACAAAAAGAAGTAGGAAGTGGTATAGGAGCAGAACAAAAAGTAGAATCAGCAAGACCAGATGTAGAAGTATCCCAATCAGATGTCGAAAGAGCAGGAAGATCATCAGGAACAGGAGGATCCGTAGGAACAAAGATATCACCTGGAT	LSSDGSRVTTQARIEKPIQQPALPTLAQETQPQQQQQQKEVGSGIGAEQKVESARPDVEVSQSDVERAGRSSGTGGSVGTKISPG
S186	CATTATCATCCGATGGTTCACGTGTAACAACACAAGCAAGAATTGAAAAACCAAAAGAACAACCAGTATTACCAACTTTAGCTCAAGAAACACAACCCCAACAACAGCAACAACAAAAAGAAGTAGGAAGTGGTATAGGAGCAGAACAAAAAGTAGAATCAGCAAAATCAGGTGTAGAAGTATCCCAATCAGATGTCGAAAGAGCAGGAAGATCATCAGGAACAGGAGGATCCGTAGGAACAAAGATATCACCTGGAT	LSSDGSRVTTQARIEKPKEQPVLPTLAQETQPQQQQQQKEVGSGIGAEQKVESAKSGVEVSQSDVERAGRSSGTGGSVGTKISPG
S187	CATTATCATCCGATGGTTCACGTGTAACAACACAAGCAAGAATTGAAAAACCAAAAAAACAACCAGCATTACCAACTTTAGCTCAAGAAACACAACCCCAACAACAGCAACAACAAAAAGAAGTAGGAAGTGGTATAGGAGCAGAACAAAAAGTAGAATCAGCAAAACCAGGTGCAGAAGTATCCCAATCAGATGTCGAAAGAGCAGGAAGATCATCAGGAACAGGAGGATCCGTAGGAACAAAGATATCACCTGGAT	LSSDGSRVTTQARIEKPKKQPALPTLAQETQPQQQQQQKEVGSGIGAEQKVESAKPGAEVSQSDVERAGRSSGTGGSVGTKISPG
S188	CATTATCATCCGATGGTTCACGTGTAACAACACAAGCAAGAATTGAAAAACCAAAAGACCAACCAGCATTACCAACTTTAGCTCAAGAAACACAACCCCAACAACAGCAACAACAAAAAGAAGTAGGAAGTGGTATAGGAGCAGAACAAAAAGTAGAATTAGCAAAACCAGGTGTAGAAGTATCCCAATCAGATGTCGAAAGAGCAGGAAGATCATCAGGAACAGGAGGATCCGTAGGAACAAAGATATCACCTGGAT	LSSDGSRVTTQARIEKPKDQPALPTLAQETQPQQQQQQKEVGSGIGAEQKVELAKPGVEVSQSDVERAGRSSGTGGSVGTKISPG
S189	CATTATCATCCGATGGTTCACGTGTAACAACACAAGCAAGAATTGAAAAACCAAAACAACAAACAGCATTACCAACTTTAGCTCAAGAAACACAACCCCGACAACAGCAACAACAAAAAGAAGTAGGAAGTGGTATAGGAGCAGAACAAAAAGTAGAATCAGCAAGACCAGGTGTAGAAGTATCCCAATCAGATGTCGAAAGAGCAGGAAGATCATCAGGAACAGGAGGATCCGTAGGAACAAAGATATCACCTGGAT	LSSDGSRVTTQARIEKPKQQTALPTLAQETQPRQQQQQKEVGSGIGAEQKVESARPGVEVSQSDVERAGRSSGTGGSVGTKISPG
S190	CATTATCATCCGATGGTTCACGTGTAACAACACAAGCAAGAATTGAAAAACCAAAAGAACAACAAGCATTACCAACTTTAGCTCAAGAAACACAACCCCGACAACAGCAACAACAAAAAGAAGTAGGAAGTGGTATAGGAGCAGAACAAAAAGTAGAATCAGCAATACCAGGTGTAGAAGTATCCCAATCAGATGTCGAAAGAGCAGGAAGATCATCAGGAACAGGAGGATCCGTAGGAACAAAGATATCACCTGGAT	LSSDGSRVTTQARIEKPKEQQALPTLAQETQPRQQQQQKEVGSGIGAEQKVESAIPGVEVSQSDVERAGRSSGTGGSVGTKISPG
S191	CATTATCATCCGATGGTTCACGTGTAACAACACAAGCAAGAATTGAAAAACCAAAACAACAACAAGCATTACCAACTTTAGCTCAAGAAACACAACCCCGACAACAGCAACAACAAAAAGAAGTAGGAAGTGGTATAGGAGCAGAACAAAAAGTAGAATTAGCAAAACCAGGTGTAGAAGTATCCCAATCAGATGTCGAAAGAGCAGGAAGATCATCAGGAACAGGAGGATCCGTAGGAACAAAGATATCACCTGGAT	LSSDGSRVTTQARIEKPKQQQALPTLAQETQPRQQQQQKEVGSGIGAEQKVELAKPGVEVSQSDVERAGRSSGTGGSVGTKISPG
S192	CATTATCATCCGATGGTTCACGTGTAACAACACAAGCAAGAATTGAAGAACCAAAACAACAACCAGCATTACCAACTTTAGCTCAAGAAACACAACCCCAACAACAGCAACAACAAAAAGAAGTAGGAAGTGGTATAGGAGCAGAACAAAAAGTAGAATCAGCAAAATCAGGTGTAGAAGTATCCCAATCAGATGTCGAAAGAGCAGGAAGATCATCAGGAACAGGAGGATCCGTAGGAACAAAGATATCACCTGGAT	LSSDGSRVTTQARIEEPKQQPALPTLAQETQPQQQQQQKEVGSGIGAEQKVESAKSGVEVSQSDVERAGRSSGTGGSVGTKISPG
