# Supplementary material for: Host-mediated selection impacts the diversity of Plasmodium falciparum antigens within infections
Source: Nat Commun. 2018 Apr 11;9:1381. doi: 10.1038/s41467-018-03807-7 (PMC5895824; doi:10.1038/s41467-018-03807-7)
Supplement: Supplementary file 10 — Supplementary Data 7 [file 41467_2018_3807_MOESM10_ESM.txt]

Supplementary Table 7: Haplotype IDs and select associated metadata for samples collected from children enrolled in the control arm of the RTS,S/AS01 phase 3 vaccine trial
Sample	Sex	Site	Patient_week_age_at_sampling	CSP_read_count	TRAP_read_count	SERA2_read_count	CSP_haplotype_count	TRAP_haplotype_count	SERA2_haplotype_count	CSP_haplotype_IDs	TRAP_haplotype_ID	SERA2_haplotype_IDs
KIN1	F	Kintampo	137	175	70	124	1	3	4	C2	T53,T46,T2	S29,S9,S28,S12
KIN2	F	Kintampo	100	655	11994	1200	10	9	5	C44,C1,C11,C29,C5,C4,C7,C28,C15,C3	T28,T12,T10,T34,T3,T1,T30,T20,T4	S15,S2,S12,S26,S1
KIN3	F	Kintampo	112	2102	18	952	4	3	3	C3,C36,C20,C33	T1,T20,T31	S13,S2,S12
KIN4	F	Kintampo	145	16214	714	885	1	1	3	C1	T4	S11,S24,S6
KIN5	F	Kintampo	137	8375	2914	4977	1	3	1	C60	T4,T1,T14	S12
KIN6	M	Kintampo	149	297	118	588	9	8	6	C1,C17,C110,C2,C15,C43,C6,C48,C109	T4,T17,T1,T11,T29,T2,T3,T39	S5,S76,S3,S1,S9,S8
KIN7	M	Kintampo	146	27713	18118	11926	1	1	1	C81	T2	S11
KIN8	M	Kintampo	141	25183	876	5987	2	2	2	C2,C5	T10,T6	S1,S3
KIN9	M	Kintampo	127	46423	22493	21757	1	1	1	C1	T1	S5
KIN10	M	Kintampo	128	25264	17616	3751	1	1	1	C2	T17	S4
KIN11	M	Kintampo	118	8	24	133	2	2	1	C3,C14	T1,T56	S1
KIN12	F	Kintampo	115	19624	690	6233	1	1	1	C3	T3	S5
KIN13	F	Kintampo	148	3060	16509	10592	1	1	1	C11	T75	S16
KIN14	M	Kintampo	109	6944	286	4805	1	1	1	C2	T132	S29
KIN15	M	Kintampo	116	0	93598	20081	0	7	4	NA	T4,T10,T72,T140,T31,T1,T19	S10,S42,S1,S8
KIN16	M	Kintampo	96	33194	1147	20234	4	4	5	C3,C4,C14,C1	T4,T142,T1,T3	S35,S10,S2,S3,S56
KIN17	F	Kintampo	99	17167	20459	15631	9	6	9	C27,C1,C11,C2,C7,C30,C41,C79,C4	T30,T23,T9,T29,T32,T1	S165,S31,S39,S11,S9,S1,S5,S10,S2
KIN18	M	Kintampo	148	18416	1056	396	2	3	4	C3,C54	T20,T41,T13	S13,S5,S4,S159
KIN19	F	Kintampo	132	268	27	8	3	4	2	C5,C2,C8	T34,T11,T19,T1	S8,S2
KIN20	M	Kintampo	130	4	3	7	1	1	2	C45	T3	S128,S20
KIN21	F	Kintampo	129	24491	1170	8514	1	1	1	C4	T77	S6
KIN22	M	Kintampo	134	6375	682	4000	3	3	2	C1,C5,C3	T2,T3,T28	S16,S4
KIN23	F	Kintampo	110	9538	693	2227	5	5	6	C1,C3,C8,C5,C27	T72,T69,T21,T10,T50	S23,S9,S35,S21,S1,S5
KIN24	M	Kintampo	135	48367	17661	24898	3	3	2	C5,C30,C8	T11,T4,T45	S1,S29
KIN25	M	Kintampo	141	1734	83	482	1	2	2	C33	T11,T89	S11,S38
KIN26	M	Kintampo	145	31486	2792	14230	1	1	2	C2	T1	S1,S12
KIN27	M	Kintampo	129	45622	37406	31102	2	2	1	C14,C4	T1,T3	S27
KIN28	F	Kintampo	127	39686	45081	20954	4	5	5	C109,C5,C3,C23	T30,T61,T3,T53,T1	S1,S36,S15,S5,S2
KIN29	M	Kintampo	136	18452	5609	4682	4	2	3	C12,C4,C58,C90	T29,T2	S1,S9,S5
KIN30	M	Kintampo	140	11411	1930	6296	2	4	5	C73,C7	T2,T1,T8,T74	S1,S38,S5,S14,S11
KIN31	F	Kintampo	111	606	24	35	5	3	3	C27,C5,C1,C75,C3	T19,T10,T1	S1,S2,S14
KIN32	F	Kintampo	145	9120	5695	1512	2	2	1	C3,C7	T15,T2	S13
KIN33	F	Kintampo	140	34525	26533	15503	2	1	1	C114,C73	T1	S5
KIN34	F	Kintampo	142	7396	301	983	1	3	3	C10	T3,T1,T11	S25,S8,S5
KIN35	F	Kintampo	132	9667	6903	759	5	7	8	C21,C1,C2,C7,C9	T50,T15,T43,T2,T9,T3,T4	S9,S16,S8,S44,S10,S3,S1,S5
KIN36	F	Kintampo	109	15594	2047	3187	2	3	3	C2,C10	T170,T45,T1	S51,S68,S1
KIN37	F	Kintampo	100	36644	28562	25463	3	2	4	C4,C5,C10	T53,T1	S10,S1,S9,S185
KIN38	F	Kintampo	101	38707	28808	29056	6	6	3	C213,C155,C2,C7,C15,C97	T30,T1,T17,T3,T56,T40	S9,S30,S12
KIN39	F	Kintampo	132	44812	30903	30605	2	2	2	C15,C2	T2,T61	S74,S5
KIN40	F	Kintampo	99	16814	10658	10897	2	2	1	C1,C3	T16,T19	S3
KIN41	M	Kintampo	103	433	26	29	3	3	4	C12,C58,C1	T23,T1,T3	S24,S2,S31,S3
KIN42	F	Kintampo	144	20995	25599	17363	5	4	4	C5,C22,C2,C1,C3	T20,T3,T16,T1	S14,S8,S1,S18
KIN43	M	Kintampo	135	28151	3006	10797	3	3	3	C9,C62,C4	T1,T97,T11	S17,S14,S1
KIN44	M	Kintampo	106	2473	28	71	3	4	5	C14,C1,C4	T15,T1,T16,T53	S27,S1,S9,S8,S75
KIN45	F	Kintampo	132	14394	1643	826	2	2	2	C20,C23	T1,T10	S9,S11
KIN46	M	Kintampo	138	609	104	196	2	6	5	C1,C25	T3,T96,T45,T35,T1,T15	S2,S9,S4,S1,S42
KIN47	F	Kintampo	121	29122	4125	17151	1	1	1	C4	T11	S42
KIN48	M	Kintampo	128	9261	29123	7900	1	2	2	C25	T67,T143	S13,S9
KIN49	M	Kintampo	104	19964	9203	2734	4	3	3	C2,C4,C5,C1	T43,T1,T4	S11,S2,S169
KIN50	F	Kintampo	112	11515	2589	546	2	1	4	C59,C216	T1	S27,S5,S1,S8
KIN51	F	Kintampo	107	12468	111	285	1	5	5	C1	T3,T10,T2,T19,T28	S8,S21,S11,S3,S40
KIN52	M	Kintampo	127	37153	19179	21142	1	4	2	C30	T77,T2,T15,T19	S58,S7
KIN53	F	Kintampo	119	24133	13469	16970	1	1	1	C1	T1	S4
KIN54	M	Kintampo	125	8375	177	509	4	5	4	C1,C40,C24,C8	T3,T19,T9,T23,T43	S1,S2,S3,S4
KIN55	F	Kintampo	144	15082	355	2782	3	4	4	C5,C7,C2	T1,T19,T11,T20	S5,S36,S10,S50
KIN56	M	Kintampo	100	39083	39814	22072	1	1	1	C3	T80	S2
KIN57	M	Kintampo	83	31483	18554	13440	1	1	1	C21	T9	S5
KIN58	F	Kintampo	83	18161	7051	9551	5	5	4	C10,C3,C193,C5,C25	T29,T116,T77,T9,T3	S4,S1,S8,S2
KIN59	F	Kintampo	83	33487	16582	19896	1	1	1	C5	T1	S2
KIN60	M	Kintampo	83	6777	4498	7795	1	1	1	C7	T6	S4
KIN61	F	Kintampo	81	15203	1415	1634	4	4	4	C2,C103,C5,C8	T11,T2,T1,T3	S5,S10,S2,S11
KIN62	M	Kintampo	80	21001	4440	9334	1	1	1	C2	T4	S8
KIN63	F	Kintampo	81	3194	1868	474	5	4	5	C2,C5,C3,C44,C103	T1,T11,T46,T21	S8,S12,S68,S10,S1
KIN64	F	Kintampo	84	13412	8839	2618	2	2	2	C10,C40	T11,T57	S1,S57
KIN65	F	Kintampo	79	16729	12139	4311	7	7	6	C48,C1,C20,C4,C40,C11,C5	T61,T2,T41,T162,T55,T4,T1	S4,S1,S38,S2,S8,S10
KIN66	F	Kintampo	81	13974	1419	5676	3	4	2	C14,C5,C3	T1,T85,T124,T53	S21,S3
KIN67	F	Kintampo	81	24544	11110	6671	2	1	2	C74,C3	T11	S8,S66
KIN68	M	Kintampo	79	7	16	5	2	4	2	C18,C9	T10,T25,T2,T3	S7,S11
KIN69	F	Kintampo	69	7987	11431	25443	2	2	3	C9,C5	T10,T3	S2,S7,S4
KIN70	F	Kintampo	42	867	3844	15189	2	1	1	C34,C20	T1	S2
KIN71	F	Kintampo	88	11421	8406	23353	2	2	1	C3,C33	T102,T32	S2
KIN72	F	Kintampo	92	5404	4446	18951	4	4	6	C43,C9,C1,C5	T74,T225,T1,T55	S1,S8,S12,S35,S61,S11
KIN73	F	Kintampo	43	2258	11062	16150	2	3	3	C5,C70	T2,T21,T11	S186,S1,S5
KIN74	F	Kintampo	60	3311	53	15120	1	1	1	C9	T128	S1
KIN75	M	Kintampo	77	16894	126	2965	2	5	2	C3,C8	T12,T9,T13,T14,T3	S96,S9
KIN76	F	Kintampo	80	16369	2578	25520	2	1	1	C1,C5	T1	S9
KIN77	F	Kintampo	95	10593	4589	14770	2	2	4	C36,C20	T106,T123	S7,S2,S13,S1
KIN78	M	Kintampo	103	4010	9878	15486	2	3	4	C7,C3	T11,T9,T31	S11,S49,S5,S8
KIN79	F	Kintampo	79	482	61	9934	3	4	1	C21,C4,C2	T1,T14,T119,T11	S21
KIN80	F	Kintampo	98	13412	21481	22941	3	6	4	C12,C5,C10	T6,T3,T134,T14,T186,T15	S5,S4,S8,S1
KIN81	F	Kintampo	102	20460	14232	28580	1	1	1	C5	T17	S10
KIN82	F	Kintampo	88	3898	14865	21572	3	5	4	C5,C1,C3	T11,T20,T159,T2,T1	S146,S1,S14,S91
KIN83	F	Kintampo	61	9309	602	15407	3	3	3	C48,C5,C11	T11,T3,T20	S9,S7,S1
KIN84	M	Kintampo	76	127	87	13161	6	6	6	C4,C41,C5,C26,C8,C44	T2,T9,T8,T21,T10,T4	S5,S1,S4,S137,S24,S12
KIN85	F	Kintampo	58	4163	3280	353	2	3	3	C27,C5	T3,T74,T1	S104,S59,S36
KIN86	M	Kintampo	100	373	2792	11306	4	4	3	C7,C2,C6,C1	T40,T1,T17,T29	S10,S2,S1
KIN87	F	Kintampo	57	934	24312	13883	2	2	4	C5,C10	T15,T147	S68,S10,S26,S11
KIN88	M	Kintampo	74	14400	3453	19388	3	3	2	C2,C33,C5	T32,T56,T11	S7,S3
KIN89	F	Kintampo	81	3827	2564	2801	2	2	4	C11,C4	T15,T3	S34,S12,S18,S123
KIN90	M	Kintampo	82	36	9611	17335	2	5	3	C13,C5	T9,T32,T10,T19,T22	S13,S132,S30
KIN91	F	Kintampo	61	5801	15983	32943	1	1	1	C8	T2	S3
KIN92	F	Kintampo	93	16860	2082	21135	2	2	1	C16,C7	T3,T19	S2
KIN93	M	Kintampo	109	32338	10439	5	2	2	2	C37,C3	T32,T49	S6,S4
KIN94	M	Kintampo	83	4355	1079	20158	2	2	2	C9,C1	T1,T10	S4,S36
KIN95	F	Kintampo	58	905	3180	15267	2	2	4	C18,C25	T15,T3	S50,S102,S22,S34
KIN96	M	Kintampo	74	21576	1012	17022	4	3	8	C73,C4,C5,C10	T49,T3,T1	S14,S5,S62,S41,S34,S36,S171,S2
KIN97	M	Kintampo	101	26413	30812	26663	1	1	1	C4	T119	S14
KIN98	M	Kintampo	57	1115	1864	18855	2	1	2	C1,C3	T1	S3,S1
KIN99	M	Kintampo	47	19951	2119	3699	4	5	6	C33,C5,C44,C3	T22,T108,T3,T74,T1	S17,S1,S126,S7,S19,S73
KIN100	F	Kintampo	82	21542	17520	24948	1	2	2	C21	T29,T67	S6,S1
KIN101	F	Kintampo	56	7758	13874	15497	2	1	2	C59,C8	T1	S2,S74
KIN102	F	Kintampo	93	6746	11919	23913	1	1	1	C5	T28	S14
KIN103	M	Kintampo	76	686	1930	16162	2	2	1	C19,C175	T1,T38	S1
KIN104	M	Kintampo	79	175	3068	7967	2	1	1	C96,C5	T53	S1
KIN105	F	Kintampo	56	7097	813	3761	4	4	4	C5,C2,C1,C8	T1,T2,T6,T23	S1,S20,S13,S5
KIN106	F	Kintampo	111	5902	96	15900	1	2	1	C2	T28,T1	S57
KIN107	F	Kintampo	61	17163	19855	8933	1	2	1	C76	T49,T4	S10
KIN108	M	Kintampo	37	1553	2245	14587	1	1	3	C1	T2	S22,S39,S12
KIN109	F	Kintampo	36	1603	509	10686	1	1	1	C66	T4	S12
KIN110	M	Kintampo	46	2379	316	7751	3	2	3	C12,C48,C5	T3,T10	S70,S9,S13
KIN111	F	Kintampo	51	12262	19977	73	2	2	8	C18,C5	T2,T9	S7,S4,S116,S5,S31,S37,S12,S51
KIN112	F	Kintampo	50	8192	15092	14946	1	1	1	C3	T13	S15
KIN113	M	Kintampo	62	320	8768	19742	3	2	2	C5,C3,C13	T88,T2	S190,S1
KIN114	M	Kintampo	67	297	6471	18667	4	3	2	C4,C3,C45,C5	T1,T32,T136	S1,S3
KIN115	F	Kintampo	53	9	19	10021	2	4	3	C3,C5	T1,T156,T4,T21	S3,S32,S18
KIN116	F	Kintampo	69	390	129	11133	6	4	2	C10,C1,C3,C2,C4,C35	T119,T1,T44,T69	S1,S5
KIN117	M	Kintampo	94	25569	22218	26867	2	5	6	C1,C15	T2,T8,T21,T4,T1	S11,S1,S139,S10,S38,S183
KIN118	M	Kintampo	97	15471	2302	19075	2	2	4	C25,C5	T10,T15	S20,S32,S1,S59
KIN119	F	Kintampo	112	4500	11799	22897	5	3	4	C48,C70,C2,C24,C49	T55,T3,T56	S1,S10,S18,S11
KIN120	F	Kintampo	100	81	2	8627	5	1	2	C8,C150,C25,C5,C4	T12	S16,S1
KIN121	M	Kintampo	90	10515	8729	25596	1	1	1	C64	T37	S14
KIN122	M	Kintampo	82	12450	3924	25178	1	1	1	C8	T10	S35
KIN123	F	Kintampo	104	404	1544	9972	3	2	2	C35,C4,C23	T99,T1	S5,S11
KIN124	M	Kintampo	96	32719	11168	30357	1	1	1	C3	T10	S188
KIN125	M	Kintampo	89	11175	1041	23144	2	1	2	C5,C16	T1	S7,S38
KIN126	F	Kintampo	83	139	1937	2449	5	3	3	C7,C5,C3,C33,C26	T23,T15,T2	S9,S17,S42
KIN127	F	Kintampo	88	425	639	9053	5	3	4	C5,C3,C18,C45,C29	T2,T53,T1	S4,S163,S1,S91
KIN128	M	Kintampo	112	14995	7172	15403	4	4	3	C10,C8,C5,C4	T20,T2,T114,T9	S1,S11,S2
KIN129	F	Kintampo	81	17830	11194	27445	3	3	3	C3,C96,C4	T224,T11,T2	S15,S25,S5
KIN130	F	Kintampo	87	17612	9435	25971	2	2	2	C8,C24	T1,T23	S9,S71
KIN131	M	Kintampo	74	1503	8677	8640	3	1	1	C113,C5,C13	T20	S2
KIN132	M	Kintampo	83	4161	20254	26864	2	1	1	C5,C11	T10	S12
KIN133	M	Kintampo	83	211	995	8012	3	1	1	C2,C35,C1	T3	S143
KIN134	M	Kintampo	91	13411	9272	18124	1	2	1	C5	T1,T76	S71
KIN135	F	Kintampo	59	7003	14283	4184	1	4	9	C43	T22,T13,T2,T32	S31,S43,S89,S1,S9,S4,S42,S20,S3
KIN136	M	Kintampo	71	522	7570	20656	3	2	2	C2,C5,C1	T70,T19	S15,S5
KIN137	M	Kintampo	67	400	1339	4898	5	2	2	C5,C95,C10,C3,C12	T60,T38	S17,S36
KIN138	F	Kintampo	106	17813	16202	10503	6	8	6	C3,C5,C16,C1,C30,C57	T56,T116,T9,T15,T3,T39,T19,T23	S107,S3,S8,S4,S160,S120
KIN139	F	Kintampo	70	449	529	13725	1	4	6	C3	T30,T2,T1,T114	S79,S5,S51,S12,S22,S4
KIN140	M	Kintampo	54	959	106	12948	2	2	3	C7,C1	T2,T12	S36,S11,S2
KIN141	M	Kintampo	92	8102	1476	22744	1	1	1	C1	T11	S6
KIN142	M	Kintampo	83	392	1268	12491	3	2	2	C9,C2,C33	T3,T19	S5,S80
KIN143	F	Kintampo	74	2884	114	17196	2	3	5	C5,C18	T44,T21,T4	S4,S12,S92,S35,S10
KIN144	F	Kintampo	73	26898	4620	3219	2	1	1	C5,C63	T170	S15
KIN145	F	Kintampo	81	3116	5719	16024	3	4	8	C74,C200,C10	T37,T28,T53,T44	S5,S52,S41,S95,S34,S6,S1,S13
KIN146	M	Kintampo	91	6074	11148	22095	2	2	1	C11,C35	T12,T2	S13
KIN147	M	Kintampo	94	1334	8388	16157	2	2	2	C4,C8	T4,T19	S11,S7
KIN148	M	Kintampo	52	19042	12766	23004	1	1	1	C2	T15	S3
KIN149	M	Kintampo	83	2387	7154	17076	1	1	1	C3	T1	S4
KIN150	M	Kintampo	102	975	3445	16564	7	4	5	C3,C20,C2,C132,C1,C4,C76	T41,T4,T1,T56	S9,S11,S1,S20,S8
KIN151	M	Kintampo	83	2378	1089	20895	1	1	1	C27	T4	S9
KIN152	M	Kintampo	87	5341	9152	22656	3	2	2	C7,C1,C25	T2,T15	S9,S10
KIN153	M	Kintampo	85	24	9	27	3	3	4	C1,C8,C2	T50,T35,T96	S6,S19,S2,S4
KIN154	M	Kintampo	94	594	27101	3830	3	1	1	C41,C5,C1	T29	S5
KIN155	F	Kintampo	62	8657	12837	238	1	1	1	C4	T1	S63
KIN156	F	Kintampo	102	15232	6889	16052	2	1	3	C15,C2	T1	S29,S8,S145
KIN157	M	Kintampo	76	7104	3751	16403	1	1	1	C5	T4	S14
KIN158	F	Kintampo	81	16178	11846	23241	1	1	1	C14	T89	S1
KIN159	F	Kintampo	80	6972	8336	5805	5	5	5	C5,C10,C3,C2,C59	T34,T89,T2,T49,T1	S11,S41,S49,S20,S1
KIN160	F	Kintampo	70	7320	3852	26006	1	1	1	C11	T4	S66
KIN161	F	Kintampo	89	1255	3780	17984	1	1	3	C3	T3	S89,S20,S11
KIN162	M	Kintampo	80	1723	949	15130	1	1	1	C3	T1	S9
KIN163	M	Kintampo	52	7	0	31	2	0	3	C64,C21	NA	S19,S4,S7
KIN164	F	Kintampo	66	81	15	737	3	2	2	C1,C16,C38	T29,T1	S2,S18
KIN165	M	Kintampo	71	3995	20983	9074	4	4	3	C5,C15,C1,C2	T2,T28,T41,T40	S8,S11,S38
KIN166	F	Kintampo	81	13854	14586	27125	1	1	1	C4	T9	S4
KIN167	M	Kintampo	108	15144	10562	25190	2	2	1	C2,C57	T1,T97	S1
KIN168	M	Kintampo	96	2585	60	24264	2	2	2	C15,C3	T20,T23	S3,S1
KIN169	M	Kintampo	77	939	55	16757	1	3	1	C40	T11,T1,T32	S4
KIN170	M	Kintampo	66	61	363	9049	3	1	2	C43,C11,C8	T4	S7,S14
KIN171	F	Kintampo	42	11	13186	20	2	1	2	C5,C13	T1	S11,S39
KIN172	F	Kintampo	72	191	179	113	5	4	5	C33,C5,C2,C1,C40	T32,T29,T127,T1	S18,S14,S9,S1,S51
KIN173	F	Kintampo	97	8781	10480	4462	1	1	1	C3	T107	S1
KIN174	M	Kintampo	90	19860	20939	20678	5	2	6	C95,C16,C7,C5,C124	T14,T7	S4,S9,S78,S19,S5,S18
KIN175	F	Kintampo	88	2053	3149	11234	2	2	3	C1,C2	T2,T57	S9,S1,S42
KIN176	F	Kintampo	100	22588	4177	21436	3	2	3	C1,C29,C5	T3,T1	S7,S3,S10
KIN177	M	Kintampo	77	12589	502	8043	1	1	1	C11	T11	S20
KIN178	F	Kintampo	85	3028	1832	3	1	1	1	C43	T164	S7
KIN179	M	Kintampo	69	9896	4266	2779	4	3	4	C9,C5,C27,C110	T4,T20,T1	S21,S11,S5,S44
KIN180	F	Kintampo	90	11437	6075	7590	5	5	4	C6,C11,C15,C75,C153	T37,T8,T1,T66,T22	S10,S9,S2,S16
KIN181	M	Kintampo	82	20179	2343	5745	1	2	2	C1	T37,T4	S1,S18
KIN182	M	Kintampo	92	0	72345	20564	0	4	2	NA	T19,T56,T116,T9	S1,S54
KIN183	M	Kintampo	68	38286	13827	7785	1	1	1	C9	T20	S8
KIN184	F	Kintampo	84	262	148	1994	2	2	2	C7,C1	T45,T7	S80,S20
KIN185	F	Kintampo	88	99	1150	9256	3	3	1	C55,C2,C10	T1,T3,T2	S3
KIN186	F	Kintampo	89	21	12222	10113	2	1	2	C27,C7	T19	S5,S1
KIN187	F	Kintampo	83	5640	6306	155	3	2	5	C57,C43,C1	T23,T1	S49,S8,S5,S2,S4
KIN188	F	Kintampo	84	2875	30	458	7	5	6	C25,C8,C54,C36,C1,C7,C2	T15,T30,T12,T20,T37	S4,S44,S77,S10,S2,S70
KIN189	M	Kintampo	93	9054	1055	1533	3	3	2	C3,C9,C1	T1,T21,T8	S3,S1
KIN190	F	Kintampo	71	733	1863	7035	4	2	3	C11,C53,C3,C27	T19,T3	S39,S4,S16
KIN191	F	Kintampo	61	156	110	16	2	2	3	C3,C6	T1,T49	S9,S23,S2
KIN192	F	Kintampo	65	83281	34632	37734	2	3	2	C7,C9	T28,T86,T111	S11,S12
KIN193	M	Kintampo	52	22	33	2760	4	3	1	C3,C2,C1,C4	T1,T68,T33	S5
KIN194	F	Kintampo	59	360	3895	13192	5	5	5	C74,C82,C5,C2,C45	T107,T15,T102,T4,T9	S1,S149,S35,S5,S30
KIN195	F	Kintampo	48	2668	5182	14777	2	3	3	C17,C2	T10,T20,T49	S24,S31,S10
KIN196	M	Kintampo	60	69	820	5042	6	7	6	C15,C172,C2,C10,C3,C112	T4,T1,T2,T6,T11,T9,T56	S4,S25,S17,S14,S5,S10
KIN197	F	Kintampo	58	250	8845	1080	2	1	2	C33,C2	T18	S41,S9
KIN198	M	Kintampo	61	2573	69183	25346	1	1	1	C9	T20	S8
KIN199	F	Kintampo	53	3491	253	4879	1	1	1	C165	T46	S62
KIN200	F	Kintampo	43	3476	101	4451	3	2	2	C30,C1,C113	T1,T3	S14,S26
KIN201	F	Kintampo	38	29	771	5989	1	2	1	C3	T4,T1	S130
KIN202	M	Kintampo	65	18125	7691	11713	3	3	2	C65,C20,C2	T21,T126,T1	S3,S2
KIN203	M	Kintampo	53	76221	57820	28904	1	1	2	C20	T3	S2,S9
KIN204	M	Kintampo	84	28521	55173	11716	2	3	3	C33,C17	T1,T21,T44	S10,S9,S26
KIN205	M	Kintampo	71	48541	33892	16938	2	3	2	C3,C2	T9,T29,T116	S21,S6
KIN206	M	Kintampo	65	47	50	80	3	4	3	C6,C83,C1	T7,T30,T35,T20	S23,S7,S91
KIN207	F	Kintampo	58	4106	1210	4939	1	1	1	C1	T19	S26
KIN208	M	Kintampo	88	30392	38055	28363	6	3	6	C54,C7,C4,C3,C20,C10	T10,T19,T1	S5,S14,S1,S12,S9,S42
KIN209	F	Kintampo	70	2	5	51	1	2	5	C42	T86,T2	S46,S1,S14,S10,S7
KIN210	F	Kintampo	41	12473	94	3740	1	3	1	C72	T153,T2,T1	S77
KIN211	F	Kintampo	98	81	27	2047	6	4	6	C2,C3,C16,C11,C35,C7	T10,T4,T8,T2	S38,S21,S1,S8,S22,S9
KIN212	M	Kintampo	38	47305	41109	31520	1	1	1	C25	T9	S5
KIN213	M	Kintampo	37	30	34	342	2	2	2	C2,C19	T2,T7	S1,S7
KIN214	F	Kintampo	55	1284	3501	7220	1	1	1	C26	T142	S1
KIN215	M	Kintampo	64	60947	524	351	3	4	4	C10,C18,C1	T20,T23,T1,T14	S3,S10,S41,S2
KIN216	F	Kintampo	72	11518	8560	17602	2	2	2	C134,C3	T29,T4	S8,S11
KIN217	M	Kintampo	70	5663	753	9	3	3	3	C1,C17,C4	T4,T73,T2	S23,S2,S3
KIN218	F	Kintampo	83	663	167	3874	3	3	3	C116,C4,C8	T8,T106,T4	S14,S21,S13
KIN219	M	Kintampo	69	49286	51145	22507	1	1	1	C115	T31	S3
KIN220	F	Kintampo	35	13	36	32	3	6	3	C122,C1,C8	T33,T12,T11,T31,T2,T56	S11,S6,S9
KIN221	F	Kintampo	103	8523	36680	19	1	1	3	C28	T19	S4,S2,S55
KIN222	F	Kintampo	49	500	209	1072	1	2	1	C2	T22,T38	S39
KIN223	F	Kintampo	42	80	83	1277	1	3	1	C2	T10,T1,T19	S10
KIN224	M	Kintampo	43	19024	15759	18671	1	1	1	C3	T10	S61
KIN225	M	Kintampo	67	36853	32674	29450	2	4	2	C146,C16	T57,T11,T69,T32	S1,S11
KIN226	F	Kintampo	85	46	317	1897	1	1	1	C1	T45	S1
KIN227	F	Kintampo	92	1874	400	10521	1	1	1	C72	T3	S10
KIN228	F	Kintampo	58	15498	11753	3701	5	5	5	C18,C15,C113,C7,C3	T4,T15,T1,T20,T10	S2,S9,S8,S1,S181
KIN229	M	Kintampo	80	58650	339	47	1	3	7	C2	T3,T21,T14	S15,S1,S37,S2,S9,S12,S4
KIN230	F	Kintampo	49	430	7	109	6	2	5	C46,C61,C10,C1,C11,C2	T2,T1	S9,S14,S23,S3,S104
KIN231	F	Kintampo	46	369	2850	1353	1	3	3	C5	T22,T43,T37	S33,S2,S34
KIN232	M	Kintampo	57	15677	41284	17479	1	1	1	C73	T1	S9
KIN233	M	Kintampo	88	23883	8451	4505	1	1	1	C10	T44	S8
KIN234	M	Kintampo	43	4291	10903	38	3	1	4	C2,C4,C1	T15	S8,S5,S2,S9
KIN235	M	Kintampo	67	8321	14155	11186	1	1	1	C219	T7	S103
KIN236	F	Kintampo	47	3794	3482	3857	1	1	1	C21	T3	S5
KIN237	F	Kintampo	50	803	31	2083	1	4	1	C1	T10,T1,T11,T35	S5
KIN238	F	Kintampo	63	84321	27664	24744	2	4	2	C62,C2	T2,T30,T31,T1	S29,S56
KIN239	F	Kintampo	74	308	199	646	2	7	1	C3,C25	T20,T3,T21,T35,T2,T10,T79	S113
KIN240	M	Kintampo	72	4563	9145	6816	2	2	2	C10,C6	T4,T11	S7,S1
KIN241	F	Kintampo	51	14	51890	41176	4	5	3	C2,C1,C38,C4	T103,T41,T16,T3,T34	S9,S39,S57
KIN242	F	Kintampo	64	633	1099	13412	1	1	1	C32	T210	S15
KIN243	F	Kintampo	67	23	23	527	3	2	2	C3,C11,C2	T3,T26	S2,S29
KIN244	M	Kintampo	73	16	2	17	3	1	3	C1,C10,C3	T6	S4,S17,S15
KIN245	M	Kintampo	60	10887	3964	4491	3	2	4	C8,C5,C7	T12,T3	S5,S11,S1,S16
KIN246	F	Kintampo	57	3890	2188	5865	1	1	1	C4	T10	S11
KIN247	F	Kintampo	51	22	807	2487	3	3	2	C3,C1,C4	T8,T11,T54	S2,S4
KIN248	M	Kintampo	72	61924	32015	13045	1	1	1	C70	T23	S5
KIN249	M	Kintampo	63	21810	30631	15647	1	1	1	C26	T2	S13
KIN250	M	Kintampo	51	17544	11035	18367	1	1	1	C3	T185	S59
KIN251	M	Kintampo	75	32159	24846	16784	1	1	1	C3	T35	S3
KIN252	F	Kintampo	77	61129	23445	23214	1	1	1	C1	T11	S2
KIN253	M	Kintampo	42	27111	18696	5782	3	3	3	C4,C47,C20	T86,T31,T9	S37,S3,S9
KIN254	F	Kintampo	69	59920	19877	8361	7	7	6	C95,C2,C4,C73,C13,C5,C1	T19,T41,T2,T4,T1,T101,T11	S41,S9,S11,S17,S4,S1
KIN255	F	Kintampo	32	8929	10655	12364	4	2	3	C5,C7,C40,C1	T22,T1	S4,S14,S10
KIN256	M	Kintampo	38	131	23732	5710	2	2	2	C47,C17	T19,T1	S33,S6
KIN257	M	Kintampo	59	8532	86	6522	3	3	2	C25,C8,C26	T160,T61,T41	S12,S8
KIN258	M	Kintampo	78	66702	21138	31382	1	1	1	C185	T29	S1
KIN259	M	Kintampo	45	692	699	6864	6	6	8	C10,C3,C2,C1,C5,C109	T1,T43,T11,T21,T28,T15	S24,S5,S15,S42,S30,S16,S4,S50
KIN260	M	Kintampo	51	1157	213	1115	2	2	1	C21,C2	T10,T17	S18
KIN261	F	Kintampo	38	27078	10314	20563	1	2	2	C5	T21,T34	S35,S5
KIN262	M	Kintampo	38	904	24659	2339	3	2	1	C4,C7,C2	T1,T2	S1
KIN263	M	Kintampo	72	3032	3275	7697	1	1	1	C8	T4	S8
KIN264	M	Kintampo	55	48	709	9	5	4	3	C4,C78,C1,C23,C3	T50,T15,T3,T18	S31,S6,S1
KIN265	F	Kintampo	39	2601	1747	6388	1	1	1	C115	T22	S12
KIN266	F	Kintampo	53	9426	5362	19001	1	1	2	C5	T1	S1,S75
KIN267	M	Kintampo	34	31550	4283	12838	1	1	1	C2	T4	S39
KIN268	M	Kintampo	21	1482	5345	5273	2	1	2	C1,C10	T1	S14,S11
KIN269	F	Kintampo	11	2165	600	4346	1	1	1	C1	T228	S1
KIN270	M	Kintampo	46	98	72	1858	3	4	1	C1,C50,C7	T98,T10,T2,T11	S13
KIN271	F	Kintampo	36	18471	19958	24112	1	1	1	C9	T3	S12
KIN272	M	Kintampo	25	27088	19351	3139	4	4	4	C8,C23,C75,C59	T19,T1,T12,T54	S12,S42,S2,S5
KIN273	M	Kintampo	19	19	9	12	3	3	3	C1,C26,C2	T61,T8,T29	S8,S5,S2
KIN274	M	Kintampo	16	1353	98	6682	4	5	2	C58,C11,C27,C103	T1,T23,T206,T63,T11	S21,S17
KIN275	F	Kintampo	52	20	20	43	3	5	3	C4,C2,C10	T84,T21,T16,T2,T3	S12,S6,S2
KIN276	F	Kintampo	32	12541	20394	1902	2	2	2	C3,C7	T3,T1	S5,S1
KIN277	M	Kintampo	20	7401	10894	3737	1	1	1	C10	T4	S126
KIN278	F	Kintampo	33	22020	25210	6671	5	4	5	C26,C40,C12,C1,C44	T2,T12,T1,T45	S15,S121,S5,S16,S12
KIN279	F	Kintampo	27	10355	163	280	1	1	1	C7	T7	S23
KIN280	M	Kintampo	30	0	95773	16806	0	1	1	NA	T3	S17
KIN281	F	Kintampo	18	4687	424	3947	3	3	4	C11,C15,C1	T180,T1,T20	S5,S1,S37,S35
KIN282	F	Kintampo	27	1135	14096	8219	3	3	3	C21,C16,C63	T1,T67,T10	S11,S1,S10
KIN283	M	Kintampo	28	40	1798	10219	4	1	1	C147,C8,C5,C9	T123	S11
KIN284	F	Kintampo	29	17574	14807	17198	1	1	1	C4	T11	S3
KIN285	M	Kintampo	48	0	6	2	0	2	1	NA	T19,T11	S1
KIN286	M	Kintampo	45	45982	12034	5910	5	5	4	C10,C3,C41,C76,C57	T125,T8,T4,T20,T1	S38,S5,S8,S40
KIN287	M	Kintampo	24	70340	10047	795	1	1	1	C71	T28	S13
KIN288	F	Kintampo	42	5182	8560	11189	1	1	1	C36	T101	S38
KIN289	M	Kintampo	37	19389	29454	20972	1	2	2	C5	T10,T106	S4,S11
KIN290	F	Kintampo	20	7299	1113	3346	2	4	4	C67,C1	T20,T31,T1,T161	S45,S4,S10,S8
KIN291	M	Kintampo	23	1214	391	3042	1	1	1	C32	T21	S13
KIN292	F	Kintampo	27	86800	6557	53941	1	1	1	C3	T11	S4
KIN293	M	Kintampo	54	10471	804	39	1	1	3	C4	T9	S24,S1,S3
KIN294	F	Kintampo	49	152495	97334	71170	1	2	2	C23	T3,T2	S30,S18
KIN295	M	Kintampo	17	9	5	2034	2	2	2	C3,C111	T2,T84	S33,S1
KIN296	F	Kintampo	39	12062	31068	8196	1	1	1	C11	T4	S4
KIN297	F	Kintampo	14	1045	2134	8494	1	2	2	C1	T53,T9	S39,S84
KIN298	F	Kintampo	39	14365	1268	20545	2	2	2	C88,C5	T20,T40	S1,S52
KIN299	F	Kintampo	54	14	5	9	4	2	2	C18,C6,C4,C3	T167,T4	S114,S4
KIN300	M	Kintampo	43	58	1762	2525	2	1	1	C5,C78	T1	S25
KIN301	M	Kintampo	49	760	6812	153	2	2	4	C5,C8	T43,T14	S14,S25,S4,S1
KIN302	F	Kintampo	46	461	13	3321	2	2	2	C5,C4	T112,T9	S17,S3
KIN303	M	Kintampo	8	7663	5148	2967	3	2	3	C11,C1,C233	T1,T2	S5,S20,S2
KIN304	M	Kintampo	36	0	9	220	0	3	8	NA	T3,T10,T19	S20,S39,S1,S2,S22,S3,S65,S10
KIN305	M	Kintampo	24	8	16	3	1	3	1	C5	T2,T10,T106	S7
KIN306	M	Kintampo	24	2306	328	24	3	3	2	C53,C11,C1	T3,T2,T1	S11,S16
KIN307	F	Kintampo	14	73925	4598	34238	5	5	5	C1,C223,C70,C183,C10	T30,T159,T3,T9,T45	S8,S26,S6,S36,S32
KIN308	M	Kintampo	41	1035	341	6598	1	2	2	C5	T15,T21	S14,S40
KIN309	F	Kintampo	19	19737	2400	10940	1	1	1	C5	T10	S4
KIN310	M	Kintampo	22	1538	40	2764	1	3	1	C1	T3,T17,T38	S2
KIN311	F	Kintampo	21	0	0	40164	0	0	2	NA	NA	S3,S10
KIN312	M	Kintampo	42	12262	43962	16144	2	1	2	C26,C8	T2	S20,S1
KIN313	F	Kintampo	29	999	3216	12740	1	1	1	C8	T15	S65
KIN314	F	Kintampo	14	16388	3410	3320	3	2	3	C5,C3,C7	T4,T3	S24,S34,S1
KIN315	F	Kintampo	48	41	168	1560	2	2	2	C3,C58	T4,T1	S12,S9
KIN316	M	Kintampo	35	10	17	9	2	1	1	C128,C42	T94	S8
KIN317	M	Kintampo	30	29584	16001	25818	1	2	1	C7	T22,T34	S8
KIN318	M	Kintampo	34	1224	60737	45790	2	3	2	C17,C16	T30,T112,T3	S23,S27
KIN319	M	Kintampo	38	2872	12613	2613	1	1	1	C24	T3	S48
KIN320	F	Kintampo	106	17368	4856	23247	2	3	2	C3,C4	T1,T94,T2	S24,S5
KIN321	F	Kintampo	118	13911	45	136	2	4	7	C5,C40	T200,T2,T1,T14	S3,S30,S4,S35,S24,S7,S5
AGO1	F	Agogo	115	16000	3123	3813	6	5	6	C61,C42,C11,C15,C2,C1	T28,T4,T1,T10,T141	S12,S1,S137,S2,S63,S9
AGO2	F	Agogo	109	10918	154	1435	1	2	1	C20	T2,T1	S1
AGO3	M	Agogo	116	50	17	191	4	3	4	C73,C2,C25,C1	T3,T1,T9	S8,S9,S14,S7
AGO4	F	Agogo	117	11251	4539	2000	1	1	1	C59	T1	S21
AGO5	M	Agogo	143	8560	473	478	2	2	2	C14,C8	T1,T3	S16,S1
AGO6	F	Agogo	135	2642	453	501	2	2	1	C18,C5	T125,T2	S74
AGO7	M	Agogo	126	10843	5917	4559	2	2	2	C9,C2	T35,T17	S81,S23
AGO8	M	Agogo	108	9171	1008	922	3	3	1	C108,C10,C1	T31,T3,T9	S1
AGO9	F	Agogo	128	10751	1988	2663	7	5	5	C2,C5,C9,C1,C106,C63,C87	T23,T9,T37,T2,T4	S59,S4,S1,S75,S9
AGO10	F	Agogo	133	17519	19139	7728	4	5	3	C1,C108,C5,C10	T31,T9,T6,T3,T2	S11,S1,S3
AGO11	M	Agogo	108	19348	13655	4727	1	1	1	C3	T55	S2
AGO12	F	Agogo	147	467	476	1484	3	3	3	C2,C7,C5	T9,T11,T60	S10,S1,S5
AGO13	F	Agogo	140	25234	11130	12663	3	4	2	C21,C52,C3	T60,T184,T19,T20	S4,S1
AGO14	M	Agogo	121	13094	6408	4339	6	5	5	C5,C1,C3,C2,C11,C10	T112,T2,T9,T1,T20	S1,S7,S49,S10,S8
AGO15	F	Agogo	140	9014	13880	4026	1	1	1	C30	T3	S16
AGO16	M	Agogo	126	8383	3734	5279	1	3	2	C2	T11,T10,T32	S10,S1
AGO17	F	Agogo	117	10207	600	4568	3	4	4	C1,C3,C21	T3,T2,T31,T45	S8,S1,S16,S39
AGO18	M	Agogo	148	667	491	673	2	2	2	C6,C20	T3,T11	S1,S107
AGO19	F	Agogo	121	9888	8192	9241	4	2	4	C25,C4,C7,C18	T99,T3	S11,S30,S99,S34
AGO20	F	Agogo	132	24978	18699	9229	1	1	1	C12	T1	S10
AGO21	F	Agogo	100	4022	6761	1713	1	1	1	C1	T23	S9
AGO22	M	Agogo	98	8236	15975	15245	2	2	2	C5,C1	T31,T1	S2,S3
AGO23	F	Agogo	104	8689	13114	9006	2	2	1	C3,C36	T2,T49	S9
AGO24	F	Agogo	103	16732	13731	5579	4	4	4	C3,C2,C5,C10	T11,T19,T43,T157	S4,S16,S1,S176
AGO25	F	Agogo	82	31504	35114	24937	1	1	1	C40	T29	S52
AGO26	F	Agogo	83	18143	31946	17112	6	4	5	C43,C112,C12,C3,C16,C8	T60,T10,T1,T2	S1,S16,S10,S11,S2
AGO27	M	Agogo	87	13153	6369	7418	3	2	3	C1,C3,C27	T130,T20	S35,S9,S11
AGO28	M	Agogo	82	21	58485	31876	5	5	3	C13,C2,C1,C4,C7	T98,T1,T102,T54,T23	S79,S1,S5
AGO29	M	Agogo	82	20164	20971	7268	1	1	1	C43	T1	S5
AGO30	M	Agogo	83	2	11	5	1	2	2	C5	T1,T11	S1,S3
AGO31	M	Agogo	80	4435	3375	92	1	1	1	C4	T187	S9
AGO32	F	Agogo	86	115	99	118	5	5	6	C10,C2,C7,C8,C1	T4,T3,T1,T5,T21	S22,S16,S5,S12,S9,S1
AGO33	M	Agogo	79	10040	12602	4751	1	2	2	C4	T10,T11	S25,S8
AGO34	F	Agogo	80	2472	2616	2491	3	1	4	C8,C21,C92	T41	S5,S1,S25,S44
AGO35	F	Agogo	80	27133	13570	12959	2	2	2	C60,C1	T43,T74	S8,S1
AGO36	F	Agogo	81	32253	30730	20732	1	2	2	C6	T3,T130	S18,S6
AGO37	M	Agogo	84	28198	2989	6177	1	2	2	C24	T8,T4	S15,S1
AGO38	M	Agogo	83	14421	6678	7061	1	1	1	C1	T29	S20
AGO39	M	Agogo	82	15577	4200	7129	1	2	1	C1	T2,T38	S11
AGO40	M	Agogo	80	12	2	5	3	1	2	C41,C222,C1	T118	S1,S10
AGO41	F	Agogo	90	327	8	39	6	2	3	C5,C2,C6,C4,C1,C36	T1,T57	S4,S12,S18
AGO42	F	Agogo	82	12600	922	4984	1	1	1	C2	T114	S25
AGO43	M	Agogo	85	9433	8967	8289	3	3	2	C76,C15,C82	T3,T19,T2	S2,S45
AGO44	M	Agogo	83	6697	6887	3318	2	3	3	C11,C5	T30,T4,T10	S20,S9,S21
AGO45	M	Agogo	83	7120	8189	547	1	1	1	C2	T20	S24
AGO46	F	Agogo	92	13163	11465	6667	1	1	1	C3	T20	S2
AGO47	M	Agogo	80	21443	19215	4535	1	1	2	C10	T11	S8,S14
AGO48	F	Agogo	67	13168	734	689	1	3	4	C5	T1,T103,T29	S8,S51,S5,S4
AGO49	M	Agogo	89	11796	3759	2102	1	1	1	C5	T2	S5
AGO50	M	Agogo	91	14	71	42	4	7	6	C130,C5,C8,C9	T11,T2,T133,T127,T32,T35,T23	S3,S1,S39,S43,S4,S7
AGO51	F	Agogo	68	92	197	5	2	1	2	C29,C5	T21	S10,S1
AGO52	F	Agogo	95	14961	17018	4600	1	1	1	C26	T18	S13
AGO53	M	Agogo	106	24665	26809	3193	2	1	1	C48,C40	T2	S92
AGO54	M	Agogo	92	18420	25258	8411	1	1	4	C1	T3	S25,S1,S4,S11
AGO55	F	Agogo	67	9272	6046	1551	2	4	2	C20,C5	T31,T1,T30,T2	S9,S22
AGO56	M	Agogo	58	2829	12037	2489	1	1	1	C62	T32	S180
AGO57	F	Agogo	109	10368	8138	7603	2	2	3	C20,C2	T45,T1	S18,S5,S42
AGO58	F	Agogo	39	35	53	4080	2	6	8	C81,C2	T29,T2,T1,T44,T17,T21	S7,S19,S51,S80,S12,S9,S2,S5
AGO59	M	Agogo	62	7214	13119	14	2	2	3	C9,C46	T1,T2	S8,S4,S10
AGO60	F	Agogo	86	9002	1160	297	4	3	5	C5,C2,C4,C1	T46,T29,T2	S23,S10,S24,S22,S1
AGO61	F	Agogo	107	8342	35516	5860	1	1	1	C54	T2	S1
AGO62	M	Agogo	69	20832	29627	1717	2	1	1	C5,C3	T88	S1
AGO63	M	Agogo	43	1841	9115	2295	1	1	1	C2	T23	S10
AGO64	F	Agogo	53	8512	320	126	4	5	3	C3,C5,C1,C8	T39,T23,T15,T67,T18	S20,S9,S11
AGO65	F	Agogo	66	17804	33814	859	2	1	1	C8,C5	T23	S20
AGO66	F	Agogo	68	14932	11831	5665	1	1	1	C59	T2	S2
AGO67	M	Agogo	74	2541	11059	15667	4	3	3	C4,C5,C1,C3	T15,T1,T4	S119,S21,S9
AGO68	F	Agogo	51	22	51	10346	2	1	1	C2,C237	T1	S2
AGO69	M	Agogo	66	18932	7974	3557	2	1	2	C11,C20	T4	S150,S8
AGO70	F	Agogo	92	15025	28823	5788	3	4	3	C5,C63,C1	T12,T46,T38,T30	S10,S29,S1
AGO71	F	Agogo	59	9150	5659	6618	1	1	1	C4	T9	S1
AGO72	F	Agogo	67	530	3073	29093	1	1	3	C11	T2	S1,S13,S12
AGO73	M	Agogo	69	9902	6824	3126	3	2	2	C5,C7,C3	T2,T165	S10,S86
AGO74	F	Agogo	89	13013	15148	237	5	5	5	C8,C53,C11,C5,C43	T19,T45,T67,T103,T2	S15,S33,S9,S35,S13
AGO75	M	Agogo	35	244	1440	13097	3	3	2	C23,C1,C2	T10,T29,T22	S3,S1
AGO76	M	Agogo	99	10307	28198	3379	3	2	2	C5,C63,C11	T31,T18	S13,S19
AGO77	M	Agogo	75	1207	5007	359	3	1	3	C5,C146,C53	T57	S12,S1,S33
AGO78	F	Agogo	83	2583	7633	38582	2	1	1	C4,C5	T19	S13
AGO79	F	Agogo	33	3622	0	16051	3	0	2	C7,C5,C10	NA	S21,S1
AGO80	M	Agogo	67	11101	2254	805	2	2	1	C8,C6	T28,T29	S35
AGO81	F	Agogo	81	90	30796	4199	3	5	3	C48,C40,C5	T38,T22,T31,T1,T60	S18,S1,S10
AGO82	M	Agogo	94	1444	32211	332928	2	1	1	C116,C5	T1	S1
AGO83	M	Agogo	98	12754	7521	6252	3	5	7	C25,C45,C4	T10,T31,T131,T99,T19	S9,S70,S38,S10,S94,S11,S6
AGO84	F	Agogo	58	1839	7661	24032	2	2	2	C3,C21	T1,T28	S98,S3
AGO85	M	Agogo	62	14759	9945	325	2	4	2	C5,C17	T98,T23,T1,T72	S11,S5
AGO86	M	Agogo	37	5803	0	11386	1	0	1	C2	NA	S12
AGO87	M	Agogo	52	583	4598	14371	2	2	1	C6,C5	T14,T19	S8
AGO88	M	Agogo	66	14108	3673	15208	7	6	5	C18,C12,C48,C5,C1,C199,C2	T46,T60,T3,T1,T21,T20	S1,S12,S34,S10,S2
AGO89	F	Agogo	61	63568	6	9735	1	1	1	C29	T1	S3
AGO90	M	Agogo	84	9404	11672	4440	1	1	1	C6	T15	S12
AGO91	M	Agogo	72	2932	11064	5858	1	1	1	C61	T20	S3
AGO92	F	Agogo	78	0	6	55	0	2	6	NA	T2,T7	S17,S3,S32,S13,S4,S1
AGO93	F	Agogo	78	15467	347	7936	1	1	1	C5	T1	S1
AGO94	M	Agogo	70	10844	19597	7560	7	5	5	C33,C3,C232,C5,C15,C189,C29	T55,T8,T56,T21,T9	S9,S10,S3,S24,S76
AGO95	F	Agogo	90	5	21116	2	2	4	1	C2,C1	T1,T45,T97,T86	S6
AGO96	F	Agogo	79	10027	2306	344	3	4	5	C1,C2,C5	T12,T86,T38,T1	S10,S1,S34,S29,S36
AGO97	M	Agogo	54	34648	46403	6585	1	1	1	C1	T29	S51
AGO98	F	Agogo	89	28134	10669	26366	2	2	2	C5,C25	T4,T63	S7,S21
AGO99	F	Agogo	74	21775	35805	21812	5	3	3	C4,C5,C44,C105,C7	T2,T4,T23	S22,S7,S4
AGO100	M	Agogo	65	3054	908	0	1	1	0	C13	T8	NA
AGO101	M	Agogo	59	7024	9283	4701	1	1	1	C1	T1	S10
AGO102	M	Agogo	71	20647	9072	699	2	1	1	C25,C5	T22	S12
AGO103	F	Agogo	91	7820	9319	3590	1	1	2	C72	T1	S15,S9
AGO104	M	Agogo	74	12274	8427	7257	4	6	6	C11,C5,C65,C29	T60,T1,T98,T69,T23,T22	S4,S132,S13,S11,S18,S9
AGO105	M	Agogo	61	10808	1804	1242	3	3	3	C53,C8,C11	T4,T2,T18	S13,S8,S1
AGO106	F	Agogo	80	5664	6447	4507	4	5	2	C15,C24,C2,C5	T15,T10,T72,T31,T1	S120,S8
AGO107	F	Agogo	93	24785	30836	4737	2	4	2	C5,C26	T1,T2,T31,T30	S11,S2
AGO108	F	Agogo	81	16738	20016	724	1	1	1	C40	T1	S3
AGO109	M	Agogo	29	14	14	1465	3	4	2	C41,C4,C1	T18,T13,T37,T2	S58,S16
AGO110	M	Agogo	64	9477	455	11189	1	1	1	C1	T100	S8
AGO111	M	Agogo	72	444	1177	5039	1	2	1	C2	T16,T3	S1
AGO112	F	Agogo	63	10290	19441	76	5	4	4	C10,C48,C12,C44,C23	T2,T11,T207,T3	S25,S7,S12,S1
AGO113	M	Agogo	91	26011	8010	17299	2	1	2	C3,C5	T11	S2,S49
AGO114	M	Agogo	123	2536	34333	2575	1	1	1	C5	T11	S1
AGO115	M	Agogo	45	7431	916	18951	3	2	2	C2,C5,C33	T3,T1	S2,S7
AGO116	F	Agogo	72	1175	5	8222	1	1	1	C12	T46	S66
AGO117	F	Agogo	72	20424	5645	1415	2	1	1	C7,C5	T8	S15
AGO118	M	Agogo	80	90	4537	21798	2	1	2	C48,C2	T4	S1,S19
AGO119	F	Agogo	76	10924	5655	5935	1	1	1	C7	T1	S61
AGO120	F	Agogo	85	5547	5593	3727	2	2	2	C4,C40	T49,T16	S1,S8
AGO121	F	Agogo	75	3628	2872	1022	4	4	5	C5,C129,C1,C2	T4,T8,T31,T45	S8,S6,S10,S48,S2
AGO122	F	Agogo	55	279	331	1677	1	1	2	C9	T1	S3,S1
AGO123	F	Agogo	94	16077	377	3791	2	1	1	C3,C5	T157	S5
AGO124	M	Agogo	120	14194	725	623	1	1	1	C5	T1	S12
AGO125	F	Agogo	92	314	4392	838	1	1	2	C5	T156	S14,S12
AGO126	M	Agogo	54	969	5055	3643	2	1	4	C5,C12	T20	S69,S4,S8,S1
AGO127	F	Agogo	78	15878	12117	7919	1	1	1	C7	T1	S10
AGO128	M	Agogo	46	12324	9173	0	1	2	0	C4	T34,T19	NA
AGO129	F	Agogo	28	9758	10205	10776	3	3	2	C5,C25,C33	T10,T21,T2	S4,S3
AGO130	M	Agogo	51	24	414	14491	2	1	1	C3,C4	T60	S2
AGO131	M	Agogo	63	15511	11894	17108	1	1	1	C20	T92	S1
AGO132	M	Agogo	32	20594	4826	2709	2	1	1	C5,C9	T28	S4
AGO133	M	Agogo	64	1311	869	593	2	1	2	C42,C5	T3	S5,S38
AGO134	F	Agogo	47	2	2	16	1	1	3	C4	T1	S24,S7,S4
AGO135	F	Agogo	58	22977	12570	23854	1	1	1	C5	T14	S18
AGO136	F	Agogo	43	11755	378	1336	3	1	2	C3,C5,C48	T122	S26,S1
AGO137	F	Agogo	69	11091	14724	6488	1	1	1	C5	T3	S1
AGO138	M	Agogo	59	13104	2303	13377	1	1	1	C40	T3	S15
AGO139	F	Agogo	55	22834	20041	6957	1	1	1	C33	T1	S9
AGO140	M	Agogo	48	585	15579	8668	1	1	1	C58	T176	S75
AGO141	M	Agogo	65	18008	1350	1965	2	2	2	C48,C21	T67,T3	S20,S9
AGO142	F	Agogo	83	18156	17174	8391	1	1	1	C11	T2	S13
AGO143	M	Agogo	49	6192	8279	3910	3	5	5	C168,C1,C2	T1,T9,T108,T94,T147	S82,S14,S8,S139,S12
AGO144	F	Agogo	57	9457	612	15	1	1	3	C3	T134	S9,S4,S15
AGO145	F	Agogo	41	27803	33337	31785	3	3	2	C8,C3,C5	T21,T32,T128	S4,S20
AGO146	M	Agogo	39	927	9247	125282	1	1	1	C5	T15	S9
AGO147	M	Agogo	11	9613	34896	13032	2	4	3	C5,C125	T98,T23,T1,T72	S2,S1,S4
AGO148	M	Agogo	33	9529	36812	71114	1	1	3	C14	T2	S7,S3,S1
AGO149	M	Agogo	23	24	231	1748	2	2	1	C70,C22	T1,T2	S5
AGO150	F	Agogo	28	187	37246	56382	5	3	4	C88,C5,C10,C29,C20	T31,T2,T1	S50,S10,S1,S9
AGO151	F	Agogo	41	5453	17280	21330	1	1	1	C11	T2	S13
AGO152	F	Agogo	24	457	431	2	1	1	1	C4	T99	S39
AGO153	F	Agogo	33	5369	5391	1691	2	2	2	C47,C73	T2,T3	S17,S1
AGO154	F	Agogo	23	23709	218	839	3	2	4	C3,C9,C22	T4,T55	S47,S1,S25,S12
AGO155	M	Agogo	30	738	9348	96	1	1	2	C3	T1	S2,S10
AGO156	M	Agogo	57	8	7497	19258	2	2	2	C4,C3	T32,T3	S40,S2
AGO157	F	Agogo	35	1313	121	53	4	5	3	C21,C45,C24,C5	T47,T54,T10,T2,T28	S6,S3,S54
AGO158	F	Agogo	34	54791	56958	33165	6	7	5	C3,C48,C1,C7,C53,C20	T220,T20,T11,T3,T17,T29,T77	S101,S3,S5,S7,S14
AGO159	F	Agogo	26	40795	115	942	1	1	3	C8	T11	S6,S3,S25
AGO160	M	Agogo	35	8725	7514	3102	2	1	1	C40,C4	T1	S59
AGO161	M	Agogo	9	21	10	2	3	3	1	C4,C15,C2	T118,T84,T20	S5
AGO162	M	Agogo	53	3833	19037	82122	1	1	1	C1	T15	S9
AGO163	F	Agogo	19	48402	1744	12797	3	3	4	C2,C1,C4	T37,T4,T11	S1,S7,S5,S2
AGO164	F	Agogo	14	44082	19760	3524	1	1	1	C4	T1	S3
AGO165	M	Agogo	26	79023	50627	48305	1	1	1	C12	T18	S8
AGO166	F	Agogo	22	3919	14	330	5	2	1	C21,C230,C1,C14,C2	T1,T64	S1
AGO167	F	Agogo	14	99036	17523	51345	1	1	1	C3	T19	S14
AGO168	M	Agogo	52	97529	44905	9	3	2	3	C7,C3,C5	T49,T8	S10,S15,S7
AGO169	M	Agogo	14	8567	10192	3825	1	1	1	C66	T54	S14
AGO170	F	Agogo	16	33221	82	689	4	4	3	C5,C8,C15,C6	T1,T13,T29,T11	S33,S2,S1
AGO171	M	Agogo	25	17811	1328	4109	7	7	3	C18,C17,C4,C43,C2,C1,C66	T104,T11,T55,T2,T10,T20,T32	S33,S8,S1
AGO172	M	Agogo	35	5036	18	24	1	1	2	C75	T19	S14,S30
AGO173	F	Agogo	38	2329	12463	13585	1	1	1	C20	T16	S11
AGO174	F	Agogo	18	90302	58926	68906	1	1	1	C8	T21	S17
AGO175	M	Agogo	28	34131	470	9327	1	1	1	C1	T1	S12
AGO176	M	Agogo	56	42861	53771	35270	1	1	1	C8	T2	S1
AGO177	F	Agogo	14	166	397	435	3	1	2	C3,C110,C54	T1	S26,S3
AGO178	M	Agogo	61	7	2	3800	2	1	2	C2,C26	T2	S10,S20
AGO179	F	Agogo	50	38132	25362	29728	1	1	1	C73	T53	S11
AGO180	F	Agogo	18	36550	2078	35494	2	2	3	C24,C1	T92,T1	S5,S33,S1
AGO181	F	Agogo	36	36	28	58	4	4	4	C2,C5,C4,C27	T3,T11,T10,T2	S3,S36,S7,S15
AGO182	F	Agogo	53	3891	2111	328	2	3	5	C2,C9	T37,T21,T41	S15,S63,S1,S24,S2
AGO183	F	Agogo	32	5209	9338	3281	1	2	1	C3	T1,T88	S4
AGO184	M	Agogo	33	36	158	1294	3	1	1	C5,C3,C8	T3	S17
AGO185	F	Agogo	43	0	86649	72132	0	1	2	NA	T1	S10,S13
AGO186	F	Agogo	39	656	2380	3460	3	2	2	C1,C15,C7	T10,T1	S3,S2
AGO187	M	Agogo	7	0	6	2	0	2	1	NA	T6,T59	S8
AGO188	M	Agogo	7	112725	10711	27287	3	3	3	C11,C8,C16	T19,T16,T38	S14,S17,S4
AGO189	M	Agogo	33	3	7729	13	1	2	2	C2	T55,T32	S2,S10
AGO190	F	Agogo	31	5	5	9	2	2	3	C2,C12	T4,T11	S3,S7,S4
AGO191	M	Agogo	40	1030	3544	9927	1	2	2	C16	T4,T3	S5,S8
AGO192	M	Agogo	36	78464	5295	38298	1	1	1	C64	T4	S167
AGO193	F	Agogo	21	38716	12046	9399	2	2	2	C6,C20	T17,T54	S86,S7
AGO194	M	Agogo	32	1960	2485	21935	1	1	1	C1	T35	S1
AGO195	M	Agogo	57	609	415	14567	3	3	2	C1,C11,C25	T102,T28,T3	S12,S14
AGO196	M	Agogo	32	27975	19869	13524	2	3	3	C1,C2	T34,T1,T50	S5,S33,S6
AGO197	M	Agogo	23	37	12	40	3	3	4	C197,C2,C28	T43,T85,T2	S135,S2,S77,S7
AGO198	F	Agogo	30	8	42	486	2	1	1	C15,C2	T11	S166
AGO199	M	Agogo	30	16775	4640	51999	2	2	1	C25,C2	T92,T4	S2
AGO200	F	Agogo	32	12410	23588	10951	2	2	2	C4,C16	T31,T8	S18,S11
AGO201	M	Agogo	40	0	0	1424	0	0	1	NA	NA	S174
AGO202	M	Agogo	36	37885	2369	1415	2	3	2	C2,C4	T31,T107,T10	S4,S57
AGO203	M	Agogo	54	21786	2188	17587	1	1	1	C4	T99	S11
AGO204	F	Agogo	44	68481	51233	35818	1	1	1	C5	T4	S11
AGO205	F	Agogo	30	67621	217	12516	3	3	2	C1,C5,C28	T37,T23,T165	S21,S16
AGO206	F	Agogo	27	12118	3674	3650	1	1	1	C7	T3	S29
AGO207	F	Agogo	20	11	50	58	2	5	4	C3,C1	T3,T41,T21,T40,T2	S37,S1,S10,S3
AGO208	M	Agogo	32	977	5161	2497	4	5	4	C53,C15,C36,C117	T12,T8,T32,T2,T123	S19,S1,S5,S51
AGO209	F	Agogo	38	31532	10416	19376	2	1	1	C5,C4	T136	S35
AGO210	F	Agogo	41	25915	19115	62907	1	1	1	C3	T60	S7
AGO211	F	Agogo	25	273	19724	38638	2	1	1	C13,C35	T136	S133
AGO212	M	Agogo	51	6786	5899	6087	2	2	2	C3,C43	T17,T10	S116,S2
AGO213	F	Agogo	18	4165	260	1441	1	1	1	C43	T9	S5
AGO214	M	Agogo	27	3747	364	24	2	2	5	C3,C78	T2,T28	S19,S8,S2,S4,S76
AGO215	F	Agogo	44	68	32310	15982	4	1	1	C107,C88,C1,C3	T3	S15
AGO216	F	Agogo	24	221	78	8363	4	5	2	C139,C8,C2,C4	T59,T1,T15,T4,T11	S10,S59
AGO217	M	Agogo	46	32	84	364	3	5	4	C1,C20,C3	T69,T30,T41,T10,T52	S29,S3,S1,S4
AGO218	M	Agogo	51	13129	26287	1611	1	1	1	C2	T20	S24
KOM1	M	Kombewa	127	16341	15900	4222	1	2	2	C17	T11,T2	S19,S7
KOM2	F	Kombewa	145	9850	721	6654	2	2	1	C32,C37	T2,T1	S1
KOM3	F	Kombewa	141	4810	9514	2760	3	3	4	C4,C1,C2	T14,T6,T9	S72,S5,S47,S4
KOM4	M	Kombewa	124	82	455	216	3	4	5	C31,C7,C2	T7,T8,T17,T3	S1,S29,S5,S4,S6
KOM5	F	Kombewa	99	36892	3703	19140	4	1	2	C10,C158,C41,C2	T13	S1,S3
KOM6	M	Kombewa	124	13189	6356	6696	5	4	4	C4,C38,C22,C2,C1	T14,T48,T5,T10	S46,S47,S3,S84
KOM7	M	Kombewa	139	5681	647	5631	1	1	1	C15	T7	S2
KOM8	M	Kombewa	119	21168	14442	3531	2	1	2	C12,C31	T13	S1,S2
KOM9	F	Kombewa	118	2	2	7	1	1	2	C87	T2	S1,S27
KOM10	M	Kombewa	105	6117	1605	372	3	3	3	C18,C37,C1	T111,T33,T14	S58,S8,S3
KOM11	M	Kombewa	123	37462	27892	29751	5	4	5	C19,C2,C24,C136,C13	T17,T5,T7,T13	S15,S40,S7,S28,S34
KOM12	F	Kombewa	99	1714	2624	449	2	2	4	C47,C4	T7,T2	S5,S85,S3,S1
KOM13	M	Kombewa	140	23213	19522	25134	2	2	3	C8,C11	T8,T22	S16,S4,S13
KOM14	F	Kombewa	120	26727	4253	1066	2	3	3	C13,C6	T8,T16,T12	S4,S23,S72
KOM15	F	Kombewa	114	2854	8	63	2	1	2	C2,C41	T59	S1,S67
KOM16	F	Kombewa	143	7048	8651	406	1	1	1	C16	T27	S3
KOM17	F	Kombewa	140	6	215	56	2	2	3	C1,C118	T15,T7	S33,S1,S2
KOM18	F	Kombewa	117	31265	2796	10891	4	5	4	C10,C17,C18,C41	T24,T2,T7,T5,T10	S23,S9,S173,S2
KOM19	F	Kombewa	145	8907	13125	26166	2	3	1	C28,C32	T1,T30,T145	S2
KOM20	F	Kombewa	143	2943	3539	8674	4	5	5	C4,C1,C138,C68	T2,T13,T8,T52,T24	S14,S4,S2,S20,S18
KOM21	M	Kombewa	144	3085	893	3279	5	5	4	C8,C1,C80,C9,C7	T5,T2,T9,T1,T6	S28,S4,S46,S9
KOM22	M	Kombewa	127	340	26	288	3	2	3	C23,C32,C5	T15,T2	S4,S54,S20
KOM23	M	Kombewa	143	1615	14958	5905	5	5	8	C1,C40,C2,C38,C10	T1,T2,T7,T100,T13	S8,S131,S3,S19,S110,S1,S5,S2
KOM24	F	Kombewa	142	5	0	2	1	0	1	C9	NA	S17
KOM25	M	Kombewa	106	6694	2815	17693	1	1	1	C6	T8	S3
KOM26	M	Kombewa	106	13	324	174	1	3	1	C3	T3,T9,T27	S4
KOM27	F	Kombewa	130	3253	34428	7647	2	2	1	C3,C1	T25,T5	S7
KOM28	F	Kombewa	108	73650	44818	12429	1	1	1	C37	T174	S1
KOM29	M	Kombewa	134	102	88	160	4	6	5	C30,C1,C5,C8	T11,T73,T4,T1,T6,T2	S3,S2,S1,S29,S10
KOM30	F	Kombewa	126	466	1825	13996	2	3	3	C13,C6	T7,T17,T52	S13,S2,S68
KOM31	F	Kombewa	140	86	30	29	5	2	4	C157,C11,C2,C8,C81	T2,T55	S3,S2,S79,S11
KOM32	F	Kombewa	101	10552	54001	8997	1	1	1	C1	T7	S2
KOM33	M	Kombewa	114	232	191	45	2	3	4	C37,C12	T12,T34,T132	S1,S55,S9,S6
KOM34	F	Kombewa	131	3910	4176	2212	2	2	1	C6,C13	T6,T208	S3
KOM35	M	Kombewa	100	14571	52	111	1	2	3	C13	T8,T7	S7,S44,S3
KOM36	M	Kombewa	116	24450	2101	25984	2	2	2	C38,C6	T9,T2	S4,S11
KOM37	M	Kombewa	127	15991	10150	20250	1	1	1	C7	T6	S8
KOM38	M	Kombewa	121	61651	55568	1480	4	10	5	C4,C14,C1,C6	T226,T8,T7,T188,T9,T93,T4,T62,T10,T2	S3,S78,S2,S1,S4
KOM39	M	Kombewa	102	112	27	541	3	4	3	C4,C1,C28	T10,T18,T4,T2	S47,S1,S23
KOM40	F	Kombewa	139	1936	278	944	4	5	6	C1,C2,C3,C4	T6,T1,T7,T33,T8	S47,S125,S85,S2,S34,S7
KOM41	F	Kombewa	112	24839	4887	618	2	3	3	C39,C5	T4,T27,T10	S131,S30,S3
KOM42	F	Kombewa	132	217	13	42	2	1	1	C80,C19	T2	S9
KOM43	F	Kombewa	84	47	5259	2435	1	1	1	C16	T7	S7
KOM44	F	Kombewa	84	17442	6869	14865	3	3	5	C3,C13,C1	T10,T2,T26	S2,S17,S7,S10,S72
KOM45	F	Kombewa	83	74	40	41	5	3	3	C4,C3,C15,C107,C6	T39,T5,T14	S3,S5,S21
KOM46	F	Kombewa	84	137	9	484	1	1	1	C4	T13	S48
KOM47	F	Kombewa	84	39758	110223	7312	1	1	1	C17	T12	S19
KOM48	M	Kombewa	82	28	14	5	3	4	2	C6,C3,C217	T65,T198,T6,T8	S4,S2
KOM49	M	Kombewa	83	46	1266	766	2	2	1	C2,C55	T6,T73	S5
KOM50	F	Kombewa	83	56074	12345	9	1	1	3	C2	T5	S4,S28,S41
KOM51	F	Kombewa	86	281	77	38	3	1	1	C1,C6,C31	T6	S2
KOM52	M	Kombewa	83	836	282	5358	1	2	1	C4	T90,T57	S3
KOM53	F	Kombewa	83	712	229	181	1	1	2	C1	T6	S73,S3
KOM54	M	Kombewa	85	5	0	2	2	0	1	C6,C1	NA	S19
KOM55	M	Kombewa	83	3371	11	13	2	2	3	C8,C12	T3,T35	S17,S28,S1
KOM56	M	Kombewa	82	17938	6358	3639	2	2	2	C17,C39	T8,T7	S40,S7
KOM57	F	Kombewa	82	15840	33512	38055	2	4	2	C31,C2	T12,T1,T30,T54	S78,S2
KOM58	M	Kombewa	71	9003	755	263	1	1	9	C7	T37	S4,S3,S21,S64,S2,S1,S8,S14,S20
KOM59	F	Kombewa	90	3598	68468	4997	2	3	3	C2,C19	T25,T5,T6	S7,S3,S64
KOM60	F	Kombewa	59	12234	9914	12706	1	1	1	C1	T40	S2
KOM61	F	Kombewa	67	4196	3594	6096	2	2	3	C6,C14	T60,T9	S57,S25,S5
KOM62	F	Kombewa	95	24522	5222	18472	1	1	1	C4	T8	S13
KOM63	F	Kombewa	66	1447	4773	6323	1	1	1	C9	T12	S1
KOM64	F	Kombewa	62	18094	28216	7947	1	1	1	C34	T12	S26
KOM65	F	Kombewa	46	932	893	9367	2	2	3	C4,C6	T2,T78	S11,S3,S1
KOM66	F	Kombewa	104	76888	45540	38201	3	1	1	C22,C3,C91	T5	S17
KOM67	M	Kombewa	78	10984	8357	9	1	1	3	C2	T14	S47,S4,S9
KOM68	F	Kombewa	78	9765	2459	9159	5	3	5	C9,C2,C13,C4,C97	T7,T2,T36	S5,S17,S7,S2,S82
KOM69	M	Kombewa	65	20933	5	2389	2	2	2	C10,C4	T40,T6	S2,S3
KOM70	F	Kombewa	94	13666	6211	2118	2	1	1	C2,C6	T7	S2
KOM71	M	Kombewa	61	15097	16852	8421	3	2	1	C4,C9,C6	T5,T2	S6
KOM72	F	Kombewa	99	0	37643	21926	0	2	2	NA	T6,T9	S11,S32
KOM73	F	Kombewa	91	3668	225	9727	3	2	2	C19,C1,C13	T6,T173	S7,S4
KOM74	M	Kombewa	45	2	26	4815	1	1	1	C4	T9	S67
KOM75	M	Kombewa	81	1584	7152	3032	1	1	1	C32	T1	S1
KOM76	M	Kombewa	74	3085	399	8004	2	2	2	C10,C16	T6,T7	S7,S15
KOM77	F	Kombewa	62	13692	11069	433	2	2	2	C6,C60	T7,T5	S4,S1
KOM78	F	Kombewa	63	12357	11861	12812	2	2	4	C37,C4	T34,T73	S6,S22,S10,S11
KOM79	M	Kombewa	51	20126	18831	7378	1	1	1	C8	T7	S3
KOM80	F	Kombewa	64	6742	2805	1138	5	5	3	C35,C37,C21,C54,C5	T85,T71,T24,T2,T9	S13,S45,S2
KOM81	F	Kombewa	77	3518	4218	8345	7	7	5	C15,C4,C6,C22,C1,C9,C42	T10,T25,T5,T4,T13,T48,T2	S9,S2,S6,S4,S1
KOM82	M	Kombewa	39	5554	2021	7896	3	3	1	C4,C3,C9	T3,T24,T14	S13
KOM83	F	Kombewa	78	17843	16787	18685	4	5	5	C3,C84,C52,C1	T6,T2,T58,T87,T27	S4,S2,S30,S19,S11
KOM84	M	Kombewa	52	9533	4705	11714	4	4	2	C6,C7,C46,C31	T6,T10,T8,T51	S4,S3
KOM85	F	Kombewa	58	8	6983	12492	2	7	6	C55,C2	T2,T24,T1,T7,T51,T25,T6	S3,S4,S106,S33,S7,S6
KOM86	F	Kombewa	56	18898	17751	15369	1	1	1	C15	T12	S12
KOM87	F	Kombewa	23	3570	10712	112	1	1	1	C18	T12	S21
KOM88	F	Kombewa	61	6676	2896	677	2	3	3	C6,C1	T77,T6,T10	S8,S1,S16
KOM89	F	Kombewa	58	14964	288	11017	1	1	1	C2	T8	S7
KOM90	M	Kombewa	98	9	28	2631	3	2	1	C83,C55,C3	T6,T115	S4
KOM91	M	Kombewa	65	6433	42839	1134	1	1	1	C1	T215	S9
KOM92	M	Kombewa	60	0	5894	11301	0	1	1	NA	T6	S1
KOM93	M	Kombewa	27	386	590	910	1	2	1	C11	T5,T51	S3
KOM94	F	Kombewa	62	8595	6239	10095	2	2	5	C4,C16	T5,T2	S9,S23,S71,S2,S42
KOM95	F	Kombewa	85	3366	5115	11925	1	1	1	C36	T2	S13
KOM96	F	Kombewa	76	17136	7635	13558	5	4	8	C22,C2,C26,C3,C9	T8,T35,T16,T5	S16,S3,S73,S17,S2,S1,S19,S7
KOM97	F	Kombewa	58	9115	14755	15669	2	5	4	C17,C1	T6,T52,T113,T14,T8	S2,S4,S31,S7
KOM98	M	Kombewa	77	12114	10236	405	1	1	1	C4	T6	S2
KOM99	M	Kombewa	72	29413	47	18780	2	2	2	C3,C11	T18,T2	S40,S7
KOM100	F	Kombewa	108	5260	3123	36	5	4	3	C3,C7,C17,C8,C28	T13,T7,T6,T52	S2,S10,S42
KOM101	F	Kombewa	48	1254	69	6308	2	1	3	C39,C17	T8	S4,S3,S30
KOM102	M	Kombewa	47	5120	4719	8034	2	2	2	C12,C1	T9,T37	S53,S14
KOM103	M	Kombewa	66	13452	12107	14381	1	1	1	C6	T5	S19
KOM104	F	Kombewa	90	7968	7296	2667	5	7	8	C3,C5,C11,C18,C8	T77,T14,T2,T10,T64,T5,T3	S124,S2,S7,S3,S85,S72,S6,S8
KOM105	F	Kombewa	71	25929	23077	7075	1	1	1	C14	T8	S1
KOM106	F	Kombewa	44	635	26	4222	2	3	2	C5,C1	T33,T5,T12	S13,S2
KOM107	F	Kombewa	86	3337	4814	9209	1	1	1	C12	T14	S17
KOM108	F	Kombewa	78	7367	9077	12549	1	2	2	C19	T5,T2	S17,S2
KOM109	M	Kombewa	89	15330	12432	7232	2	4	5	C4,C1	T204,T199,T37,T13	S14,S8,S10,S49,S7
KOM110	F	Kombewa	36	5288	13085	13593	2	1	3	C51,C17	T13	S23,S3,S32
KOM111	F	Kombewa	64	3545	361	20977	1	1	1	C9	T7	S15
KOM112	F	Kombewa	66	724	724	6221	1	2	2	C8	T73,T4	S23,S2
KOM113	F	Kombewa	78	22981	24156	6266	1	1	1	C118	T9	S29
KOM114	M	Kombewa	45	11096	106657	6625	1	1	1	C16	T34	S8
KOM115	M	Kombewa	68	7006	6641	8274	2	2	2	C7,C37	T33,T5	S3,S6
KOM116	F	Kombewa	97	35673	23057	29823	5	2	2	C9,C4,C10,C105,C41	T7,T2	S1,S4
KOM117	M	Kombewa	78	95	46	9831	2	1	1	C13,C1	T2	S1
KOM118	M	Kombewa	70	11568	6555	12933	2	2	2	C85,C3	T1,T6	S2,S4
KOM119	F	Kombewa	50	28421	8033	26200	1	1	1	C17	T2	S1
KOM120	M	Kombewa	39	3173	3642	9947	1	1	1	C1	T5	S3
KOM121	M	Kombewa	37	21323	28253	1819	3	1	3	C6,C5,C35	T2	S2,S6,S13
KOM122	F	Kombewa	39	11862	3656	12089	4	3	4	C5,C22,C19,C6	T8,T13,T5	S8,S2,S6,S4
KOM123	M	Kombewa	71	4290	6465	13724	1	2	4	C16	T8,T7	S3,S93,S18,S147
KOM124	M	Kombewa	105	10054	2258	364	4	4	5	C7,C5,C53,C12	T9,T17,T5,T40	S8,S53,S71,S3,S15
KOM125	M	Kombewa	84	18232	11324	3005	3	3	2	C2,C1,C95	T6,T20,T1	S3,S1
KOM126	M	Kombewa	44	7468	2961	10591	1	1	1	C2	T34	S3
KOM127	F	Kombewa	36	3202	314	8046	1	1	1	C2	T33	S7
KOM128	M	Kombewa	75	6309	4690	7297	3	3	5	C4,C3,C26	T78,T27,T190	S82,S55,S3,S14,S12
KOM129	M	Kombewa	59	6872	6644	4821	1	1	1	C9	T6	S19
KOM130	F	Kombewa	73	5180	5102	10509	3	4	6	C42,C6,C11	T5,T135,T37,T14	S2,S7,S55,S1,S3,S20
KOM131	M	Kombewa	73	24102	8192	17693	1	1	1	C9	T51	S11
KOM132	F	Kombewa	39	10949	10228	16855	1	1	1	C2	T4	S32
KOM133	F	Kombewa	47	11832	11549	11714	1	1	1	C3	T7	S15
KOM134	F	Kombewa	38	10090	8632	11987	2	2	1	C6,C1	T7,T13	S5
KOM135	F	Kombewa	96	15699	12760	5745	1	2	1	C3	T42,T1	S4
KOM136	M	Kombewa	33	1834	1707	2664	2	3	4	C2,C11	T151,T26,T1	S9,S13,S1,S5
KOM137	M	Kombewa	57	3221	3169	6486	2	1	1	C37,C4	T24	S9
KOM138	F	Kombewa	71	344	3675	5559	4	2	1	C12,C6,C35,C31	T26,T1	S3
KOM139	M	Kombewa	91	19355	18971	5857	2	2	2	C1,C32	T58,T2	S136,S2
KOM140	F	Kombewa	48	1570	968	8433	1	1	1	C2	T18	S2
KOM141	F	Kombewa	79	21721	14381	26125	3	3	3	C16,C2,C13	T1,T6,T26	S8,S2,S5
KOM142	F	Kombewa	56	11631	9192	12502	3	4	6	C15,C1,C6	T13,T66,T22,T7	S13,S9,S94,S10,S70,S11
KOM143	M	Kombewa	31	347	12	5220	1	1	1	C18	T113	S47
KOM144	M	Kombewa	58	17536	18378	14158	5	3	4	C7,C5,C1,C6,C11	T6,T85,T16	S19,S2,S37,S35
KOM145	M	Kombewa	57	21522	13290	138	3	5	4	C9,C4,C3	T26,T2,T5,T10,T48	S4,S5,S1,S2
KOM146	M	Kombewa	65	77	168	3792	2	2	2	C51,C5	T5,T16	S8,S3
KOM147	F	Kombewa	83	6586	520	9047	1	1	1	C26	T7	S6
KOM148	M	Kombewa	80	61561	74136	30390	1	1	1	C2	T14	S2
KOM149	F	Kombewa	98	7047	3927	4066	4	3	4	C131,C133,C14,C1	T120,T8,T9	S15,S13,S1,S4
KOM150	F	Kombewa	82	5109	4775	23614	2	1	1	C3,C34	T27	S4
KOM151	M	Kombewa	59	59528	39052	29912	1	1	1	C11	T10	S44
KOM152	F	Kombewa	46	62	27	340	2	2	1	C8,C69	T24,T1	S4
KOM153	M	Kombewa	78	1607	256	17765	1	1	1	C50	T7	S4
KOM154	M	Kombewa	75	18738	5834	15467	2	2	5	C12,C4	T8,T9	S1,S28,S20,S87,S13
KOM155	F	Kombewa	62	12389	11801	7207	3	3	4	C1,C6,C167	T16,T6,T168	S17,S2,S6,S7
KOM156	M	Kombewa	89	28214	21879	6142	1	1	2	C2	T5	S19,S8
KOM157	F	Kombewa	66	13681	4178	12356	1	2	2	C3	T5,T52	S14,S34
KOM158	M	Kombewa	66	8332	1682	9698	3	3	2	C9,C35,C4	T115,T2,T16	S2,S32
KOM159	M	Kombewa	74	5602	18151	11236	2	2	2	C7,C4	T13,T5	S1,S6
KOM160	M	Kombewa	73	2	2	1891	1	1	1	C3	T35	S2
KOM161	M	Kombewa	28	860	1339	5768	1	1	1	C10	T27	S2
KOM162	F	Kombewa	67	12024	7232	13503	1	1	1	C1	T6	S3
KOM163	F	Kombewa	32	2	8255	14859	1	1	1	C1	T7	S47
KOM164	M	Kombewa	61	225	386	464	3	2	3	C4,C11,C39	T64,T10	S2,S8,S18
KOM165	M	Kombewa	87	9043	2612	1807	1	1	1	C4	T1	S50
KOM166	F	Kombewa	46	21780	16257	5288	2	3	2	C21,C4	T6,T26,T12	S2,S15
KOM167	F	Kombewa	67	22841	7810	2232	1	2	2	C18	T95,T216	S12,S23
KOM168	F	Kombewa	28	3400	2001	4112	3	3	2	C9,C1,C14	T8,T52,T45	S4,S112
KOM169	M	Kombewa	83	19849	20775	22778	2	3	2	C4,C31	T76,T35,T16	S7,S6
KOM170	M	Kombewa	70	6326	5054	9307	1	1	1	C1	T12	S42
KOM171	F	Kombewa	59	10711	5402	11890	1	1	1	C18	T3	S3
KOM172	M	Kombewa	69	41947	10024	16973	2	2	2	C21,C1	T9,T13	S18,S3
KOM173	F	Kombewa	65	90452	33004	14346	1	1	1	C2	T1	S53
KOM174	F	Kombewa	36	1455	2200	5052	3	4	6	C2,C10,C6	T9,T33,T8,T4	S8,S4,S184,S32,S117,S2
KOM175	M	Kombewa	62	10348	6316	12046	1	1	1	C3	T13	S69
KOM176	F	Kombewa	65	8660	8289	9438	2	3	1	C24,C16	T87,T27,T5	S27
KOM177	M	Kombewa	54	10067	1266	2467	2	3	2	C2,C6	T9,T1,T8	S1,S2
KOM178	F	Kombewa	23	1108	1818	9296	1	1	1	C9	T1	S2
KOM179	F	Kombewa	35	2678	10355	1485	5	7	4	C5,C2,C4,C18,C1	T7,T17,T83,T2,T24,T1,T16	S7,S5,S1,S8
KOM180	F	Kombewa	30	5042	497	12777	1	1	1	C7	T4	S8
KOM181	M	Kombewa	30	18	11175	690	1	1	1	C32	T1	S1
KOM182	F	Kombewa	60	6692	5679	11104	4	5	5	C18,C31,C6,C1	T24,T7,T8,T80,T13	S170,S2,S7,S3,S32
KOM183	M	Kombewa	95	16552	13134	30402	1	1	1	C14	T8	S1
KOM184	M	Kombewa	26	9486	3341	12478	1	2	4	C2	T8,T90	S56,S189,S22,S6
KOM185	M	Kombewa	79	2	4	2481	1	1	1	C4	T6	S3
KOM186	F	Kombewa	44	8037	6879	2070	1	1	1	C6	T1	S9
KOM187	F	Kombewa	33	6455	7576	15337	7	6	4	C11,C1,C10,C34,C6,C4,C22	T33,T6,T2,T13,T51,T12	S31,S3,S18,S2
KOM188	M	Kombewa	59	11629	9468	5520	1	1	1	C8	T12	S3
KOM189	M	Kombewa	96	33115	2368	4881	1	2	1	C2	T13,T26	S4
KOM190	M	Kombewa	80	5922	5649	10123	3	5	4	C9,C17,C4	T22,T51,T2,T42,T91	S7,S2,S4,S6
KOM191	M	Kombewa	27	11	1965	5	2	1	2	C2,C4	T5	S21,S13
KOM192	M	Kombewa	47	3325	6064	11074	1	1	1	C1	T1	S19
KOM193	F	Kombewa	53	22324	11536	3724	1	1	1	C34	T22	S2
KOM194	F	Kombewa	74	12277	11075	4490	3	3	1	C16,C11,C180	T144,T40,T9	S8
KOM195	F	Kombewa	59	1541	1771	6678	1	1	1	C1	T13	S4
KOM196	F	Kombewa	76	5416	5067	7599	3	3	4	C3,C69,C46	T24,T2,T63	S5,S50,S88,S10
KOM197	F	Kombewa	40	6766	5443	10610	3	5	3	C2,C6,C1	T22,T21,T2,T68,T13	S24,S2,S1
KOM198	M	Kombewa	82	537	294	7820	4	3	2	C4,C6,C24,C12	T33,T47,T1	S7,S4
KOM199	F	Kombewa	81	5	3276	448	2	3	2	C17,C1	T13,T6,T2	S2,S4
KOM200	M	Kombewa	59	19976	17003	3540	4	2	2	C18,C17,C104,C235	T7,T2	S5,S4
KOM201	M	Kombewa	45	7804	9129	12358	1	1	1	C22	T27	S4
KOM202	M	Kombewa	89	53851	32793	37534	1	1	1	C2	T6	S2
KOM203	F	Kombewa	35	13691	8475	14857	4	5	4	C2,C9,C3,C13	T10,T133,T16,T17,T2	S4,S5,S17,S3
KOM204	F	Kombewa	30	8388	12667	1487	1	2	1	C6	T2,T23	S13
KOM205	M	Kombewa	60	26483	23218	5951	1	1	1	C69	T2	S27
KOM206	F	Kombewa	57	1326	72	33	2	1	2	C1,C71	T2	S1,S7
KOM207	F	Kombewa	88	1657	11	593	1	2	1	C1	T8,T22	S18
KOM208	F	Kombewa	35	8887	4254	13293	2	2	2	C16,C22	T6,T1	S7,S2
KOM209	F	Kombewa	50	7294	8618	3892	2	5	5	C4,C1	T9,T75,T36,T6,T189	S2,S1,S19,S3,S82
KOM210	F	Kombewa	82	561	4914	12048	2	3	1	C1,C6	T13,T7,T25	S3
KOM211	F	Kombewa	72	31534	2807	21274	1	1	1	C1	T4	S6
KOM212	M	Kombewa	93	20039	9820	4572	1	1	1	C1	T5	S3
KOM213	M	Kombewa	73	1624	1937	13644	1	1	1	C46	T9	S2
KOM214	M	Kombewa	37	47683	1687	1543	1	3	1	C2	T9,T1,T17	S1
KOM215	F	Kombewa	83	14992	11764	6698	4	4	2	C6,C56,C23,C69	T18,T8,T5,T17	S4,S6
KOM216	M	Kombewa	37	17780	8464	17379	4	2	1	C39,C224,C91,C4	T2,T17	S6
KOM217	F	Kombewa	94	27145	537	2006	1	1	1	C144	T51	S1
KOM218	F	Kombewa	81	9962	2297	9372	2	2	3	C15,C37	T5,T12	S3,S8,S12
KOM219	F	Kombewa	40	34609	36492	36054	3	2	3	C9,C1,C2	T7,T73	S23,S1,S16
KOM220	F	Kombewa	74	0	40849	22232	0	1	1	NA	T1	S1
KOM221	M	Kombewa	46	21491	3834	24807	2	2	2	C3,C34	T3,T52	S14,S1
KOM222	M	Kombewa	26	8661	6809	10367	1	1	1	C2	T2	S3
KOM223	M	Kombewa	86	21074	195	4156	4	4	3	C4,C26,C30,C1	T13,T25,T6,T1	S3,S6,S7
KOM224	F	Kombewa	52	54	71	3439	4	2	2	C2,C13,C1,C46	T27,T3	S2,S3
KOM225	M	Kombewa	62	25255	17047	14816	1	1	1	C16	T7	S6
KOM226	M	Kombewa	50	25710	14196	17471	1	1	1	C23	T2	S5
KOM227	M	Kombewa	58	12989	13180	4597	1	1	1	C69	T7	S6
KOM228	M	Kombewa	78	0	81753	26	0	1	5	NA	T14	S8,S1,S7,S2,S4
KOM229	M	Kombewa	43	4182	33	5230	4	3	4	C12,C4,C2,C17	T81,T14,T15	S8,S1,S2,S23
KOM230	M	Kombewa	57	18572	15149	17209	1	1	1	C14	T16	S3
KOM231	F	Kombewa	57	9314	8250	10098	2	4	2	C9,C16	T30,T11,T1,T13	S3,S4
KOM232	M	Kombewa	60	7866	8936	5451	1	1	1	C2	T2	S6
KOM233	M	Kombewa	73	15707	3939	11713	2	2	2	C14,C29	T8,T22	S9,S1
KOM234	F	Kombewa	31	79	114	5989	7	5	4	C24,C28,C39,C4,C46,C9,C17	T1,T48,T137,T5,T18	S3,S1,S2,S4
KOM235	M	Kombewa	37	896	6554	10423	1	1	1	C4	T3	S15
KOM236	F	Kombewa	84	9644	21049	30916	3	4	3	C17,C4,C3	T25,T91,T27,T12	S13,S4,S1
KOM237	M	Kombewa	57	5591	3612	3611	3	3	3	C3,C6,C17	T78,T48,T26	S17,S3,S2
KOM238	F	Kombewa	70	14135	12598	16326	2	3	4	C9,C22	T9,T40,T33	S2,S4,S31,S7
KOM239	F	Kombewa	40	26392	21934	10118	1	1	1	C17	T110	S16
KOM240	M	Kombewa	42	16689	3421	9327	2	2	2	C6,C37	T8,T27	S67,S1
KOM241	M	Kombewa	51	20423	19041	8796	2	2	3	C17,C2	T59,T17	S3,S4,S5
KOM242	F	Kombewa	101	975	3006	7840	2	1	1	C2,C17	T4	S6
KOM243	F	Kombewa	68	131	480	7853	1	2	2	C9	T7,T48	S109,S17
KOM244	M	Kombewa	57	6568	12822	11591	4	4	4	C22,C41,C14,C2	T1,T34,T42,T68	S8,S5,S2,S7
KOM245	M	Kombewa	39	945	27	5	2	3	2	C13,C66	T2,T5,T33	S2,S102
KOM246	F	Kombewa	14	57447	79235	17058	1	1	1	C22	T49	S1
KOM247	M	Kombewa	33	43454	48204	45863	2	3	3	C93,C2	T39,T26,T52	S1,S6,S4
KOM248	F	Kombewa	39	68404	26802	43883	1	1	1	C3	T25	S17
KOM249	M	Kombewa	27	3	80	588	1	2	2	C21	T16,T7	S7,S3
KOM250	M	Kombewa	33	70944	3928	15674	2	2	2	C32,C1	T27,T4	S6,S15
KOM251	M	Kombewa	44	24069	1786	19578	1	2	1	C1	T24,T8	S4
KOM252	F	Kombewa	42	17182	8755	12712	1	1	1	C21	T5	S7
KOM253	F	Kombewa	51	40448	1669	14100	1	1	1	C4	T2	S13
KOM254	F	Kombewa	24	237	4851	3499	2	1	1	C54,C7	T14	S3
KOM255	F	Kombewa	48	20371	1517	6200	5	2	3	C12,C7,C22,C3,C6	T6,T2	S46,S3,S2
KOM256	F	Kombewa	27	2385	4911	2282	2	2	2	C16,C6	T18,T1	S4,S2
KOM257	F	Kombewa	9	819	4795	6861	4	1	1	C44,C4,C16,C52	T112	S13
KOM258	F	Kombewa	49	110	971	1055	1	2	1	C1	T12,T51	S1
KOM259	F	Kombewa	14	102802	5210	33860	5	2	2	C36,C105,C116,C1,C4	T52,T6	S5,S1
KOM260	F	Kombewa	51	325	3341	3346	1	1	1	C2	T2	S3
KOM261	F	Kombewa	37	23262	15870	14417	4	4	3	C6,C7,C9,C1	T2,T24,T8,T4	S1,S135,S8
KOM262	M	Kombewa	25	608	14318	20451	1	1	1	C2	T8	S6
KOM263	F	Kombewa	46	11537	3255	10220	1	1	1	C1	T6	S3
KOM264	M	Kombewa	46	347	161	1053	1	1	1	C102	T12	S2
KOM265	F	Kombewa	23	263	9961	10346	3	2	1	C1,C4,C14	T12,T5	S1
KOM266	F	Kombewa	22	57431	30626	16287	1	1	1	C1	T6	S3
KOM267	M	Kombewa	44	105261	96042	9358	1	1	1	C2	T7	S4
KOM268	M	Kombewa	40	89796	28059	36220	1	1	1	C3	T4	S50
KOM269	M	Kombewa	41	1259	16	2796	1	2	2	C1	T2,T12	S3,S6
KOM270	M	Kombewa	14	2754	1958	4335	2	3	2	C2,C3	T27,T12,T24	S1,S60
KOM271	M	Kombewa	39	47608	13899	16024	2	1	1	C4,C137	T9	S27
KOM272	M	Kombewa	39	39448	5026	11345	1	1	1	C17	T25	S7
KOM273	M	Kombewa	19	8	11	2	2	1	1	C41,C8	T6	S4
KOM274	F	Kombewa	35	12321	19299	4915	2	1	1	C36,C1	T5	S13
KOM275	M	Kombewa	22	111864	28469	45457	2	1	1	C4,C6	T2	S4
KOM276	M	Kombewa	39	54422	10128	19350	4	3	2	C22,C7,C9,C3	T16,T33,T6	S4,S2
KOM277	M	Kombewa	9	746	2434	722	3	3	3	C6,C1,C2	T12,T6,T4	S4,S3,S16
KOM278	F	Kombewa	11	10	22656	14337	2	1	1	C4,C3	T83	S4
KOM279	M	Kombewa	32	27081	46752	4862	1	1	1	C1	T33	S3
KOM280	F	Kombewa	6	1721	11	63	1	3	1	C2	T13,T3,T6	S1
KOM281	F	Kombewa	33	17804	208	20739	3	5	3	C11,C68,C86	T95,T9,T8,T2,T6	S1,S27,S4
KOM282	F	Kombewa	48	20888	2865	15604	3	3	3	C3,C31,C34	T7,T3,T8	S8,S4,S24
KOM283	F	Kombewa	17	65	100	17	4	4	3	C9,C10,C3,C1	T81,T20,T13,T134	S8,S3,S7
KOM284	M	Kombewa	56	15	43	0	3	7	0	C55,C2,C6	T8,T129,T117,T39,T13,T34,T18	NA
KOM285	M	Kombewa	22	124185	33359	40772	1	1	1	C38	T83	S3
KOM286	F	Kombewa	43	16000	17262	1096	3	4	5	C2,C4,C14	T17,T166,T35,T3	S18,S9,S108,S1,S7
KOM287	M	Kombewa	41	26349	7187	1909	1	3	3	C2	T17,T5,T7	S7,S6,S9
KOM288	M	Kombewa	38	1703	64	253	3	2	3	C9,C69,C6	T42,T5	S8,S45,S3
KOM289	F	Kombewa	26	66190	75625	45086	3	2	2	C9,C140,C8	T5,T7	S5,S2
KOM290	M	Kombewa	29	10581	12730	4411	1	1	1	C12	T2	S3
KOM291	M	Kombewa	33	1594	13217	19552	3	4	3	C1,C10,C9	T62,T5,T7,T1	S1,S111,S3
KOM292	M	Kombewa	61	69	1979	6600	4	1	1	C145,C1,C3,C10	T6	S6
KOM293	F	Kombewa	35	947	6305	6067	7	7	8	C3,C19,C2,C12,C1,C51,C4	T16,T7,T8,T6,T1,T2,T47	S6,S32,S11,S37,S7,S1,S9,S2
KOM294	F	Kombewa	32	28123	8469	13373	1	1	1	C66	T5	S49
KOM295	F	Kombewa	22	14889	11169	17339	2	4	2	C2,C1	T24,T1,T33,T8	S1,S2
KOM296	F	Kombewa	6	4220	10922	10085	6	3	3	C6,C17,C21,C18,C12,C9	T1,T6,T7	S10,S22,S1
KOM297	M	Kombewa	39	22498	7906	13891	2	2	1	C28,C31	T172,T7	S90
KOM298	F	Kombewa	20	31818	49147	8474	1	2	1	C4	T7,T8	S1
KOM299	M	Kombewa	14	58381	49379	23342	1	1	1	C4	T26	S7
KOM300	F	Kombewa	42	921	17707	6	1	1	2	C19	T12	S4,S2
KOM301	M	Kombewa	23	454	33	984	4	4	3	C2,C14,C51,C12	T27,T8,T13,T10	S35,S23,S1
KOM302	M	Kombewa	25	37307	71883	15632	1	1	1	C17	T39	S9
KOM303	M	Kombewa	25	55	5046	7024	3	3	3	C9,C19,C3	T4,T5,T48	S3,S2,S7
KOM304	F	Kombewa	37	110285	70301	35112	2	2	2	C6,C1	T4,T9	S4,S3
KOM305	F	Kombewa	20	10056	14591	14310	1	1	1	C9	T3	S4
KOM306	M	Kombewa	19	65856	14953	42300	5	4	8	C2,C13,C5,C6,C17	T5,T33,T34,T24	S7,S1,S8,S2,S32,S23,S19,S47
KOM307	F	Kombewa	51	15735	6	11179	3	2	2	C7,C3,C4	T2,T6	S29,S8
KOM308	M	Kombewa	7	31228	4661	13153	1	3	4	C1	T2,T5,T1	S22,S1,S2,S13
KOM309	F	Kombewa	9	22	13	17	4	3	3	C6,C215,C2,C38	T6,T9,T7	S3,S15,S1
KOM310	M	Kombewa	48	70579	389	5834	2	2	1	C209,C8	T16,T1	S3
KOM311	M	Kombewa	12	2200	4638	4341	1	1	1	C7	T2	S4
KOM312	F	Kombewa	18	11464	50620	21930	1	1	1	C32	T2	S33
KOM313	M	Kombewa	27	52393	35842	9451	1	1	1	C135	T5	S7
KOM314	M	Kombewa	7	28728	19455	8072	3	3	3	C6,C1,C13	T73,T7,T3	S1,S4,S3
KOM315	F	Kombewa	29	94968	24970	34656	4	2	2	C64,C90,C12,C6	T2,T6	S4,S25
KOM316	M	Kombewa	23	24519	43298	23202	1	1	1	C1	T7	S2
KOM317	M	Kombewa	9	3300	2582	502	1	1	1	C46	T51	S40
KOM318	M	Kombewa	31	2	2	2	1	1	1	C13	T2	S3
KOM319	M	Kombewa	23	58151	12471	4958	3	3	2	C4,C14,C10	T2,T7,T9	S9,S3
KOM320	F	Kombewa	23	0	114	0	0	3	0	NA	T13,T117,T20	NA
KOM321	M	Kombewa	15	5599	44160	20849	2	1	1	C4,C12	T33	S9
KOM322	M	Kombewa	20	14380	6548	15473	2	2	1	C22,C3	T27,T5	S6
KOM323	M	Kombewa	14	5	5	9	1	2	2	C2	T11,T1	S32,S2
KOM324	M	Kombewa	40	268	431	26316	3	3	3	C3,C1,C13	T33,T5,T14	S2,S4,S40
KOM325	F	Kombewa	21	23698	33887	12910	1	1	1	C6	T63	S6
KOM326	F	Kombewa	23	2411	75	1299	1	5	1	C4	T51,T13,T14,T2,T12	S21
KOM327	M	Kombewa	42	95627	2287	32259	5	5	5	C1,C4,C22,C55,C7	T25,T17,T13,T18,T110	S60,S13,S192,S22,S21
KOM328	F	Kombewa	26	4251	11094	15214	2	1	1	C32,C28	T83	S41
KOM329	F	Kombewa	11	29256	15664	15723	1	1	1	C11	T2	S22
KOM330	F	Kombewa	11	3135	398	2938	1	1	1	C4	T8	S6
KOM331	M	Kombewa	50	11559	15804	6479	1	1	1	C18	T2	S3
NAN1	M	Nanoro	141	19011	4913	2055	3	1	2	C186,C20,C5	T1	S1,S5
NAN2	F	Nanoro	124	1672	478	339	2	2	1	C71,C1	T15,T12	S4
NAN3	M	Nanoro	115	24	791	0	3	1	0	C3,C20,C2	T2	NA
NAN4	F	Nanoro	119	1738	676	489	8	5	5	C5,C1,C114,C15,C61,C64,C2,C26	T11,T2,T108,T1,T32	S1,S10,S13,S15,S12
NAN5	F	Nanoro	106	4081	3068	7411	6	5	9	C18,C3,C1,C5,C15,C41	T41,T1,T10,T3,T15	S94,S6,S7,S26,S8,S33,S1,S2,S3
NAN6	M	Nanoro	113	1782	244	2982	4	5	6	C16,C17,C5,C1	T1,T4,T19,T2,T28	S134,S8,S16,S2,S24,S12
NAN7	F	Nanoro	98	0	0	13	0	0	1	NA	NA	S1
NAN8	M	Nanoro	94	101351	6886	17214	2	2	2	C1,C148	T19,T1	S54,S4
NAN9	M	Nanoro	103	29847	150	5969	2	2	2	C1,C74	T15,T1	S44,S77
NAN10	M	Nanoro	150	19316	32168	1261	2	1	1	C4,C25	T32	S9
NAN11	F	Nanoro	127	39304	1750	1558	5	4	6	C5,C13,C21,C3,C4	T10,T31,T46,T11	S1,S21,S14,S29,S5,S62
NAN12	M	Nanoro	129	888	35	70	2	3	5	C70,C5	T2,T5,T19	S23,S1,S24,S12,S3
NAN13	F	Nanoro	131	1792	494	907	3	4	2	C1,C12,C181	T65,T2,T3,T12	S9,S4
NAN14	F	Nanoro	143	215	5636	2864	6	6	6	C4,C1,C62,C11,C3,C8	T1,T8,T4,T50,T11,T3	S1,S10,S8,S4,S90,S3
NAN15	M	Nanoro	110	25	71	135	2	4	4	C3,C164	T10,T32,T11,T37	S13,S35,S8,S5
NAN16	F	Nanoro	151	2343	140	907	8	4	8	C3,C12,C231,C7,C5,C8,C2,C1	T29,T4,T23,T1	S24,S1,S16,S9,S15,S5,S8,S33
NAN17	F	Nanoro	135	3787	167	1280	8	4	8	C82,C1,C3,C10,C12,C74,C77,C6	T1,T154,T3,T31	S39,S2,S1,S11,S5,S103,S13,S15
NAN18	M	Nanoro	119	47511	10056	15618	5	5	6	C1,C4,C98,C16,C12	T2,T1,T15,T89,T63	S36,S12,S35,S9,S2,S25
NAN19	M	Nanoro	124	10694	10074	17496	3	3	3	C71,C4,C1	T22,T10,T3	S25,S11,S79
NAN20	F	Nanoro	137	0	110212	27959	0	6	3	NA	T28,T43,T118,T111,T49,T3	S9,S4,S1
NAN21	F	Nanoro	104	16442	1567	24455	2	2	2	C3,C16	T8,T22	S92,S1
NAN22	F	Nanoro	116	59463	648	14551	1	1	2	C25	T10	S16,S3
NAN23	M	Nanoro	118	337	1024	1583	3	4	5	C29,C5,C3	T3,T4,T11,T49	S5,S18,S24,S65,S33
NAN24	F	Nanoro	114	8676	337	2100	1	2	1	C3	T3,T4	S2
NAN25	F	Nanoro	132	14761	456	2384	7	6	5	C2,C1,C4,C5,C43,C15,C29	T3,T15,T2,T21,T11,T16	S13,S58,S1,S12,S5
NAN26	F	Nanoro	151	10019	12595	1151	6	6	6	C3,C4,C7,C1,C15,C16	T29,T75,T18,T2,T1,T43	S12,S81,S11,S20,S34,S4
NAN27	M	Nanoro	112	252	59	124	5	2	5	C27,C1,C4,C20,C14	T1,T3	S1,S90,S7,S15,S27
NAN28	F	Nanoro	128	278	105	301	4	3	3	C1,C2,C9,C16	T1,T11,T3	S8,S4,S18
NAN29	F	Nanoro	105	11774	42467	32919	6	7	6	C106,C87,C57,C1,C3,C65	T3,T15,T30,T2,T4,T17,T54	S3,S16,S2,S34,S11,S148
NAN30	F	Nanoro	131	33	36	230	2	3	3	C2,C1	T10,T4,T32	S41,S13,S15
NAN31	M	Nanoro	101	3371	71284	4049	1	1	1	C1	T4	S17
NAN32	M	Nanoro	100	9127	8382	2789	4	6	5	C1,C8,C62,C3	T8,T4,T1,T37,T11,T3	S5,S36,S12,S1,S8
NAN33	M	Nanoro	100	4366	755	2861	2	3	1	C218,C11	T1,T19,T3	S1
NAN34	M	Nanoro	98	8480	58702	56284	1	1	1	C3	T32	S11
NAN35	F	Nanoro	100	26378	1194	5999	2	3	3	C2,C27	T1,T2,T3	S16,S3,S2
NAN36	F	Nanoro	108	30519	9662	31109	3	1	2	C8,C43,C70	T1	S5,S20
NAN37	F	Nanoro	112	39557	39424	47249	2	1	1	C38,C4	T4	S9
NAN38	F	Nanoro	111	97	12014	12091	3	2	3	C1,C4,C5	T15,T2	S9,S1,S10
NAN39	F	Nanoro	87	21427	342	16435	2	2	2	C34,C3	T10,T1	S10,S2
NAN40	M	Nanoro	86	540	135	1305	3	2	4	C20,C3,C4	T11,T1	S1,S25,S38,S8
NAN41	M	Nanoro	84	5237	2626	1398	1	1	1	C3	T107	S5
NAN42	M	Nanoro	82	62	1026	5420	4	1	1	C58,C1,C44,C90	T13	S39
NAN43	F	Nanoro	83	583	908	1494	1	1	1	C57	T178	S14
NAN44	F	Nanoro	80	14588	8957	7852	1	1	1	C1	T3	S27
NAN45	F	Nanoro	80	10620	26	25398	1	3	2	C62	T53,T48,T3	S1,S3
NAN46	F	Nanoro	83	55419	47813	10437	4	2	3	C1,C2,C27,C151	T2,T1	S33,S3,S31
NAN47	F	Nanoro	79	19341	3446	8083	1	1	1	C2	T1	S45
NAN48	F	Nanoro	81	87924	56399	70621	2	1	1	C169,C43	T63	S1
NAN49	F	Nanoro	79	8766	3394	3721	4	4	4	C3,C89,C2,C45	T19,T46,T1,T3	S20,S14,S1,S8
NAN50	M	Nanoro	86	20014	17761	18366	6	5	3	C7,C79,C1,C2,C57,C139	T1,T20,T23,T32,T2	S3,S13,S1
NAN51	F	Nanoro	80	15933	17899	19138	3	3	4	C13,C14,C1	T28,T163,T1	S3,S11,S1,S6
NAN52	M	Nanoro	82	1934	434	127	5	2	3	C15,C127,C5,C8,C14	T1,T9	S9,S13,S61
NAN53	F	Nanoro	80	10184	4891	10681	4	4	3	C5,C11,C30,C1	T9,T1,T3,T21	S11,S12,S2
NAN54	M	Nanoro	82	2540	1374	221	1	3	4	C4	T3,T121,T1	S58,S94,S1,S14
NAN55	M	Nanoro	81	1763	513	1226	1	1	1	C15	T131	S115
NAN56	M	Nanoro	82	17353	35255	28954	1	1	1	C4	T4	S1
NAN57	F	Nanoro	78	23000	12435	7388	1	1	1	C1	T72	S1
NAN58	F	Nanoro	82	10237	4635	10222	2	1	1	C151,C27	T1	S5
NAN59	F	Nanoro	101	58096	11660	25278	1	1	1	C7	T12	S14
NAN60	F	Nanoro	91	16744	4706	22363	2	2	3	C78,C20	T10,T48	S11,S8,S7
NAN61	M	Nanoro	96	26370	779	16729	1	1	1	C1	T1	S44
NAN62	F	Nanoro	102	64022	27971	13989	5	3	2	C234,C212,C1,C75,C5	T80,T14,T1	S16,S7
NAN63	F	Nanoro	78	16274	570	11199	1	2	2	C12	T4,T10	S1,S12
NAN64	F	Nanoro	91	8739	5	14573	2	2	2	C57,C179	T13,T14	S11,S8
NAN65	F	Nanoro	87	12012	5500	11098	3	3	2	C15,C26,C1	T63,T11,T139	S75,S9
NAN66	M	Nanoro	74	44	117	8971	5	3	6	C8,C9,C4,C14,C1	T3,T5,T9	S1,S15,S8,S3,S38,S7
NAN67	F	Nanoro	86	549	2559	130	1	1	5	C1	T9	S2,S31,S12,S1,S8
NAN68	F	Nanoro	95	17123	7416	6084	3	3	4	C4,C18,C2	T19,T1,T41	S35,S1,S5,S31
NAN69	M	Nanoro	78	13653	12588	27718	2	1	2	C112,C3	T1	S2,S17
NAN70	F	Nanoro	82	36978	28301	70940	4	3	5	C7,C1,C2,C5	T67,T1,T2	S5,S16,S1,S14,S39
NAN71	F	Nanoro	23	40422	21710	41578	3	1	1	C8,C7,C60	T150	S8
NAN72	M	Nanoro	68	16	6	9	4	2	3	C6,C30,C10,C16	T6,T105	S5,S9,S1
NAN73	F	Nanoro	116	7490	34990	16894	4	3	4	C29,C48,C196,C8	T3,T9,T19	S2,S54,S25,S13
NAN74	M	Nanoro	61	7460	4456	25093	7	5	4	C25,C1,C14,C3,C64,C15,C5	T46,T117,T67,T31,T2	S5,S9,S10,S1
NAN75	F	Nanoro	110	8663	7	22907	1	2	2	C36	T14,T13	S38,S9
NAN76	F	Nanoro	59	18213	3429	8494	1	1	1	C4	T1	S10
NAN77	M	Nanoro	53	221	1152	7103	1	1	1	C3	T16	S1
NAN78	M	Nanoro	92	8911	1177	5051	5	5	6	C5,C11,C59,C2,C1	T10,T56,T1,T29,T11	S2,S100,S56,S15,S1,S8
NAN79	F	Nanoro	115	36617	28635	7569	1	1	1	C1	T10	S1
NAN80	M	Nanoro	61	67029	35592	36413	2	2	2	C98,C2	T57,T12	S8,S84
NAN81	F	Nanoro	97	21789	2182	18062	1	1	1	C18	T38	S12
NAN82	F	Nanoro	70	1275	537	5888	1	1	1	C15	T1	S2
NAN83	M	Nanoro	103	17019	10079	9483	2	1	2	C3,C1	T1	S2,S1
NAN84	F	Nanoro	82	21967	743	5033	4	2	3	C2,C1,C9,C96	T101,T1	S2,S10,S18
NAN85	M	Nanoro	74	13	5592	26431	2	1	1	C8,C1	T11	S9
NAN86	M	Nanoro	85	12576	31523	1661	2	2	2	C5,C4	T1,T141	S4,S17
NAN87	F	Nanoro	89	39	16776	33466	3	1	1	C4,C3,C1	T102	S2
NAN88	F	Nanoro	40	48774	4971	28379	1	1	1	C11	T2	S13
NAN89	F	Nanoro	52	1903	2242	15821	2	2	2	C1,C16	T1,T10	S1,S2
NAN90	M	Nanoro	93	3083	12313	4815	2	3	4	C2,C1	T1,T2,T16	S11,S37,S122,S34
NAN91	M	Nanoro	48	8866	23582	11862	1	1	1	C1	T18	S1
NAN92	M	Nanoro	104	4958	38214	20291	1	1	1	C1	T45	S9
NAN93	M	Nanoro	79	71	33	42	6	3	6	C2,C8,C3,C6,C9,C17	T48,T33,T2	S8,S55,S93,S40,S9,S1
NAN94	F	Nanoro	62	6980	23042	25488	1	1	1	C7	T1	S33
NAN95	F	Nanoro	51	0	37196	32742	0	1	1	NA	T1	S8
NAN96	M	Nanoro	79	30824	16218	6742	6	5	4	C16,C9,C66,C24,C1,C10	T3,T21,T29,T61,T11	S3,S1,S49,S11
NAN97	F	Nanoro	62	26042	29588	26516	1	1	1	C1	T11	S46
NAN98	F	Nanoro	66	28	273	8353	2	2	1	C3,C1	T217,T19	S2
NAN99	F	Nanoro	76	69340	13972	21522	2	3	3	C78,C4	T32,T34,T121	S11,S2,S9
NAN100	F	Nanoro	89	26356	3001	21942	2	2	2	C3,C1	T4,T38	S67,S5
NAN101	F	Nanoro	81	4313	141	2556	2	2	2	C63,C27	T11,T15	S17,S3
NAN102	M	Nanoro	89	952	236	622	1	2	2	C3	T53,T79	S12,S1
NAN103	M	Nanoro	88	14100	129	6217	1	3	1	C5	T38,T11,T15	S9
NAN104	M	Nanoro	65	315	436	340	1	2	1	C2	T2,T15	S16
NAN105	F	Nanoro	73	47973	6328	13147	6	6	4	C8,C117,C3,C16,C4,C141	T45,T32,T8,T1,T88,T23	S130,S1,S78,S21
NAN106	M	Nanoro	75	25693	3239	9048	1	1	1	C62	T2	S96
NAN107	F	Nanoro	96	725	1124	54	1	2	6	C17	T3,T1	S3,S15,S9,S12,S2,S1
NAN108	F	Nanoro	93	9697	6492	7025	1	2	2	C96	T20,T61	S14,S18
NAN109	M	Nanoro	76	0	54057	37996	0	1	1	NA	T11	S1
NAN110	F	Nanoro	69	12113	12041	17053	2	1	2	C191,C1	T3	S1,S5
NAN111	F	Nanoro	83	44	11	3	4	2	1	C77,C3,C177,C2	T202,T1	S8
NAN112	M	Nanoro	73	2361	7160	31413	1	1	1	C2	T9	S151
NAN113	F	Nanoro	60	1382	11	25	1	3	5	C4	T11,T81,T1	S37,S10,S3,S12,S1
NAN114	M	Nanoro	59	14607	16041	741	3	2	1	C23,C14,C4	T20,T8	S4
NAN115	M	Nanoro	62	123	113	44	4	1	2	C15,C159,C47,C92	T34	S4,S5
NAN116	F	Nanoro	51	27441	1261	5001	3	3	3	C7,C5,C15	T3,T22,T1	S3,S1,S2
NAN117	M	Nanoro	50	74333	25807	1545	2	1	1	C14,C1	T3	S36
NAN118	F	Nanoro	59	10	49046	34096	1	3	3	C15	T74,T28,T21	S36,S11,S65
NAN119	M	Nanoro	55	11224	19691	3153	4	4	3	C2,C24,C11,C26	T43,T111,T193,T23	S5,S179,S16
NAN120	F	Nanoro	54	307	98	2736	4	2	3	C79,C7,C3,C30	T1,T89	S100,S13,S187
NAN121	F	Nanoro	65	10954	1645	14677	1	1	1	C77	T1	S10
NAN122	M	Nanoro	87	851	581	5940	1	1	1	C4	T3	S54
NAN123	F	Nanoro	99	6899	8346	42	1	2	4	C1	T121,T10	S14,S5,S1,S2
NAN124	F	Nanoro	82	3147	65	14399	1	6	1	C82	T96,T35,T15,T31,T81,T11	S1
NAN125	M	Nanoro	70	32398	2242	7393	1	2	2	C1	T20,T10	S32,S1
NAN126	M	Nanoro	52	27514	1065	12655	1	1	1	C7	T1	S15
NAN127	M	Nanoro	79	2043	12538	13	2	4	2	C19,C8	T61,T2,T1,T18	S2,S16
NAN128	M	Nanoro	95	1838	5652	4469	1	1	1	C15	T97	S1
NAN129	F	Nanoro	85	398	1069	150	2	2	2	C2,C1	T3,T152	S13,S4
NAN130	M	Nanoro	77	1249	63	4003	5	4	5	C6,C27,C36,C12,C7	T1,T2,T4,T13	S15,S1,S12,S22,S18
NAN131	F	Nanoro	74	19016	2	7915	13	1	9	C148,C7,C25,C72,C8,C5,C9,C3,C13,C14,C16,C21,C61	T1	S4,S2,S20,S26,S10,S9,S33,S70,S12
NAN132	F	Nanoro	87	16	104	5994	2	5	5	C11,C45	T11,T18,T2,T4,T23	S13,S16,S4,S9,S15
NAN133	F	Nanoro	103	4302	8743	497	5	7	7	C30,C8,C154,C1,C7	T19,T10,T25,T124,T54,T2,T1	S80,S17,S47,S8,S2,S6,S15
NAN134	M	Nanoro	72	18514	5733	5443	1	1	1	C1	T19	S39
NAN135	F	Nanoro	74	85	129	156	6	4	4	C128,C4,C1,C13,C88,C12	T20,T11,T2,T74	S12,S26,S3,S10
NAN136	F	Nanoro	50	3713	94	8740	3	2	2	C9,C23,C47	T11,T4	S16,S13
NAN137	M	Nanoro	58	13191	20462	13944	4	4	5	C24,C54,C2,C3	T1,T4,T23,T2	S11,S8,S9,S1,S22
NAN138	F	Nanoro	74	1253	1325	1963	2	4	3	C9,C3	T21,T20,T6,T32	S1,S5,S44
NAN139	M	Nanoro	70	364	10	46	3	2	4	C18,C45,C79	T161,T23	S2,S8,S20,S11
NAN140	M	Nanoro	57	72	53	118	3	3	3	C2,C74,C7	T1,T4,T44	S4,S5,S2
NAN141	F	Nanoro	61	30869	638	5701	1	1	1	C1	T3	S5
NAN142	F	Nanoro	84	3983	13851	9426	2	2	2	C3,C12	T1,T2	S6,S9
NAN143	M	Nanoro	79	7435	1481	1386	1	1	1	C26	T23	S1
NAN144	F	Nanoro	78	18508	1254	1903	4	3	3	C2,C25,C5,C79	T9,T20,T2	S11,S31,S7
NAN145	F	Nanoro	82	12509	11630	1265	1	2	2	C2	T46,T1	S26,S71
NAN146	M	Nanoro	90	16	2	2563	2	1	1	C1,C2	T46	S11
NAN147	M	Nanoro	57	25210	21147	16402	1	1	1	C5	T1	S63
NAN148	M	Nanoro	73	10950	375	389	1	1	1	C3	T49	S155
NAN149	M	Nanoro	57	9391	2274	11507	1	1	1	C1	T214	S4
NAN150	F	Nanoro	103	1762	1215	4350	1	1	1	C3	T166	S2
NAN151	M	Nanoro	72	178969	14565	28381	1	1	1	C3	T1	S1
NAN152	M	Nanoro	55	217183	54980	20954	1	1	1	C5	T1	S10
NAN153	F	Nanoro	85	132	169	42	1	1	1	C16	T50	S24
NAN154	F	Nanoro	60	0	110470	53811	0	2	2	NA	T108,T29	S2,S5
NAN155	F	Nanoro	81	915	218	152	8	6	3	C4,C20,C16,C5,C49,C1,C30,C3	T92,T3,T1,T4,T9,T97	S3,S1,S7
NAN156	F	Nanoro	91	4154	3380	11806	1	1	1	C4	T126	S83
NAN157	M	Nanoro	62	6760	477	5199	5	4	3	C40,C7,C20,C18,C5	T11,T10,T164,T1	S83,S5,S1
NAN158	F	Nanoro	65	30604	27	11003	1	3	1	C1	T149,T15,T1	S8
NAN159	M	Nanoro	60	2228	1223	142	3	3	6	C154,C5,C24	T43,T1,T3	S9,S5,S4,S10,S25,S16
NAN160	F	Nanoro	63	0	108162	60986	0	2	1	NA	T31,T54	S4
NAN161	M	Nanoro	73	6	154	194	2	2	4	C13,C1	T54,T38	S25,S2,S1,S10
NAN162	M	Nanoro	72	4276	809	11626	1	1	1	C10	T9	S12
NAN163	F	Nanoro	60	1891	13	8463	1	2	1	C2	T15,T17	S86
NAN164	F	Nanoro	62	114106	2	6	1	1	2	C58	T1	S5,S4
NAN165	F	Nanoro	81	3324	125	505	1	1	2	C5	T3	S1,S41
NAN166	M	Nanoro	92	0	41390	78471	0	5	5	NA	T22,T29,T2,T3,T66	S8,S3,S5,S7,S35
NAN167	M	Nanoro	100	15670	3435	16546	1	1	1	C3	T1	S10
NAN168	F	Nanoro	109	11	0	1773	1	0	3	C24	NA	S8,S121,S14
NAN169	M	Nanoro	61	1227	3385	810	2	2	2	C1,C12	T140,T1	S4,S6
NAN170	F	Nanoro	53	6024	16217	13173	2	2	3	C1,C5	T1,T11	S12,S13,S1
NAN171	M	Nanoro	74	12409	191	4954	1	2	2	C15	T17,T169	S1,S2
NAN172	F	Nanoro	90	44162	18362	18150	1	1	1	C36	T3	S1
NAN173	M	Nanoro	76	61	6171	5574	4	1	1	C5,C111,C11,C8	T4	S35
NAN174	M	Nanoro	61	4539	55	5682	2	3	2	C3,C8	T2,T1,T15	S10,S12
NAN175	M	Nanoro	85	7197	3526	892	1	2	2	C18	T46,T15	S2,S3
NAN176	M	Nanoro	90	26121	9726	16779	1	2	2	C12	T21,T9	S14,S8
NAN177	M	Nanoro	60	45816	2907	523	1	1	1	C13	T4	S62
NAN178	F	Nanoro	102	52620	2839	13580	1	1	1	C33	T2	S59
NAN179	F	Nanoro	82	50831	11465	12698	1	2	2	C9	T4,T1	S29,S21
NAN180	F	Nanoro	69	47	72	47	3	6	2	C2,C5,C9	T11,T10,T75,T14,T38,T2	S21,S1
NAN181	F	Nanoro	49	328	555	83	2	3	4	C1,C11	T131,T43,T124	S4,S1,S99,S6
NAN182	M	Nanoro	85	6937	237	8619	1	2	1	C1	T21,T10	S1
NAN183	M	Nanoro	98	3618	508	12892	1	1	1	C4	T31	S14
NAN184	M	Nanoro	91	18061	6880	8241	4	3	4	C87,C11,C2,C5	T20,T139,T1	S9,S1,S2,S17
NAN185	M	Nanoro	78	505	95	13618	4	5	3	C4,C44,C72,C7	T59,T2,T1,T104,T55	S1,S4,S5
NAN186	F	Nanoro	48	5481	459	4329	1	1	1	C3	T53	S1
NAN187	F	Nanoro	75	32465	61	13250	1	1	1	C5	T1	S9
NAN188	M	Nanoro	81	49413	1510	11668	5	5	5	C7,C23,C5,C2,C10	T9,T3,T43,T8,T11	S1,S9,S10,S40,S16
NAN189	F	Nanoro	50	2	5	2	1	1	1	C130	T1	S2
NAN190	M	Nanoro	100	3452	4199	251	6	4	6	C24,C15,C10,C14,C75,C53	T94,T8,T1,T11	S62,S5,S9,S8,S3,S13
NAN191	M	Nanoro	46	101	36	925	1	7	2	C8	T96,T15,T3,T80,T2,T9,T1	S5,S122
NAN192	F	Nanoro	54	1687	283	295	1	1	1	C2	T29	S1
NAN193	M	Nanoro	55	127	35105	41415	6	3	3	C8,C1,C16,C4,C6,C9	T89,T4,T50	S1,S62,S48
NAN194	F	Nanoro	76	165	3045	4689	4	3	4	C16,C87,C33,C3	T39,T31,T19	S4,S10,S8,S83
NAN195	F	Nanoro	61	1123	10747	1894	3	1	2	C1,C5,C29	T2	S1,S33
NAN196	M	Nanoro	97	330	23	425	1	4	1	C5	T3,T2,T1,T28	S24
NAN197	M	Nanoro	71	457	25	91	5	4	4	C1,C9,C3,C53,C10	T15,T25,T35,T1	S7,S6,S2,S4
NAN198	M	Nanoro	46	0	61260	15567	0	1	1	NA	T11	S5
NAN199	F	Nanoro	71	16836	6169	6799	2	1	1	C20,C11	T79	S55
NAN200	F	Nanoro	42	11874	762	4840	3	3	3	C3,C15,C61	T48,T19,T1	S4,S48,S12
NAN201	F	Nanoro	71	32536	13000	16448	1	1	1	C14	T28	S108
NAN202	M	Nanoro	52	326	399	1605	1	1	1	C18	T2	S1
NAN203	F	Nanoro	50	345	1438	739	1	1	1	C4	T11	S26
NAN204	M	Nanoro	47	2394	2	103	4	1	5	C25,C78,C5,C12	T44	S8,S3,S5,S7,S1
NAN205	F	Nanoro	53	4093	7151	11304	2	2	2	C35,C72	T10,T12	S1,S7
NAN206	M	Nanoro	43	38473	6898	5293	1	1	1	C163	T1	S21
NAN207	M	Nanoro	47	46461	3	1258	1	1	2	C2	T3	S1,S34
NAN208	M	Nanoro	40	2977	56	2635	1	4	1	C77	T28,T85,T2,T38	S25
NAN209	F	Nanoro	51	371	142	230	3	2	2	C98,C10,C9	T1,T7	S4,S5
NAN210	F	Nanoro	42	2	0	3	1	0	1	C14	NA	S3
NAN211	M	Nanoro	45	22068	26313	15615	1	2	2	C44	T4,T28	S7,S9
NAN212	M	Nanoro	56	4518	5821	1141	3	4	3	C50,C5,C8	T11,T192,T1,T31	S1,S5,S10
NAN213	F	Nanoro	49	525	4577	6990	3	2	2	C1,C30,C76	T1,T12	S5,S10
NAN214	M	Nanoro	89	14039	2193	7872	2	2	2	C4,C21	T3,T30	S134,S4
NAN215	F	Nanoro	64	5	250	845	1	1	1	C10	T1	S1
NAN216	F	Nanoro	57	704	84	266	3	3	3	C7,C5,C3	T4,T21,T1	S15,S1,S9
NAN217	F	Nanoro	55	38604	9366	20109	4	2	2	C1,C10,C134,C6	T1,T19	S34,S1
NAN218	F	Nanoro	34	16038	8	253	5	2	5	C59,C5,C57,C79,C4	T28,T1	S5,S68,S84,S20,S1
NAN219	M	Nanoro	50	27801	66073	16834	1	1	1	C3	T1	S1
NAN220	F	Nanoro	50	66	71	510	5	3	2	C10,C6,C5,C77,C3	T88,T15,T3	S31,S3
NAN221	F	Nanoro	59	2214	13736	5070	1	1	1	C57	T22	S10
NAN222	M	Nanoro	43	9865	1751	13198	2	3	2	C3,C2	T4,T10,T3	S17,S2
NAN223	F	Nanoro	53	1621	664	1102	1	1	1	C65	T2	S10
NAN224	F	Nanoro	53	4588	173	3497	2	2	1	C1,C5	T40,T53	S54
NAN225	F	Nanoro	54	349	1576	8914	1	1	1	C8	T11	S4
NAN226	F	Nanoro	35	3956	9335	2954	2	3	3	C3,C20	T125,T58,T2	S1,S4,S33
NAN227	F	Nanoro	29	10757	6435	19688	3	3	3	C19,C4,C62	T128,T58,T12	S3,S8,S1
NAN228	F	Nanoro	27	2	6	26	1	1	1	C2	T12	S36
NAN229	F	Nanoro	23	57394	37779	39370	1	1	1	C11	T15	S17
NAN230	M	Nanoro	33	44794	72279	40953	3	5	3	C7,C10,C1	T1,T21,T55,T104,T213	S20,S2,S24
NAN231	F	Nanoro	34	179	30	749	5	3	2	C6,C13,C14,C147,C16	T3,T19,T2	S1,S16
NAN232	M	Nanoro	18	1324	1181	6785	2	2	2	C5,C11	T3,T29	S10,S16
NAN233	F	Nanoro	29	3752	1308	1460	1	1	1	C21	T1	S62
NAN234	F	Nanoro	15	56	6	3	1	2	1	C40	T50,T2	S43
NAN235	M	Nanoro	21	58577	58141	41627	1	1	1	C23	T3	S10
NAN236	F	Nanoro	20	32978	4851	15220	2	2	2	C5,C3	T13,T4	S18,S3
NAN237	M	Nanoro	25	68583	62953	30649	1	1	1	C3	T9	S2
NAN238	F	Nanoro	27	10234	660	654	1	1	2	C1	T2	S10,S12
NAN239	M	Nanoro	17	386	0	616	3	0	1	C5,C21,C1	NA	S49
NAN240	F	Nanoro	20	8	2	220	1	1	4	C91	T23	S152,S5,S16,S9
NAN241	F	Nanoro	24	1514	877	159	1	2	3	C18	T44,T79	S81,S3,S10
NAN242	M	Nanoro	17	2155	1959	562	1	1	1	C1	T12	S10
NAN243	M	Nanoro	15	15155	1565	4357	1	1	1	C9	T21	S15
NAN244	F	Nanoro	14	5	5	659	2	2	8	C3,C1	T74,T14	S4,S1,S37,S8,S26,S3,S5,S9
NAN245	F	Nanoro	9	22799	21027	2354	1	1	1	C20	T21	S57
NAN246	M	Nanoro	18	15435	10392	9725	1	1	1	C7	T45	S138
NAN247	M	Nanoro	24	15372	11757	5396	2	1	2	C4,C13	T11	S1,S81
NAN248	F	Nanoro	17	3	0	0	1	0	0	C11	NA	NA
NAN249	F	Nanoro	17	22556	9212	9231	1	1	1	C64	T22	S16
NAN250	M	Nanoro	17	82	12	371	5	3	4	C2,C27,C3,C10,C1	T44,T1,T3	S7,S15,S1,S12
NAN251	F	Nanoro	15	88339	31580	19701	2	1	2	C1,C64	T2	S17,S9
NAN252	F	Nanoro	13	4268	6953	19142	2	1	1	C8,C6	T1	S3
NAN253	M	Nanoro	21	19603	11449	7117	1	1	1	C4	T2	S5
NAN254	M	Nanoro	17	13	6	42	3	1	5	C12,C3,C30	T105	S25,S3,S5,S4,S13
NAN255	F	Nanoro	18	745	249	4761	2	2	3	C53,C7	T10,T46	S2,S1,S48
NAN256	F	Nanoro	20	6652	45550	13252	2	1	2	C27,C4	T15	S101,S9
NAN257	F	Nanoro	13	678	4215	1930	1	1	1	C15	T3	S1
NAN258	F	Nanoro	24	129	97	1091	2	2	2	C77,C2	T4,T3	S5,S1
NAN259	F	Nanoro	17	7228	4571	66	1	2	1	C25	T195,T9	S11
NAN260	F	Nanoro	15	97	40	1724	5	5	4	C1,C124,C7,C3,C2	T41,T39,T223,T46,T2	S5,S65,S3,S11
NAN261	F	Nanoro	14	4506	3791	34	1	1	3	C13	T20	S23,S3,S113
NAN262	F	Nanoro	18	6728	1133	17514	2	2	2	C7,C2	T11,T12	S4,S13
NAN263	F	Nanoro	11	409	1377	1447	1	1	1	C2	T1	S26
NAN264	F	Nanoro	11	4905	11392	2770	2	3	3	C5,C1	T197,T11,T12	S35,S8,S1
NAN265	F	Nanoro	9	153	152	6	2	1	2	C9,C142	T21	S14,S54
NAN266	F	Nanoro	12	37741	142	985	3	5	3	C1,C2,C27	T3,T1,T28,T2,T11	S54,S4,S61
NAN267	M	Nanoro	28	142	10693	4993	2	1	1	C36,C4	T2	S13
NAN268	M	Nanoro	51	9214	16	7438	1	3	1	C4	T11,T18,T81	S26
NAN269	F	Nanoro	29	415	184	43	7	2	5	C5,C35,C15,C4,C61,C114,C59	T2,T3	S26,S80,S5,S14,S128
NAN270	M	Nanoro	11	167	39	2303	3	4	2	C11,C4,C65	T16,T44,T11,T2	S31,S9
NAN271	F	Nanoro	8	34775	38269	13775	1	6	3	C50	T1,T30,T3,T69,T20,T79	S51,S18,S3
NAN272	M	Nanoro	17	3749	4900	25216	3	2	2	C4,C1,C11	T11,T12	S26,S10
NAN273	F	Nanoro	52	333	581	13067	4	1	1	C61,C1,C125,C13	T29	S24
NAN274	M	Nanoro	9	124	587	130	3	3	2	C11,C6,C15	T21,T3,T1	S10,S8
NAN275	M	Nanoro	8	37218	36070	20551	2	3	3	C2,C1	T18,T4,T11	S6,S4,S5
NAN276	M	Nanoro	6	5009	5756	3815	2	2	3	C3,C1	T37,T3	S5,S92,S1
NAN277	F	Nanoro	51	2136	2979	7626	2	2	3	C29,C1	T1,T31	S41,S58,S9
NAN278	M	Nanoro	51	29952	10507	39229	5	3	3	C7,C204,C1,C10,C15	T8,T11,T21	S5,S26,S21
NAN279	M	Nanoro	17	3527	2826	9928	2	2	2	C36,C44	T44,T23	S10,S16
NAN280	M	Nanoro	18	13121	41924	4583	1	1	1	C26	T8	S1
NAN281	F	Nanoro	8	9014	6052	3666	1	1	1	C1	T1	S10
NAN282	M	Nanoro	8	104	6	47	5	2	3	C90,C18,C15,C115,C5	T53,T1	S4,S14,S37
NAN283	F	Nanoro	50	10436	723	22364	1	2	1	C2	T13,T1	S16
NAN284	M	Nanoro	14	10885	3222	2087	3	2	1	C1,C12,C8	T15,T2	S1
NAN285	M	Nanoro	14	26868	30835	13429	5	2	4	C1,C27,C5,C4,C2	T3,T10	S3,S7,S2,S1
NAN286	F	Nanoro	48	4215	27262	3921	1	1	1	C70	T122	S9
NAN287	M	Nanoro	23	28807	3952	2614	2	2	2	C4,C2	T2,T20	S12,S24
NAN288	M	Nanoro	54	14601	40949	47779	1	1	1	C14	T1	S8
NAN289	M	Nanoro	25	5	0	183	2	0	1	C4,C10	NA	S172
NAN290	F	Nanoro	43	26141	3382	8884	1	1	1	C21	T67	S5
NAN291	M	Nanoro	48	2167	171	10348	1	1	1	C5	T28	S1
NAN292	F	Nanoro	9	29998	2919	6601	2	2	2	C13,C5	T3,T39	S2,S61
NAN293	F	Nanoro	9	5901	481	93	2	2	6	C4,C8	T57,T34	S24,S17,S23,S2,S27,S36
NAN294	F	Nanoro	11	141	17	841	1	1	2	C3	T21	S3,S5
NAN295	M	Nanoro	9	743	11237	1258	2	2	2	C12,C25	T10,T54	S9,S1
NAN296	F	Nanoro	51	6127	3260	2649	3	5	4	C226,C25,C2	T4,T34,T158,T31,T41	S9,S10,S5,S96
NAN297	M	Nanoro	42	3173	4121	111	1	1	4	C5	T21	S14,S2,S1,S10
NAN298	F	Nanoro	14	401	545	3328	2	2	1	C4,C11	T1,T18	S13
NAN299	F	Nanoro	52	75	111	306	6	5	4	C7,C10,C8,C20,C2,C1	T55,T30,T10,T1,T104	S2,S11,S24,S1
NAN300	M	Nanoro	7	1906	2241	6567	4	2	3	C7,C2,C15,C72	T39,T19	S39,S97,S12
NAN301	F	Nanoro	20	376	7003	6440	1	1	1	C3	T1	S8
NAN302	M	Nanoro	6	3590	5027	3215	1	1	1	C5	T54	S1
NAN303	M	Nanoro	44	96261	3086	63068	7	7	7	C2,C20,C26,C41,C3,C24,C12	T45,T41,T28,T3,T158,T1,T175	S9,S5,S25,S10,S42,S2,S1
NAN304	M	Nanoro	58	13837	16724	1513	1	2	1	C2	T29,T1	S4
NAN305	M	Nanoro	39	1631	12447	3720	1	1	1	C58	T43	S24
NAN306	F	Nanoro	45	17937	40657	11770	1	1	2	C33	T28	S66,S4
NAN307	F	Nanoro	42	83158	48663	30012	1	1	1	C63	T37	S44
NAN308	M	Nanoro	16	335	40283	12409	1	2	2	C1	T10,T3	S1,S2
NAN309	F	Nanoro	54	6712	3453	18356	1	1	1	C129	T101	S24
NAN310	F	Nanoro	42	15624	1415	8052	3	2	2	C15,C70,C5	T69,T120	S36,S2
NAN311	F	Nanoro	18	21	32	140	2	2	2	C44,C141	T3,T2	S5,S7
NAN312	M	Nanoro	13	8423	6117	12779	1	1	1	C67	T6	S14
NAN313	M	Nanoro	13	3794	288	1546	1	1	1	C64	T43	S1
NAN314	F	Nanoro	39	19616	196	44539	2	1	2	C15,C4	T1	S1,S3
NAN315	F	Nanoro	39	142234	2449	26918	1	1	1	C5	T10	S1
NAN316	M	Nanoro	54	1534	27552	30270	1	1	1	C5	T130	S8
NAN317	M	Nanoro	45	108	3182	1384	6	3	3	C16,C27,C29,C20,C4,C10	T57,T23,T1	S3,S25,S1
NAN318	M	Nanoro	40	194	5944	784	6	5	5	C5,C7,C6,C12,C13,C3	T1,T11,T22,T3,T9	S119,S12,S25,S6,S7
NAN319	F	Nanoro	41	20158	31195	12540	1	1	1	C92	T1	S14
NAN320	M	Nanoro	14	98059	37176	16564	1	1	1	C33	T43	S2
NAN321	M	Nanoro	17	19	232	2547	3	2	2	C8,C1,C6	T17,T15	S140,S157
NAN322	M	Nanoro	14	1216	10847	4233	1	1	1	C1	T14	S1
NAN323	M	Nanoro	36	8	19	3404	2	4	2	C202,C4	T35,T10,T4,T167	S18,S26
NAN324	M	Nanoro	46	1202	806	17290	2	1	1	C58,C15	T2	S1
NAN325	M	Nanoro	44	8191	373	4026	9	6	7	C14,C10,C5,C1,C8,C37,C59,C4,C2	T30,T61,T49,T12,T40,T1	S2,S25,S1,S8,S21,S5,S36
NAN326	F	Nanoro	36	9689	26296	16681	1	1	1	C1	T1	S4
NAN327	F	Nanoro	37	29869	7710	12249	1	1	1	C1	T114	S49
NAN328	M	Nanoro	39	2744	27153	8754	1	1	1	C2	T152	S63
NAN329	F	Nanoro	8	3	0	56	1	0	3	C4	NA	S5,S1,S18
NAN330	F	Nanoro	40	11332	28260	11037	1	1	1	C192	T20	S1
NAN331	F	Nanoro	33	2	0	2	1	0	1	C2	NA	S18
NAN332	M	Nanoro	36	171	1436	5093	3	1	3	C4,C1,C201	T1	S1,S8,S5
NAN333	M	Nanoro	35	359	129	1863	2	2	2	C12,C11	T9,T10	S15,S5
NAN334	F	Nanoro	35	41625	4280	8480	2	1	2	C5,C33	T22	S8,S12
NAN335	F	Nanoro	12	89	1406	3471	2	1	1	C6,C4	T4	S1
NAN336	F	Nanoro	21	2450	1969	9528	1	1	1	C12	T45	S14
NAN337	M	Nanoro	42	938	16078	4901	1	1	1	C23	T17	S52
NAN338	M	Nanoro	12	4084	61	14109	2	5	2	C3,C11	T105,T19,T10,T1,T12	S5,S13
NAN339	F	Nanoro	35	32082	54340	10740	5	7	7	C1,C3,C36,C7,C2	T1,T45,T3,T191,T10,T103,T23	S14,S3,S22,S10,S33,S5,S1
NAN340	F	Nanoro	39	28	4	13	3	1	3	C13,C4,C20	T1	S1,S8,S4
NAN341	F	Nanoro	38	1895	60265	5134	1	1	1	C1	T38	S79
NAN342	M	Nanoro	37	47451	60609	17895	1	1	1	C28	T80	S1
NAN343	M	Nanoro	33	35	518	24681	4	5	5	C11,C61,C7,C29	T155,T80,T15,T9,T10	S10,S11,S50,S5,S18
NAN344	F	Nanoro	15	47611	6023	9627	2	2	1	C23,C11	T58,T2	S11
NAN345	F	Nanoro	33	464	31351	4311	2	2	2	C8,C3	T10,T3	S11,S26
NAN346	M	Nanoro	13	1460	3755	6994	1	1	1	C12	T21	S2
NAN347	M	Nanoro	39	5607	11785	1319	7	3	4	C10,C57,C1,C27,C4,C15,C16	T3,T12,T11	S2,S83,S8,S1
NAN348	M	Nanoro	31	390	572	2566	6	3	4	C4,C8,C36,C72,C11,C62	T32,T17,T1	S1,S10,S8,S7
NAN349	M	Nanoro	44	9328	1825	7784	2	2	2	C88,C10	T41,T1	S2,S5
NAN350	M	Nanoro	56	64010	9348	10270	2	3	2	C8,C4	T57,T15,T10	S83,S1
NAN351	F	Nanoro	47	95830	33	25154	3	4	4	C3,C12,C228	T7,T9,T50,T19	S84,S3,S82,S153
NAN352	F	Nanoro	44	32655	2544	10486	4	4	5	C15,C3,C6,C30	T40,T1,T9,T12	S2,S97,S15,S1,S59
NAN353	F	Nanoro	29	1917	103	1185	1	3	1	C10	T96,T50,T3	S10
NAN354	M	Nanoro	9	563	542	95	4	2	3	C3,C1,C18,C35	T79,T2	S13,S69,S1
NAN355	M	Nanoro	51	5	0	200	2	0	3	C122,C55	NA	S10,S9,S4
NAN356	M	Nanoro	38	2959	66510	6799	1	1	1	C77	T1	S18
NAN357	F	Nanoro	42	41691	6833	21545	1	2	2	C4	T9,T4	S20,S1
NAN358	F	Nanoro	35	5555	8922	4474	1	1	1	C67	T4	S1
NAN359	M	Nanoro	35	17794	5866	3861	3	3	3	C33,C3,C23	T9,T11,T22	S1,S14,S7
NAN360	M	Nanoro	30	29549	947	10063	1	1	1	C29	T1	S14
NAN361	F	Nanoro	15	4450	366	968	6	5	3	C106,C1,C7,C30,C12,C2	T54,T3,T43,T71,T12	S1,S31,S12
NAN362	F	Nanoro	9	937	469	2506	1	2	1	C7	T10,T6	S24
NAN363	M	Nanoro	40	6790	4145	13352	1	1	1	C37	T30	S5
NAN364	M	Nanoro	11	4208	10945	10729	1	1	1	C7	T10	S15
NAN365	M	Nanoro	36	12458	547	1670	4	4	3	C5,C210,C61,C3	T103,T9,T79,T38	S26,S1,S4
NAN366	F	Nanoro	31	5496	2925	2318	4	3	3	C30,C13,C135,C15	T23,T16,T22	S1,S8,S12
NAN367	M	Nanoro	29	2	6	164	1	1	1	C6	T4	S7
NAN368	F	Nanoro	32	163	64	89	5	4	3	C2,C11,C5,C54,C4	T11,T2,T4,T1	S2,S6,S46
NAN369	F	Nanoro	32	5	33226	4664	2	3	3	C33,C14	T3,T15,T1	S10,S9,S17
NAN370	F	Nanoro	33	7042	22957	21520	1	1	1	C43	T149	S14
NAN371	M	Nanoro	9	56937	22891	19806	2	2	2	C5,C4	T28,T88	S7,S11
NAN372	M	Nanoro	36	70865	22833	288	1	3	2	C2	T2,T15,T13	S2,S37
NAN373	M	Nanoro	47	14890	47	17578	3	2	3	C11,C7,C5	T50,T20	S10,S1,S16
NAN374	M	Nanoro	28	37910	12875	15171	1	1	1	C20	T4	S41
NAN375	F	Nanoro	35	17850	0	12663	2	0	1	C3,C10	NA	S175
NAN376	M	Nanoro	32	13	10	1491	1	2	2	C5	T212,T10	S26,S34
NAN377	F	Nanoro	27	1499	37824	936	1	1	1	C58	T2	S142
NAN378	M	Nanoro	36	43685	31601	16068	3	4	4	C25,C1,C9	T43,T86,T179,T1	S10,S23,S20,S17
NAN379	F	Nanoro	37	10085	12943	10843	3	3	3	C2,C1,C3	T10,T1,T11	S16,S30,S5
NAN380	M	Nanoro	36	1942	22724	14545	2	1	1	C98,C5	T34	S44
NAN381	F	Nanoro	25	62280	351	3660	4	3	3	C66,C21,C1,C16	T10,T45,T1	S16,S14,S3
NAN382	F	Nanoro	29	1820	56008	366	2	1	3	C4,C3	T1	S2,S12,S37
NAN383	M	Nanoro	35	4038	33750	12567	2	2	2	C67,C16	T4,T1	S5,S1
NAN384	F	Nanoro	32	145	140	3480	2	3	2	C9,C65	T9,T3,T1	S10,S4
NAN385	F	Nanoro	25	81	64	200	2	2	1	C13,C7	T66,T18	S40
NAN386	F	Nanoro	30	7985	510	12339	2	2	2	C2,C20	T2,T10	S1,S12
NAN387	F	Nanoro	23	45539	49266	47897	2	2	2	C5,C20	T1,T30	S6,S161
NAN388	F	Nanoro	29	80	404	332	2	2	4	C8,C11	T1,T29	S7,S15,S5,S2
NAN389	F	Nanoro	26	1091	617	1128	3	3	3	C63,C5,C10	T1,T12,T28	S13,S39,S2
NAN390	F	Nanoro	32	8891	5669	19605	1	1	1	C9	T1	S12
NAN391	M	Nanoro	34	3023	6100	4862	1	1	1	C27	T8	S2
NAN392	F	Nanoro	27	255	1038	15553	3	2	1	C63,C1,C2	T4,T49	S1
NAN393	M	Nanoro	22	23347	57956	4598	2	5	2	C5,C82	T11,T1,T32,T12,T72	S1,S9
NAN394	M	Nanoro	25	528	12265	6315	1	1	1	C1	T4	S2
NAN395	F	Nanoro	29	394	45533	22555	2	1	1	C15,C4	T2	S1
NAN396	F	Nanoro	33	16026	2517	6701	1	1	2	C3	T28	S1,S9
SIA1	M	Siaya	98	578	32	5209	7	4	7	C2,C14,C23,C6,C9,C51,C13	T14,T6,T1,T2	S64,S5,S8,S1,S3,S2,S4
SIA2	M	Siaya	122	2	14	19	1	3	2	C1	T137,T8,T2	S7,S17
SIA3	M	Siaya	108	169	91	300	5	5	2	C1,C11,C6,C34,C150	T12,T9,T171,T7,T44	S4,S9
SIA4	F	Siaya	149	30958	290	3119	2	1	1	C2,C99	T25	S3
SIA5	M	Siaya	104	66	35	0	5	4	0	C10,C65,C9,C6,C16	T7,T2,T6,T4	NA
SIA6	M	Siaya	97	71173	9475	37400	3	5	4	C1,C100,C3	T14,T1,T6,T2,T12	S8,S7,S66,S6
SIA7	M	Siaya	115	53300	3322	3854	2	1	1	C127,C15	T2	S8
SIA8	F	Siaya	149	15051	19941	23072	4	2	4	C28,C16,C152,C12	T5,T4	S7,S1,S16,S9
SIA9	F	Siaya	130	20691	3501	20456	2	1	1	C4,C174	T2	S22
SIA10	F	Siaya	124	40	10	7	2	1	1	C4,C6	T7	S4
SIA11	M	Siaya	145	199	94	39	6	6	2	C10,C38,C4,C6,C1,C12	T2,T49,T17,T5,T4,T24	S4,S3
SIA12	M	Siaya	123	165	155	306	2	2	1	C17,C1	T24,T7	S46
SIA13	M	Siaya	126	3392	2796	20164	7	7	8	C12,C1,C2,C10,C13,C50,C11	T14,T133,T6,T26,T9,T24,T4	S6,S1,S17,S38,S8,S87,S3,S37
SIA14	M	Siaya	107	22838	56038	43387	4	4	5	C2,C1,C8,C29	T5,T26,T6,T64	S3,S4,S5,S2,S18
SIA15	F	Siaya	142	39443	2	345	2	1	2	C2,C99	T6	S8,S6
SIA16	F	Siaya	145	83237	44104	24814	4	2	3	C15,C198,C7,C236	T39,T25	S4,S5,S7
SIA17	M	Siaya	151	1709	2924	526	4	4	3	C4,C9,C94,C6	T13,T12,T5,T6	S8,S3,S1
SIA18	F	Siaya	104	7	31	2417	2	3	4	C2,C6	T6,T10,T1	S8,S48,S7,S22
SIA19	F	Siaya	108	21	346	4121	3	3	1	C3,C221,C1	T6,T24,T64	S4
SIA20	M	Siaya	140	3390	4591	770	4	2	3	C3,C1,C9,C176	T7,T27	S16,S3,S67
SIA21	M	Siaya	80	2881	124	709	2	2	2	C23,C2	T18,T2	S2,S4
SIA22	M	Siaya	84	55956	17227	19	3	3	4	C1,C15,C18	T25,T17,T2	S1,S43,S4,S3
SIA23	M	Siaya	135	19	234	483	3	2	1	C86,C2,C1	T1,T82	S6
SIA24	M	Siaya	146	0	85822	19139	0	1	3	NA	T6	S3,S6,S8
SIA25	M	Siaya	146	626	160	193	1	3	1	C32	T47,T48,T6	S15
SIA26	M	Siaya	154	5346	7	956	2	2	3	C2,C17	T8,T64	S6,S7,S8
SIA27	M	Siaya	112	73542	14280	12355	4	2	3	C99,C7,C2,C13	T12,T3	S30,S4,S12
SIA28	F	Siaya	122	62958	9233	1398	2	1	1	C170,C31	T33	S3
SIA29	F	Siaya	140	22324	76992	10036	3	5	2	C1,C6,C2	T7,T71,T40,T9,T12	S177,S1
SIA30	M	Siaya	130	26171	1650	11180	1	1	1	C52	T177	S23
SIA31	M	Siaya	132	10606	16	3289	7	2	3	C220,C37,C4,C68,C7,C32,C173	T7,T2	S118,S13,S2
SIA32	M	Siaya	142	30973	7997	18638	5	4	3	C12,C23,C4,C1,C19	T33,T37,T18,T17	S4,S3,S10
SIA33	F	Siaya	107	2306	860	587	5	6	4	C52,C94,C156,C6,C1	T6,T12,T5,T2,T27,T7	S8,S18,S85,S17
SIA34	M	Siaya	143	123	109	1535	2	2	1	C3,C18	T5,T2	S29
SIA35	M	Siaya	136	764	5519	13059	5	4	3	C16,C6,C100,C39,C3	T5,T2,T26,T3	S2,S7,S6
SIA36	M	Siaya	143	10961	15714	4	3	2	1	C203,C1,C6	T1,T2	S1
SIA37	M	Siaya	142	50940	50409	31022	3	3	3	C8,C23,C4	T2,T7,T8	S13,S3,S14
SIA38	F	Siaya	103	558	60	60	1	2	3	C6	T5,T2	S2,S6,S72
SIA39	M	Siaya	102	4036	1643	1565	4	3	2	C51,C7,C101,C2	T2,T154,T1	S5,S3
SIA40	F	Siaya	87	66352	55874	3740	3	5	2	C3,C26,C2	T209,T14,T6,T18,T12	S3,S4
SIA41	M	Siaya	83	7869	8631	805	1	1	1	C1	T9	S1
SIA42	F	Siaya	84	82451	16104	46817	2	1	1	C190,C65	T5	S6
SIA43	F	Siaya	85	2862	2442	1161	3	1	1	C52,C3,C156	T12	S14
SIA44	F	Siaya	84	2	473	51	1	1	2	C1	T34	S1,S7
SIA45	F	Siaya	80	28085	38059	10599	5	4	3	C7,C6,C101,C19,C2	T2,T4,T8,T13	S3,S8,S2
SIA46	M	Siaya	79	74	9	12	4	3	3	C1,C7,C21,C100	T129,T8,T10	S23,S4,S2
SIA47	F	Siaya	79	35380	6420	1660	7	6	3	C1,C4,C3,C2,C12,C9,C11	T7,T33,T64,T12,T24,T51	S22,S1,S2
SIA48	M	Siaya	83	20248	3936	2652	4	2	2	C1,C133,C131,C14	T1,T4	S4,S30
SIA49	M	Siaya	78	16	3164	1215	4	1	2	C126,C83,C1,C2	T6	S3,S7
SIA50	M	Siaya	81	9847	3636	778	3	2	3	C68,C1,C3	T6,T27	S1,S6,S3
SIA51	F	Siaya	84	396	92	20	3	6	5	C9,C3,C6	T7,T55,T8,T50,T1,T57	S81,S1,S8,S2,S4
SIA52	F	Siaya	80	6562	249	10451	2	3	2	C3,C65	T7,T24,T25	S28,S4
SIA53	F	Siaya	79	4422	4608	6734	4	2	4	C6,C9,C24,C2	T14,T8	S17,S18,S10,S4
SIA54	M	Siaya	80	354	192	25	2	1	3	C1,C7	T6	S17,S66,S1
SIA55	F	Siaya	84	129	365	3949	6	2	2	C7,C20,C15,C118,C3,C1	T1,T4	S1,S7
SIA56	F	Siaya	82	1249	105	877	2	2	2	C4,C11	T22,T27	S1,S5
SIA57	F	Siaya	89	23708	4026	12330	2	3	2	C23,C17	T27,T7,T87	S10,S2
SIA58	F	Siaya	87	19674	1549	146	2	3	2	C9,C6	T6,T2,T7	S7,S1
SIA59	M	Siaya	84	32758	30117	18961	2	2	1	C9,C3	T7,T2	S7
SIA60	M	Siaya	86	59260	0	34857	3	0	2	C211,C1,C22	NA	S6,S1
SIA61	F	Siaya	84	102	2	2	4	1	1	C14,C7,C6,C42	T13	S6
SIA62	F	Siaya	86	0	87953	32064	0	8	5	NA	T2,T52,T13,T5,T24,T22,T7,T34	S1,S2,S3,S8,S32
SIA63	F	Siaya	82	620	1551	11282	4	5	6	C69,C17,C2,C1	T5,T24,T8,T2,T135	S14,S46,S40,S19,S8,S3
SIA64	F	Siaya	87	30200	22691	12332	1	1	1	C7	T8	S5
SIA65	M	Siaya	80	13218	1006	3341	1	2	2	C1	T14,T17	S4,S7
SIA66	M	Siaya	84	23122	24537	6362	4	3	2	C18,C7,C178,C60	T76,T12,T8	S2,S6
SIA67	F	Siaya	83	5558	952	446	1	2	1	C49	T18,T5	S14
SIA68	M	Siaya	84	35	345	4163	4	3	1	C68,C15,C152,C2	T6,T12,T2	S1
SIA69	F	Siaya	82	50377	45320	34243	1	1	1	C1	T22	S4
SIA70	M	Siaya	82	1105	3121	1279	4	4	4	C11,C3,C34,C2	T14,T7,T5,T2	S7,S15,S19,S78
SIA71	F	Siaya	84	34217	17645	15541	2	3	3	C2,C3	T7,T2,T8	S6,S18,S1
SIA72	M	Siaya	83	21363	7392	11930	2	5	5	C2,C19	T52,T17,T14,T18,T22	S1,S2,S4,S16,S6
SIA73	M	Siaya	85	27077	22466	6954	5	4	3	C41,C1,C2,C13,C24	T4,T9,T90,T6	S2,S5,S29
SIA74	F	Siaya	88	25214	16665	4132	6	5	4	C16,C39,C188,C182,C10,C12	T1,T6,T14,T13,T3	S14,S4,S2,S25
SIA75	F	Siaya	82	38221	23246	26425	4	4	2	C104,C17,C119,C2	T22,T6,T143,T182	S3,S7
SIA76	F	Siaya	87	2451	31	309	1	3	2	C39	T23,T9,T10	S9,S3
SIA77	F	Siaya	81	346	121	1444	4	2	1	C2,C184,C44,C7	T1,T69	S3
SIA78	F	Siaya	66	216	386	173	3	2	5	C1,C9,C3	T7,T24	S2,S3,S1,S12,S4
SIA79	M	Siaya	39	5529	5241	1084	7	7	4	C19,C2,C1,C10,C4,C6,C66	T24,T27,T12,T2,T48,T52,T63	S65,S4,S3,S15
SIA80	M	Siaya	61	74589	6865	17750	3	2	2	C194,C21,C26	T41,T9	S2,S3
SIA81	M	Siaya	92	17403	2735	717	2	3	4	C43,C7	T16,T25,T24	S1,S74,S3,S2
SIA82	M	Siaya	84	1300	24	2621	2	3	1	C149,C1	T9,T38,T3	S8
SIA83	F	Siaya	78	643	1349	10525	2	2	4	C10,C4	T27,T26	S3,S16,S1,S6
SIA84	M	Siaya	49	50636	12	5186	4	3	3	C3,C5,C30,C13	T219,T1,T5	S2,S3,S8
SIA85	F	Siaya	87	15402	3247	3147	1	1	1	C21	T63	S48
SIA86	F	Siaya	63	10663	15743	7776	1	1	1	C8	T47	S45
SIA87	F	Siaya	43	97865	14548	4551	4	6	5	C14,C187,C120,C2	T6,T24,T33,T16,T2,T26	S4,S30,S1,S7,S2
SIA88	F	Siaya	100	10865	377	22828	3	3	5	C19,C4,C1	T1,T17,T8	S6,S7,S1,S28,S2
SIA89	M	Siaya	68	11408	9433	18436	1	1	1	C6	T9	S4
SIA90	F	Siaya	93	20	1335	3219	3	1	1	C2,C83,C1	T2	S30
SIA91	M	Siaya	76	19090	22375	8725	1	1	1	C18	T34	S4
SIA92	M	Siaya	33	18	74	87	2	2	1	C34,C30	T27,T18	S6
SIA93	M	Siaya	94	12904	15725	6845	4	4	5	C84,C9,C121,C11	T2,T8,T14,T13	S3,S55,S2,S7,S4
SIA94	M	Siaya	85	7931	5537	20267	1	1	2	C14	T14	S2,S1
SIA95	M	Siaya	77	14066	1018	29170	1	1	1	C138	T33	S16
SIA96	M	Siaya	89	3046	2677	10173	3	3	3	C2,C6,C1	T135,T1,T16	S8,S7,S3
SIA97	M	Siaya	74	73	5637	37186	8	2	2	C15,C2,C13,C11,C10,C50,C52,C81	T6,T7	S63,S3
SIA98	M	Siaya	84	1989	7780	34396	1	1	1	C19	T33	S6
SIA99	M	Siaya	75	7900	401	30259	2	3	2	C19,C4	T48,T9,T5	S10,S8
SIA100	M	Siaya	61	10560	13923	5932	7	6	7	C9,C6,C18,C15,C41,C14,C19	T9,T25,T7,T41,T16,T113	S22,S2,S1,S56,S23,S21,S7
SIA101	F	Siaya	41	0	39879	32350	0	2	2	NA	T2,T9	S7,S4
SIA102	M	Siaya	91	16051	292	13417	2	2	2	C10,C6	T5,T50	S3,S127
SIA103	F	Siaya	32	15415	813	5921	1	1	1	C47	T5	S2
SIA104	M	Siaya	71	0	100524	28238	0	3	2	NA	T138,T2,T7	S4,S6
SIA105	M	Siaya	38	9814	38693	23404	6	6	6	C18,C13,C1,C24,C4,C3	T25,T7,T5,T16,T9,T65	S6,S2,S1,S9,S13,S8
SIA106	F	Siaya	75	6059	16627	19772	1	2	2	C6	T10,T24	S58,S27
SIA107	M	Siaya	39	5938	76	9417	1	2	1	C23	T8,T90	S7
SIA108	M	Siaya	106	18296	18625	8728	1	1	1	C86	T5	S3
SIA109	F	Siaya	51	5	325	26	2	2	5	C11,C42	T90,T16	S4,S16,S6,S25,S2
SIA110	F	Siaya	76	12647	4056	431	2	1	2	C9,C8	T7	S4,S110
SIA111	M	Siaya	38	32670	39891	10572	4	4	3	C8,C49,C2,C6	T17,T5,T82,T6	S6,S1,S3
SIA112	M	Siaya	74	10004	5365	60285	2	2	3	C4,C3	T5,T3	S7,S2,S93
SIA113	M	Siaya	54	16	100	925	3	7	9	C67,C9,C2	T18,T6,T14,T9,T13,T17,T32	S17,S71,S50,S4,S19,S5,S9,S6,S3
SIA114	M	Siaya	59	0	104803	26923	0	1	1	NA	T6	S1
SIA115	F	Siaya	85	25720	3032	8270	2	2	2	C4,C17	T17,T27	S10,S4
SIA116	M	Siaya	77	9051	583	617	4	4	4	C1,C26,C7,C4	T5,T4,T7,T8	S6,S29,S105,S19
SIA117	F	Siaya	41	196060	1756	66618	3	3	2	C214,C108,C11	T59,T1,T9	S2,S6
SIA118	M	Siaya	77	14354	2796	1719	1	1	1	C3	T11	S22
SIA119	M	Siaya	30	20730	1767	11021	1	2	1	C13	T14,T9	S4
SIA120	M	Siaya	47	1195	32	2	6	5	1	C1,C50,C18,C153,C42,C4	T18,T2,T7,T25,T1	S4
SIA121	F	Siaya	82	8908	1741	847	2	1	4	C1,C10	T14	S7,S32,S1,S8
SIA122	F	Siaya	44	21871	18838	11859	1	1	1	C56	T82	S6
SIA123	M	Siaya	71	26418	26106	11662	2	2	2	C9,C49	T6,T12	S45,S7
SIA124	M	Siaya	58	374	251	15	1	1	4	C14	T26	S30,S2,S1,S9
SIA125	F	Siaya	36	29894	27723	32755	4	1	2	C42,C16,C207,C225	T37	S8,S15
SIA126	F	Siaya	43	26671	42679	22354	1	1	1	C8	T5	S1
SIA127	F	Siaya	76	33	17	846	5	3	3	C28,C6,C1,C7,C60	T12,T2,T196	S15,S8,S3
SIA128	F	Siaya	49	17594	27142	6152	1	2	2	C17	T5,T22	S16,S1
SIA129	M	Siaya	24	18	194	18299	3	4	1	C2,C6,C38	T2,T1,T26,T14	S1
SIA130	F	Siaya	46	648	32	6202	2	5	2	C38,C12	T14,T2,T65,T5,T16	S7,S1
SIA131	M	Siaya	74	14464	1984	22666	1	1	1	C1	T6	S1
SIA132	F	Siaya	81	63	6219	21036	2	1	1	C1,C37	T9	S6
SIA133	F	Siaya	26	3280	8331	629	4	5	5	C2,C1,C9,C4	T113,T34,T5,T25,T7	S5,S14,S1,S32,S21
SIA134	F	Siaya	50	736	2246	4869	1	1	1	C1	T13	S3
SIA135	F	Siaya	27	23980	2162	6864	2	2	1	C16,C6	T7,T27	S3
SIA136	F	Siaya	42	9350	1661	697	1	1	1	C32	T1	S1
SIA137	F	Siaya	74	10900	19902	19	4	3	3	C3,C123,C11,C18	T8,T7,T2	S2,S1,S7
SIA138	F	Siaya	70	1964	2153	2615	1	1	1	C1	T1	S7
SIA139	M	Siaya	34	3776	561	267	2	2	3	C22,C18	T6,T5	S4,S2,S1
SIA140	M	Siaya	73	18011	3273	1261	2	3	2	C1,C24	T3,T14,T110	S7,S9
SIA141	M	Siaya	53	0	9711	74570	0	1	2	NA	T1	S1,S4
SIA142	M	Siaya	91	17714	4987	831	1	1	1	C35	T6	S13
SIA143	M	Siaya	52	20253	7496	1273	1	1	2	C19	T12	S85,S1
SIA144	F	Siaya	32	7807	915	9310	1	1	1	C2	T18	S3
SIA145	F	Siaya	89	552	644	13513	2	1	2	C15,C2	T18	S162,S16
SIA146	F	Siaya	32	32	249	3981	5	2	2	C60,C41,C28,C7,C1	T9,T76	S2,S1
SIA147	M	Siaya	91	11331	2184	716	3	3	3	C2,C16,C9	T6,T1,T2	S8,S19,S23
SIA148	M	Siaya	58	225	723	18098	1	1	1	C3	T24	S4
SIA149	M	Siaya	72	14791	18811	8119	4	2	3	C28,C6,C171,C56	T7,T2	S30,S2,S4
SIA150	F	Siaya	39	11014	6283	15002	2	2	2	C6,C49	T13,T7	S86,S1
SIA151	M	Siaya	40	118	988	2827	3	1	1	C12,C1,C9	T17	S2
SIA152	M	Siaya	28	11078	534	11355	2	1	1	C11,C1	T6	S2
SIA153	F	Siaya	66	0	48926	26031	0	1	1	NA	T14	S9
SIA154	F	Siaya	95	13392	418	236	3	3	3	C6,C2,C7	T3,T4,T14	S7,S2,S6
SIA155	M	Siaya	73	902	43	600	1	3	2	C17	T51,T87,T27	S24,S7
SIA156	M	Siaya	59	0	869	5567	0	4	4	NA	T18,T9,T5,T13	S8,S7,S6,S3
SIA157	M	Siaya	63	125	8835	3321	4	2	2	C1,C6,C2,C10	T122,T4	S7,S9
SIA158	F	Siaya	40	14904	1861	805	1	2	2	C3	T3,T2	S7,S6
SIA159	M	Siaya	28	624	9	835	1	3	1	C35	T2,T15,T34	S4
SIA160	M	Siaya	66	12064	2441	1155	2	2	2	C1,C31	T5,T4	S8,S4
SIA161	F	Siaya	34	68861	17178	20910	1	1	1	C1	T48	S8
SIA162	M	Siaya	62	15617	5205	1994	2	2	4	C3,C9	T7,T17	S6,S1,S8,S34
SIA163	F	Siaya	57	256	1096	2612	2	2	4	C14,C32	T24,T1	S5,S13,S31,S95
SIA164	M	Siaya	35	681	823	4758	2	2	2	C6,C19	T12,T6	S13,S3
SIA165	M	Siaya	63	4051	3510	4005	2	3	2	C21,C35	T13,T7,T222	S2,S15
SIA166	F	Siaya	69	4989	3988	17670	1	1	1	C2	T2	S6
SIA167	M	Siaya	54	25804	13119	27147	2	1	3	C1,C13	T24	S3,S18,S5
SIA168	F	Siaya	47	4992	6640	3281	2	4	4	C1,C17	T8,T14,T18,T22	S46,S156,S52,S41
SIA169	M	Siaya	34	27827	26946	14479	2	2	2	C1,C5	T2,T64	S106,S1
SIA170	M	Siaya	79	7880	1112	208	1	1	3	C19	T6	S1,S3,S29
SIA171	M	Siaya	82	32424	3524	1311	5	3	4	C17,C1,C3,C4,C8	T8,T5,T39	S2,S6,S10,S1
SIA172	F	Siaya	57	20054	12537	30780	2	2	2	C1,C47	T4,T68	S9,S2
SIA173	M	Siaya	50	4503	4508	6635	7	5	6	C9,C35,C2,C1,C37,C34,C5	T7,T14,T4,T2,T5	S16,S1,S7,S9,S3,S2
SIA174	M	Siaya	72	14049	16543	6795	1	1	1	C1	T10	S77
SIA175	M	Siaya	69	30736	3361	5172	5	5	4	C22,C14,C1,C2,C7	T109,T168,T7,T6,T5	S7,S2,S5,S4
SIA176	F	Siaya	64	24111	1937	16255	1	1	2	C2	T14	S2,S17
SIA177	F	Siaya	88	490	5	1804	2	1	2	C4,C13	T2	S4,S6
SIA178	F	Siaya	95	39	18	2860	2	2	2	C6,C3	T48,T5	S3,S28
SIA179	F	Siaya	68	2641	6	10194	2	1	2	C22,C42	T46	S6,S91
SIA180	M	Siaya	82	40415	18099	20148	2	2	2	C2,C6	T2,T1	S10,S1
SIA181	F	Siaya	52	2755	3791	20510	2	1	2	C4,C52	T7	S29,S4
SIA182	M	Siaya	81	13847	2600	300	1	1	1	C2	T5	S4
SIA183	F	Siaya	28	7	75	347	2	1	2	C206,C37	T7	S4,S1
SIA184	M	Siaya	76	1072	32	526	2	4	3	C1,C14	T6,T2,T44,T115	S64,S2,S4
SIA185	F	Siaya	59	8316	10173	6003	4	3	7	C7,C1,C9,C3	T5,T7,T6	S4,S38,S2,S55,S3,S19,S7
SIA186	M	Siaya	43	3780	4600	8318	2	2	2	C10,C1	T17,T9	S154,S17
SIA187	F	Siaya	70	100354	50291	20	2	3	4	C23,C1	T2,T6,T33	S2,S20,S8,S3
SIA188	M	Siaya	88	1580	3876	2491	2	1	1	C6,C137	T2	S2
SIA189	M	Siaya	43	7306	904	1920	1	2	1	C23	T18,T5	S2
SIA190	F	Siaya	88	14520	2581	2280	1	2	2	C6	T11,T5	S1,S67
SIA191	M	Siaya	37	2109	30551	9730	1	1	1	C49	T9	S1
SIA192	M	Siaya	73	939	11076	13720	1	1	2	C1	T7	S11,S3
SIA193	F	Siaya	50	8338	4115	2	1	1	1	C6	T13	S11
SIA194	M	Siaya	79	20139	7580	19253	1	1	1	C1	T6	S5
SIA195	F	Siaya	29	2417	5364	12309	2	1	1	C94,C2	T6	S1
SIA196	F	Siaya	32	3827	86	5070	6	5	3	C10,C21,C1,C22,C54,C7	T2,T1,T25,T6,T4	S8,S2,S6
SIA197	F	Siaya	37	8683	2047	3020	1	2	2	C10	T13,T27	S13,S2
SIA198	F	Siaya	54	13777	3971	10245	2	2	2	C2,C4	T7,T8	S29,S6
SIA199	F	Siaya	61	932	1437	19654	1	2	2	C15	T51,T8	S3,S8
SIA200	F	Siaya	64	70019	62022	21583	2	1	2	C35,C9	T52	S21,S13
SIA201	M	Siaya	66	17914	64	9228	4	4	3	C13,C54,C2,C50	T76,T15,T17,T2	S6,S9,S4
SIA202	F	Siaya	64	46293	44398	13125	2	5	3	C3,C4	T146,T24,T3,T52,T181	S46,S5,S3
SIA203	F	Siaya	84	15728	4031	13	1	1	1	C19	T9	S76
SIA204	F	Siaya	68	7045	793	9749	3	4	4	C3,C6,C16	T6,T3,T85,T14	S23,S4,S6,S3
SIA205	M	Siaya	31	6859	15447	2363	4	3	4	C9,C3,C143,C6	T2,T26,T13	S7,S2,S4,S158
SIA206	M	Siaya	66	13453	11868	7715	3	5	7	C9,C4,C13	T51,T1,T6,T2,T5	S3,S2,S6,S60,S7,S1,S28
SIA207	M	Siaya	72	349	0	1748	4	0	2	C3,C47,C2,C19	NA	S5,S12
SIA208	F	Siaya	73	8547	720	4747	2	3	4	C17,C8	T8,T2,T23	S3,S9,S6,S182
SIA209	M	Siaya	87	4650	764	15864	1	1	1	C13	T6	S5
SIA210	F	Siaya	72	1714	18	25	1	4	5	C2	T183,T66,T14,T115	S64,S43,S63,S7,S21
SIA211	F	Siaya	47	8572	3407	3854	1	1	1	C51	T132	S136
SIA212	F	Siaya	49	992	5021	434	1	2	3	C8	T4,T9	S1,S7,S3
SIA213	F	Siaya	20	13	2	377	3	1	2	C11,C17,C15	T5	S22,S109
SIA214	M	Siaya	24	8798	412	14336	1	1	1	C4	T33	S3
SIA215	F	Siaya	32	20424	222	16963	1	2	1	C1	T2,T13	S3
SIA216	M	Siaya	28	581	1425	4147	7	5	5	C12,C2,C6,C4,C5,C17,C22	T7,T9,T18,T3,T16	S22,S3,S7,S13,S53
SIA217	M	Siaya	68	2459	63	19358	2	1	2	C8,C13	T14	S32,S2
SIA218	F	Siaya	37	4577	4231	2458	1	1	1	C36	T3	S13
SIA219	F	Siaya	68	3321	6282	5122	1	1	1	C2	T12	S7
SIA220	M	Siaya	37	15364	9582	25245	1	1	1	C67	T13	S6
SIA221	M	Siaya	58	2259	118	5188	1	3	1	C1	T93,T84,T150	S10
SIA222	M	Siaya	87	591	148	33	3	2	2	C4,C23,C1	T73,T5	S3,S19
SIA223	M	Siaya	80	14219	4172	857	5	3	3	C2,C4,C16,C1,C6	T3,T8,T2	S25,S3,S6
SIA224	F	Siaya	52	2243	736	17528	4	5	4	C38,C1,C4,C26	T41,T2,T6,T25,T65	S2,S3,S8,S4
SIA225	M	Siaya	84	1725	4842	11661	1	1	1	C69	T18	S50
SIA226	M	Siaya	90	15388	7955	1369	3	1	2	C19,C23,C1	T14	S4,S6
SIA227	M	Siaya	109	4821	4388	16259	1	1	1	C166	T2	S1
SIA228	M	Siaya	45	5414	7151	9840	2	2	2	C1,C46	T84,T2	S5,S2
SIA229	F	Siaya	56	64268	9798	19534	5	6	5	C32,C6,C4,C1,C14	T32,T2,T12,T8,T6,T3	S22,S64,S2,S118,S6
SIA230	M	Siaya	57	11316	15174	6118	4	1	3	C16,C208,C117,C4	T22	S6,S11,S5
SIA231	M	Siaya	59	14592	14349	7057	2	4	3	C6,C1	T1,T16,T81,T77	S15,S9,S7
SIA232	M	Siaya	61	1265	522	993	3	3	2	C6,C7,C3	T12,T6,T10	S3,S15
SIA233	F	Siaya	46	4814	87	14609	1	1	1	C11	T7	S40
SIA234	F	Siaya	87	7748	11609	5338	2	2	5	C32,C12	T7,T8	S95,S31,S1,S4,S13
SIA235	F	Siaya	67	26834	8854	878	3	2	3	C12,C7,C1	T6,T7	S7,S10,S5
SIA236	M	Siaya	57	114	759	9251	3	1	1	C34,C132,C9	T7	S1
SIA237	M	Siaya	85	14308	1623	190	1	2	3	C7	T51,T9	S6,S74,S29
SIA238	F	Siaya	76	2984	238	256	7	5	6	C1,C8,C13,C6,C23,C86,C2	T18,T26,T94,T48,T3	S15,S40,S26,S41,S7,S17
SIA239	F	Siaya	86	20678	2749	351	3	2	1	C3,C162,C143	T4,T9	S4
SIA240	M	Siaya	55	9990	6191	2406	2	2	2	C6,C4	T1,T2	S1,S13
SIA241	M	Siaya	83	3245	5198	2638	2	1	4	C6,C1	T172	S7,S8,S9,S19
SIA242	F	Siaya	68	5388	792	2457	1	1	2	C1	T2	S4,S6
SIA243	M	Siaya	82	6328	5020	20482	3	3	5	C4,C2,C51	T16,T7,T5	S1,S52,S2,S7,S8
SIA244	M	Siaya	26	3228	6125	27206	2	5	3	C1,C4	T87,T71,T17,T12,T27	S11,S3,S4
SIA245	F	Siaya	59	653	5825	24657	2	1	1	C1,C32	T34	S2
SIA246	M	Siaya	78	13431	3136	1358	2	2	1	C161,C32	T26,T1	S1
SIA247	M	Siaya	72	8626	1022	535	1	1	1	C1	T62	S164
SIA248	M	Siaya	49	6543	10900	19926	2	2	2	C7,C1	T24,T2	S21,S5
SIA249	M	Siaya	57	10784	17231	14351	2	3	1	C10,C8	T1,T30,T194	S5
SIA250	F	Siaya	73	5762	569	232	2	1	3	C17,C13	T24	S48,S3,S31
SIA251	M	Siaya	49	18710	5297	795	1	1	2	C35	T2	S1,S13
SIA252	M	Siaya	69	1077	90	18910	5	4	6	C10,C11,C149,C4,C50	T24,T8,T1,T13	S26,S68,S22,S4,S1,S6
SIA253	M	Siaya	65	2043	794	5930	2	2	2	C4,C16	T33,T5	S6,S49
SIA254	F	Siaya	71	521	87	328	2	2	3	C1,C56	T47,T26	S8,S1,S73
SIA255	F	Siaya	33	622	13310	181	4	5	4	C17,C123,C19,C1	T64,T18,T7,T10,T34	S2,S1,S5,S7
SIA256	F	Siaya	76	283	55	14797	1	1	1	C8	T2	S3
SIA257	M	Siaya	74	14784	5889	215	2	2	2	C9,C1	T6,T2	S6,S1
SIA258	F	Siaya	75	13833	8442	9346	3	3	3	C24,C6,C31	T5,T71,T35	S23,S7,S6
SIA259	M	Siaya	86	11398	1853	137	1	1	1	C3	T8	S3
SIA260	M	Siaya	33	13406	1760	2407	3	2	2	C1,C13,C6	T6,T27	S1,S6
SIA261	M	Siaya	96	13721	14802	8453	5	9	8	C7,C1,C13,C6,C19	T201,T218,T1,T25,T91,T54,T24,T12,T6	S4,S7,S5,S56,S2,S31,S3,S34
SIA262	F	Siaya	33	3739	497	95	1	1	5	C18	T27	S19,S7,S12,S4,S6
SIA263	M	Siaya	76	37476	7137	23472	4	3	4	C10,C6,C28,C2	T5,T2,T13	S3,S6,S1,S9
SIA264	F	Siaya	39	94063	6201	3899	1	1	1	C7	T2	S1
SIA265	F	Siaya	52	833	23	2464	3	1	3	C12,C6,C1	T27	S5,S2,S3
SIA266	M	Siaya	75	43885	29225	746	1	1	3	C1	T70	S19,S3,S1
SIA267	F	Siaya	49	0	85462	41983	0	1	1	NA	T6	S4
SIA268	M	Siaya	40	2225	11265	2059	1	1	1	C8	T4	S3
SIA269	F	Siaya	14	25127	1443	8859	1	1	1	C24	T8	S93
SIA270	F	Siaya	27	133	66	4885	1	3	1	C1	T18,T8,T1	S37
SIA271	F	Siaya	8	81025	15176	5609	1	1	1	C39	T7	S17
SIA272	F	Siaya	16	2779	8967	4963	2	3	1	C39,C3	T22,T4,T8	S3
SIA273	F	Siaya	22	1019	27217	4566	1	2	2	C34	T14,T6	S1,S4
SIA274	F	Siaya	46	15189	16131	2533	2	2	2	C6,C11	T13,T5	S2,S3
SIA275	F	Siaya	45	4785	2938	13439	6	4	4	C1,C16,C3,C8,C84,C17	T8,T205,T5,T7	S6,S1,S2,S4
SIA276	M	Siaya	40	69	621	1818	6	1	1	C1,C2,C13,C18,C16,C10	T5	S1
SIA277	F	Siaya	9	122995	111609	6109	1	1	2	C14	T5	S14,S4
SIA278	M	Siaya	50	2349	38197	12534	2	3	3	C5,C49	T2,T7,T8	S47,S60,S8
SIA279	M	Siaya	14	23	38	58	4	5	5	C4,C12,C14,C2	T2,T8,T35,T16,T5	S28,S2,S3,S4,S7
SIA280	F	Siaya	25	5313	28	8598	1	1	2	C4	T26	S53,S2
SIA281	F	Siaya	49	331	1788	6265	3	1	1	C49,C1,C2	T12	S53
SIA282	F	Siaya	27	137	10955	2495	2	1	1	C126,C67	T8	S2
SIA283	M	Siaya	28	8027	496	2113	2	3	2	C6,C2	T16,T42,T3	S1,S60
SIA284	M	Siaya	55	15	3	2130	4	1	1	C83,C85,C6,C22	T6	S15
SIA285	M	Siaya	39	7645	19501	13787	1	1	1	C22	T9	S3
SIA286	F	Siaya	37	195	5	371	1	1	1	C1	T9	S5
SIA287	F	Siaya	16	34	510	723	1	1	1	C14	T8	S1
SIA288	F	Siaya	45	72	29633	21024	6	1	1	C4,C1,C22,C2,C14,C6	T2	S24
SIA289	M	Siaya	37	712	441	1980	1	1	1	C12	T14	S22
SIA290	F	Siaya	9	52157	32087	29405	1	1	1	C2	T9	S18
SIA291	F	Siaya	17	7496	765	162	1	1	4	C14	T2	S3,S16,S10,S4
SIA292	F	Siaya	23	1310	1342	9900	1	1	1	C13	T2	S6
SIA293	M	Siaya	21	18	238	1249	3	2	1	C2,C21,C9	T5,T1	S30
SIA294	M	Siaya	25	135	25870	6396	3	1	1	C8,C3,C22	T12	S5
SIA295	F	Siaya	38	34643	16222	15276	1	1	1	C12	T8	S7
SIA296	F	Siaya	55	485	17205	10638	1	1	1	C8	T10	S5
SIA297	F	Siaya	12	75058	5453	18880	3	2	3	C3,C17,C6	T5,T26	S48,S8,S1
SIA298	M	Siaya	29	1320	4147	4345	2	1	2	C4,C6	T27	S53,S2
SIA299	F	Siaya	32	4938	19463	147	1	1	2	C6	T25	S125,S4
SIA300	M	Siaya	28	7545	41	530	1	1	2	C2	T1	S5,S3
SIA301	M	Siaya	12	394	3099	14780	3	2	1	C5,C2,C6	T25,T30	S8
SIA302	M	Siaya	45	2	2	416	1	1	2	C1	T4	S24,S2
SIA303	M	Siaya	24	68972	50746	44111	4	3	2	C227,C60,C7,C34	T30,T5,T1	S4,S5
SIA304	F	Siaya	40	386	11	8267	3	3	3	C6,C2,C84	T211,T66,T6	S17,S1,S3
SIA305	M	Siaya	24	956	20	952	2	2	1	C4,C14	T6,T8	S37
SIA306	F	Siaya	17	30661	9311	5616	1	1	1	C14	T8	S1
SIA307	F	Siaya	24	43016	17831	54	1	1	7	C3	T14	S8,S19,S43,S44,S1,S4,S14
SIA308	M	Siaya	20	21	74	1281	1	2	1	C2	T16,T13	S20
SIA309	F	Siaya	28	18448	1793	27616	2	2	2	C10,C13	T148,T2	S3,S13
SIA310	F	Siaya	22	5363	9258	20147	1	1	1	C10	T26	S2
SIA311	F	Siaya	39	312	2997	2683	4	4	5	C34,C1,C11,C4	T3,T22,T7,T18	S3,S2,S5,S22,S17
SIA312	M	Siaya	35	12336	15254	23889	2	1	1	C9,C34	T1	S9
SIA313	F	Siaya	27	19050	4461	33336	1	1	1	C22	T4	S3
SIA314	M	Siaya	13	21154	23339	25004	1	2	2	C6	T8,T26	S17,S8
SIA315	F	Siaya	26	0	57412	26803	0	7	7	NA	T81,T77,T35,T26,T16,T203,T1	S6,S1,S22,S2,S13,S20,S4
SIA316	M	Siaya	8	436	782	962	3	3	3	C9,C1,C2	T5,T3,T47	S3,S28,S4
SIA317	F	Siaya	21	461	50	1135	2	5	2	C3,C10	T171,T59,T129,T8,T12	S14,S6
SIA318	F	Siaya	21	23622	8616	35404	1	1	1	C3	T25	S3
SIA319	F	Siaya	19	45	429	13909	4	1	1	C24,C6,C31,C1	T151	S41
SIA320	M	Siaya	6	223	159	1411	4	5	2	C6,C14,C1,C2	T12,T22,T2,T40,T8	S87,S3
SIA321	F	Siaya	25	94298	2416	48884	5	3	1	C3,C6,C47,C94,C4	T35,T14,T7	S4
SIA322	F	Siaya	17	299	1529	6247	2	2	2	C15,C9	T2,T50	S10,S3
SIA323	M	Siaya	8	78641	7184	8215	2	1	2	C7,C38	T7	S4,S2
SIA324	F	Siaya	17	2	3	4	1	1	1	C12	T7	S5
SIA325	M	Siaya	11	40208	17599	3949	4	2	4	C7,C76,C4,C14	T7,T83	S1,S6,S9,S11
SIA326	F	Siaya	30	18	23	12	4	1	3	C8,C6,C18,C2	T2	S7,S1,S4
SIA327	M	Siaya	18	1590	4404	27905	1	1	1	C13	T2	S10
SIA328	F	Siaya	15	489	55	7357	2	2	2	C6,C3	T24,T12	S4,S11
SIA329	F	Siaya	15	78	872	3078	2	1	2	C18,C86	T6	S141,S32
SIA330	F	Siaya	43	155281	45887	63550	1	1	1	C12	T26	S6
SIA331	M	Siaya	34	2457	188	380	1	3	3	C7	T17,T24,T26	S28,S6,S10
SIA332	F	Siaya	40	0	60756	28279	0	6	4	NA	T24,T35,T71,T12,T83,T16	S4,S178,S17,S3
SIA333	M	Siaya	11	6988	10	6359	1	1	1	C26	T2	S3
SIA334	F	Siaya	19	15382	71	5211	2	3	2	C5,C2	T2,T127,T8	S76,S5
SIA335	M	Siaya	31	6304	1586	4395	2	1	1	C60,C1	T13	S4
SIA336	M	Siaya	46	63205	6	20046	4	2	5	C2,C120,C14,C15	T11,T101	S17,S7,S19,S32,S58
SIA337	F	Siaya	32	21706	1104	11766	1	1	1	C12	T13	S1
SIA338	F	Siaya	41	3	60754	2916	1	2	2	C195	T25,T2	S4,S15
SIA339	M	Siaya	27	105706	63259	28267	2	3	3	C2,C3	T58,T44,T26	S18,S15,S5
SIA340	M	Siaya	26	297	695	16288	5	4	5	C2,C1,C12,C3,C28	T24,T2,T12,T27	S5,S4,S1,S3,S2
SIA341	F	Siaya	34	13003	3497	31066	1	1	1	C2	T5	S3
SIA342	M	Siaya	9	20	8958	11	3	3	3	C1,C97,C39	T4,T14,T6	S7,S4,S1
SIA343	F	Siaya	37	95	89	90	3	5	6	C1,C3,C4	T2,T7,T9,T8,T35	S1,S7,S5,S2,S3,S43
SIA344	F	Siaya	8	1632	1867	509	6	6	5	C28,C37,C2,C9,C13,C8	T25,T51,T6,T3,T4,T7	S4,S2,S10,S191,S6
SIA345	M	Siaya	31	183	73	6648	1	2	1	C13	T1,T11	S4
SIA346	M	Siaya	49	0	49424	30689	0	1	1	NA	T25	S45
SIA347	M	Siaya	30	0	26423	23483	0	5	4	NA	T153,T27,T221,T26,T8	S7,S46,S3,S129
SIA348	F	Siaya	47	51	203	10485	3	3	2	C2,C76,C7	T7,T75,T59	S4,S5
SIA349	F	Siaya	22	5	8388	805	2	1	2	C1,C19	T9	S2,S4
SIA350	F	Siaya	10	37	57	255	1	2	1	C34	T16,T7	S4
SIA351	F	Siaya	11	945	51	129	3	3	3	C3,C55,C11	T8,T14,T16	S19,S3,S4
SIA352	F	Siaya	22	17592	400	5223	1	1	1	C4	T9	S2
SIA353	F	Siaya	19	3851	115	96	3	5	7	C39,C10,C14	T8,T25,T2,T59,T76	S2,S3,S23,S4,S7,S16,S45
SIA354	M	Siaya	18	1349	56	23276	2	4	2	C45,C16	T1,T8,T2,T18	S1,S6
SIA355	M	Siaya	44	47726	27406	8373	1	1	1	C1	T7	S6
SIA356	M	Siaya	37	17166	9746	4821	1	1	1	C205	T26	S3
SIA357	M	Siaya	34	0	79718	25959	0	3	3	NA	T17,T22,T4	S4,S5,S8
SIA358	M	Siaya	28	51651	52661	40662	1	4	2	C9	T87,T58,T2,T27	S22,S45
SIA359	M	Siaya	41	12776	47101	1419	1	1	1	C14	T12	S21
SIA360	F	Siaya	16	781	3149	3038	2	1	2	C1,C3	T6	S3,S2
SIA361	M	Siaya	33	91	37	223	3	3	3	C52,C2,C16	T58,T44,T5	S3,S2,S23
SIA362	M	Siaya	13	168	7	2986	3	1	4	C13,C2,C1	T7	S9,S3,S31,S55
SIA363	F	Siaya	18	0	78508	12332	0	3	2	NA	T39,T58,T52	S6,S7
SIA364	M	Siaya	28	32995	86831	24130	1	1	1	C34	T7	S43
SIA365	M	Siaya	6	328	902	9617	3	3	3	C13,C6,C49	T26,T4,T13	S21,S31,S1
SIA366	F	Siaya	12	0	56905	773	0	4	5	NA	T70,T12,T2,T4	S30,S4,S3,S90,S1
SIA367	F	Siaya	12	0	0	32626	0	0	2	NA	NA	S64,S2
SIA368	F	Siaya	7	75084	45582	6703	2	3	2	C2,C85	T82,T7,T6	S2,S7
SIA369	F	Siaya	12	7090	2855	7410	1	1	1	C18	T8	S168
SIA370	F	Siaya	27	41694	13551	32247	1	2	2	C2	T75,T8	S2,S1
SIA371	M	Siaya	15	4044	11918	3246	1	1	1	C7	T9	S1
SIA372	F	Siaya	13	14	126	17	1	2	4	C3	T8,T7	S1,S30,S14,S2
SIA373	F	Siaya	45	8738	3336	10539	1	2	1	C17	T16,T10	S4
SIA374	F	Siaya	6	245	3195	12850	6	5	4	C13,C14,C4,C3,C9,C6	T42,T7,T6,T9,T4	S2,S3,S25,S6
SIA375	M	Siaya	11	16078	2456	16332	2	1	1	C9,C6	T58	S4
SIA376	F	Siaya	39	121766	100823	54571	1	1	1	C11	T2	S7
SIA377	M	Siaya	27	18679	144	1345	1	4	1	C6	T2,T66,T6,T1	S1
SIA378	F	Siaya	6	1985	60	4790	1	1	2	C31	T6	S7,S5
SIA379	M	Siaya	12	13833	162	2393	2	1	1	C4,C2	T5	S6
SIA380	F	Siaya	17	780	63432	20085	1	1	1	C69	T11	S1
SIA381	F	Siaya	18	3963	8218	227	3	3	5	C9,C35,C3	T4,T8,T25	S6,S16,S56,S1,S9
SIA382	F	Siaya	13	1160	1740	16160	3	3	2	C1,C9,C17	T40,T7,T17	S3,S32
SIA383	M	Siaya	15	79388	20746	6581	8	5	6	C3,C19,C136,C49,C1,C24,C13,C2	T8,T62,T2,T6,T4	S3,S7,S30,S5,S32,S23
SIA384	F	Siaya	29	44636	18536	22786	2	2	2	C12,C6	T6,T17	S8,S21
SIA385	M	Siaya	31	77525	23769	24419	3	3	2	C2,C11,C1	T33,T9,T6	S8,S37
SIA386	F	Siaya	11	6	0	2	2	0	1	C1,C2	NA	S5
SIA387	F	Siaya	41	536	218	167	1	3	1	C22	T90,T2,T6	S9
SIA388	M	Siaya	16	3611	32	4716	1	4	2	C6	T65,T9,T6,T8	S12,S2
SIA389	M	Siaya	16	131	15052	7194	4	1	1	C84,C4,C6,C14	T2	S9
SIA390	F	Siaya	13	4308	48	2617	1	1	1	C32	T18	S4
SIA391	M	Siaya	40	86711	73828	33059	2	1	1	C1,C19	T18	S4
SIA392	F	Siaya	7	97	328	4613	3	2	4	C7,C6,C52	T9,T2	S117,S7,S6,S5
SIA393	F	Siaya	34	1467	89	754	2	2	4	C229,C4	T8,T1	S22,S7,S2,S6
SIA394	M	Siaya	38	1686	2441	853	2	3	2	C28,C6	T12,T6,T13	S6,S3
SIA395	M	Siaya	56	230	5	1258	1	1	1	C5	T6	S12
SIA396	F	Siaya	21	26272	21008	35524	3	3	2	C50,C1,C39	T6,T76,T2	S2,S17
SIA397	M	Siaya	27	21262	39811	46421	1	1	1	C1	T24	S1
SIA398	M	Siaya	14	25637	20620	17164	2	2	2	C28,C1	T7,T13	S129,S7
SIA399	M	Siaya	20	5248	370	8034	4	4	4	C6,C1,C155,C10	T27,T1,T26,T162	S5,S17,S1,S9
SIA400	M	Siaya	7	34469	5243	5513	2	2	3	C1,C9	T8,T17	S30,S4,S19
SIA401	M	Siaya	8	2	41	517	1	2	1	C4	T49,T2	S7
SIA402	F	Siaya	16	21473	7726	14473	1	2	1	C1	T36,T24	S37
SIA403	M	Siaya	25	51819	907	14456	1	1	1	C1	T16	S6
SIA404	F	Siaya	25	244	248	1494	4	11	2	C46,C4,C6,C5	T16,T44,T6,T65,T75,T2,T9,T8,T26,T71,T10	S4,S1
SIA405	F	Siaya	35	20	24	4	4	5	1	C2,C160,C8,C13	T12,T118,T227,T40,T3	S3
SIA406	M	Siaya	22	14809	30	14901	2	2	2	C2,C11	T2,T14	S10,S22
SIA407	F	Siaya	28	199	4245	38	4	1	3	C3,C67,C4,C5	T9	S6,S2,S4
SIA408	F	Siaya	18	51	4	171	1	1	1	C38	T84	S127
SIA409	F	Siaya	23	0	56134	24044	0	1	1	NA	T5	S5
SIA410	F	Siaya	8	9705	59	132	1	7	2	C9	T1,T7,T76,T16,T8,T70,T2	S8,S2
SIA411	M	Siaya	29	160	419	94	4	3	5	C9,C7,C31,C24	T7,T2,T8	S3,S7,S17,S5,S2
SIA412	M	Siaya	13	0	83530	407	0	1	1	NA	T9	S21
SIA413	F	Siaya	18	0	0	14021	0	0	4	NA	NA	S1,S144,S2,S45
SIA414	M	Siaya	19	4109	2708	18851	3	3	3	C18,C13,C10	T26,T93,T8	S28,S4,S10
SIA415	M	Siaya	13	3403	388	24249	2	2	2	C18,C46	T10,T7	S4,S29
SIA416	F	Siaya	11	24952	60095	26803	2	2	1	C4,C85	T2,T3	S5
SIA417	M	Siaya	39	103914	40139	30185	1	1	1	C67	T25	S2
SIA418	F	Siaya	17	4712	1239	4340	1	1	1	C5	T5	S32
SIA419	F	Siaya	90	326	16	108	7	4	6	C14,C10,C4,C12,C31,C2,C3	T18,T83,T1,T8	S7,S2,S6,S53,S13,S19
SIA420	M	Siaya	66	14498	7708	22062	2	2	1	C4,C16	T5,T33	S6
SIA421	M	Siaya	71	13409	2017	520	1	1	2	C47	T59	S4,S5
